# Supplementary material for: Quantum Computational Investigation of (E)-1-(4-methoxyphenyl)-5-methyl-N′-(3-phenoxybenzylidene)-1H-1,2,3-triazole-4-carbohydrazide
Source: Molecules. 2022 Mar 28;27(7):2193. doi: 10.3390/molecules27072193 (PMC9000758; doi:10.3390/molecules27072193)
Supplement: Supplementary file 1 [file molecules-27-02193-s001.zip]

Archive with 17 entries (17 files):
- 13C NMR Exp.pdf
- 13C NMR.pdf
- 1H NMR 1.pdf
- 1H NMR 2.pdf
- 1H NMR Exp.pdf
- bmk2003e.cif
- bmk2003e.hkl
- bmk2003e.res
- bmk2003e.tif
- IR peaks.pdf
- IR Spectra.pdf
- UV Acetonitrile.txt
- UV Chloroform.txt
- UV DMF.txt
- UV Methanol.txt
- Procedure to Calculate the HOMO and LUMO.pdf
- Table S1.pdf
