# Supplementary material for: Quantum Computational Investigation of (E)-1-(4-methoxyphenyl)-5-methyl-N′-(3-phenoxybenzylidene)-1H-1,2,3-triazole-4-carbohydrazide
Source: Molecules. 2022 Mar 28;27(7):2193. doi: 10.3390/molecules27072193 (PMC9000758; doi:10.3390/molecules27072193)
Supplement: Supplementary file 1 [file molecules-27-02193-s001.zip › bmk2003e.cif]

 
data_shelx
 
_audit_creation_method            'SHELXL-2018/1'
_shelx_SHELXL_version_number      '2018/1'
_chemical_name_systematic         ?
_chemical_name_common             ?
_chemical_melting_point           ?
_chemical_formula_moiety          ?
_chemical_formula_sum
 'C24 H21 N5 O3' 
_chemical_formula_weight          427.46

loop_
 _atom_type_symbol
 _atom_type_description
 _atom_type_scat_dispersion_real
 _atom_type_scat_dispersion_imag
 _atom_type_scat_source
 'C'  'C'   0.0181   0.0091
 'International Tables Vol C Tables 4.2.6.8 and 6.1.1.4'
 'H'  'H'   0.0000   0.0000
 'International Tables Vol C Tables 4.2.6.8 and 6.1.1.4'
 'N'  'N'   0.0311   0.0180
 'International Tables Vol C Tables 4.2.6.8 and 6.1.1.4'
 'O'  'O'   0.0492   0.0322
 'International Tables Vol C Tables 4.2.6.8 and 6.1.1.4'
 
_space_group_crystal_system       triclinic
_space_group_IT_number            2
_space_group_name_H-M_alt         'P -1'
_space_group_name_Hall            '-P 1'
 
_shelx_space_group_comment
;
The symmetry employed for this shelxl refinement is uniquely defined
by the following loop, which should always be used as a source of
symmetry information in preference to the above space-group names.
They are only intended as comments.
;
 
loop_
 _space_group_symop_operation_xyz
 'x, y, z'
 '-x, -y, -z'
 
_cell_length_a                    6.6452(5)
_cell_length_b                    7.4466(5)
_cell_length_c                    43.403(2)
_cell_angle_alpha                 86.250(4)
_cell_angle_beta                  89.193(5)
_cell_angle_gamma                 80.484(6)
_cell_volume                      2113.7(2)
_cell_formula_units_Z             4
_cell_measurement_temperature     293(2)
_cell_measurement_reflns_used     ?
_cell_measurement_theta_min       ?
_cell_measurement_theta_max       ?
 
_exptl_crystal_description        ?
_exptl_crystal_colour             ?
_exptl_crystal_density_meas       ?
_exptl_crystal_density_method     ?
_exptl_crystal_density_diffrn     1.343          
_exptl_crystal_F_000              896
_exptl_transmission_factor_min    ?
_exptl_transmission_factor_max    ?
_exptl_crystal_size_max           0.296
_exptl_crystal_size_mid           0.178
_exptl_crystal_size_min           0.025
_exptl_absorpt_coefficient_mu     0.747
_shelx_estimated_absorpt_T_min    0.809
_shelx_estimated_absorpt_T_max    0.982
_exptl_absorpt_correction_type    ?
_exptl_absorpt_correction_T_min   ?
_exptl_absorpt_correction_T_max   ?
_exptl_absorpt_process_details    ?
_exptl_absorpt_special_details    ?
_diffrn_ambient_temperature       293(2)
_diffrn_radiation_wavelength      1.54184
_diffrn_radiation_type            CuK\a
_diffrn_source                    ?
_diffrn_measurement_device_type   ?
_diffrn_measurement_method        ?
_diffrn_detector_area_resol_mean  ?
_diffrn_reflns_number             9077
_diffrn_reflns_av_unetI/netI      0.0190
_diffrn_reflns_av_R_equivalents   ?
_diffrn_reflns_limit_h_min        -8
_diffrn_reflns_limit_h_max        8
_diffrn_reflns_limit_k_min        -9
_diffrn_reflns_limit_k_max        9
_diffrn_reflns_limit_l_min        -54
_diffrn_reflns_limit_l_max        52
_diffrn_reflns_theta_min          6.038
_diffrn_reflns_theta_max          77.067
_diffrn_reflns_theta_full         67.684
_diffrn_measured_fraction_theta_max   0.969
_diffrn_measured_fraction_theta_full  0.992
_diffrn_reflns_Laue_measured_fraction_max    0.969
_diffrn_reflns_Laue_measured_fraction_full   0.992
_diffrn_reflns_point_group_measured_fraction_max   0.969
_diffrn_reflns_point_group_measured_fraction_full  0.992
_reflns_number_total              9077
_reflns_number_gt                 6949
_reflns_threshold_expression      'I > 2\s(I)'
_reflns_Friedel_coverage          0.000
_reflns_Friedel_fraction_max      .
_reflns_Friedel_fraction_full     .
 
_reflns_special_details
;
 _reflns_Friedel_fraction is defined as the number of unique
 Friedel pairs measured divided by the number that would be
 possible theoretically, ignoring centric projections and
 systematic absences.
;
 
_computing_data_collection        ?
_computing_cell_refinement        ?
_computing_data_reduction         ?
_computing_structure_solution     ?
_computing_structure_refinement 'SHELXL-2018/1 (Sheldrick, 2018)'
_computing_molecular_graphics     ?
_computing_publication_material   ?
_refine_special_details
;
 Refined as a 2-component perfect twin.
;
_refine_ls_structure_factor_coef  Fsqd
_refine_ls_matrix_type            full
_refine_ls_weighting_scheme       calc
_refine_ls_weighting_details
'w=1/[\s^2^(Fo^2^)+(0.1235P)^2^+1.0892P] where P=(Fo^2^+2Fc^2^)/3'
_atom_sites_solution_primary      ?
_atom_sites_solution_secondary    ?
_atom_sites_solution_hydrogens    geom
_refine_ls_hydrogen_treatment     constr
_refine_ls_extinction_method      'SHELXL-2018/1 (Sheldrick 2018)'
_refine_ls_extinction_coef        0.0022(4)
_refine_ls_extinction_expression
 'Fc^*^=kFc[1+0.001xFc^2^\l^3^/sin(2\q)]^-1/4^'
_refine_ls_number_reflns          9077
_refine_ls_number_parameters      582
_refine_ls_number_restraints      0
_refine_ls_R_factor_all           0.0889
_refine_ls_R_factor_gt            0.0746
_refine_ls_wR_factor_ref          0.2408
_refine_ls_wR_factor_gt           0.2282
_refine_ls_goodness_of_fit_ref    1.079
_refine_ls_restrained_S_all       1.079
_refine_ls_shift/su_max           0.000
_refine_ls_shift/su_mean          0.000
 
loop_
 _atom_site_label
 _atom_site_type_symbol
 _atom_site_fract_x
 _atom_site_fract_y
 _atom_site_fract_z
 _atom_site_U_iso_or_equiv
 _atom_site_adp_type
 _atom_site_occupancy
 _atom_site_site_symmetry_order  
 _atom_site_calc_flag
 _atom_site_refinement_flags_posn
 _atom_site_refinement_flags_adp
 _atom_site_refinement_flags_occupancy
 _atom_site_disorder_assembly
 _atom_site_disorder_group
C1 C 0.9240(7) -0.0107(9) 0.72144(10) 0.0712(13) Uani 1 1 d . . . . .
C2 C 0.9859(10) -0.1445(10) 0.74365(16) 0.0956(18) Uani 1 1 d . . . . .
H2 H 1.017345 -0.265745 0.738795 0.115 Uiso 1 1 calc R U . . .
C3 C 1.0017(10) -0.0948(13) 0.77476(16) 0.105(2) Uani 1 1 d . . . . .
H3 H 1.041781 -0.182152 0.790755 0.126 Uiso 1 1 calc R U . . .
C4 C 0.9550(9) 0.0874(13) 0.77996(14) 0.100(2) Uani 1 1 d . . . . .
H4 H 0.967958 0.125823 0.799692 0.120 Uiso 1 1 calc R U . . .
C5 C 0.8914(13) 0.2091(14) 0.75693(18) 0.122(3) Uani 1 1 d . . . . .
H5 H 0.858850 0.331356 0.761164 0.147 Uiso 1 1 calc R U . . .
C6 C 0.8724(11) 0.1643(10) 0.72827(16) 0.0984(19) Uani 1 1 d . . . . .
H6 H 0.823676 0.253338 0.712937 0.118 Uiso 1 1 calc R U . . .
C7 C 1.0426(7) -0.0118(8) 0.66960(11) 0.0674(12) Uani 1 1 d . . . . .
C8 C 0.9805(6) 0.0265(7) 0.63997(10) 0.0629(11) Uani 1 1 d . . . . .
H8 H 0.843906 0.030699 0.635102 0.075 Uiso 1 1 calc R U . . .
C9 C 1.1198(6) 0.0599(6) 0.61648(10) 0.0578(10) Uani 1 1 d . . . . .
C10 C 1.3248(6) 0.0452(7) 0.62462(11) 0.0669(12) Uani 1 1 d . . . . .
H10 H 1.421453 0.061585 0.609441 0.080 Uiso 1 1 calc R U . . .
C11 C 1.3844(7) 0.0073(8) 0.65450(12) 0.0763(14) Uani 1 1 d . . . . .
H11 H 1.521791 -0.001955 0.659315 0.092 Uiso 1 1 calc R U . . .
C12 C 1.2467(7) -0.0178(8) 0.67798(11) 0.0694(12) Uani 1 1 d . . . . .
H12 H 1.287955 -0.037897 0.698476 0.083 Uiso 1 1 calc R U . . .
C13 C 1.0585(6) 0.0986(6) 0.58469(10) 0.0583(10) Uani 1 1 d . . . . .
H13 H 1.155955 0.115823 0.569683 0.070 Uiso 1 1 calc R U . . .
C14 C 0.6399(6) 0.1726(6) 0.53468(10) 0.0564(9) Uani 1 1 d . . . . .
C15 C 0.6291(6) 0.2070(6) 0.50111(10) 0.0553(9) Uani 1 1 d . . . . .
C16 C 0.4617(6) 0.2828(6) 0.48355(10) 0.0558(9) Uani 1 1 d . . . . .
C17 C 0.2466(7) 0.3504(7) 0.49255(12) 0.0698(12) Uani 1 1 d . . . . .
H17A H 0.193349 0.456300 0.479514 0.105 Uiso 1 1 calc R U . . .
H17B H 0.242256 0.381878 0.513674 0.105 Uiso 1 1 calc R U . . .
H17C H 0.165568 0.256723 0.490249 0.105 Uiso 1 1 calc R U . . .
C18 C 0.4361(7) 0.3581(6) 0.42597(10) 0.0581(10) Uani 1 1 d . . . . .
C19 C 0.5255(7) 0.4678(8) 0.40493(11) 0.0707(13) Uani 1 1 d . . . . .
H19 H 0.648902 0.503062 0.409549 0.085 Uiso 1 1 calc R U . . .
C20 C 0.4325(8) 0.5249(8) 0.37722(12) 0.0764(14) Uani 1 1 d . . . . .
H20 H 0.495442 0.596221 0.362930 0.092 Uiso 1 1 calc R U . . .
C21 C 0.2442(8) 0.4774(8) 0.37011(11) 0.0683(12) Uani 1 1 d . . . . .
C22 C 0.1580(8) 0.3689(8) 0.39159(12) 0.0747(13) Uani 1 1 d . . . . .
H22 H 0.033513 0.334825 0.387223 0.090 Uiso 1 1 calc R U . . .
C23 C 0.2511(8) 0.3093(7) 0.41946(13) 0.0728(13) Uani 1 1 d . . . . .
H23 H 0.189472 0.236720 0.433710 0.087 Uiso 1 1 calc R U . . .
C24 C -0.0319(11) 0.5067(10) 0.33540(16) 0.106(2) Uani 1 1 d . . . . .
H24A H -0.031409 0.378712 0.333697 0.160 Uiso 1 1 calc R U . . .
H24B H -0.077216 0.572161 0.316292 0.160 Uiso 1 1 calc R U . . .
H24C H -0.122479 0.549353 0.351751 0.160 Uiso 1 1 calc R U . . .
C25 C 0.5756(8) 0.4546(9) 0.21823(12) 0.0796(15) Uani 1 1 d . . . . .
C26 C 0.4830(9) 0.3337(10) 0.23679(15) 0.0917(17) Uani 1 1 d . . . . .
H26 H 0.433755 0.238350 0.228221 0.110 Uiso 1 1 calc R U . . .
C27 C 0.4642(10) 0.3551(12) 0.26774(16) 0.107(2) Uani 1 1 d . . . . .
H27 H 0.399403 0.275256 0.280131 0.129 Uiso 1 1 calc R U . . .
C28 C 0.5391(12) 0.4918(15) 0.28069(16) 0.123(3) Uani 1 1 d . . . . .
H28 H 0.526501 0.504798 0.301831 0.148 Uiso 1 1 calc R U . . .
C29 C 0.6315(11) 0.6081(12) 0.26269(18) 0.109(2) Uani 1 1 d . . . . .
H29 H 0.684703 0.700350 0.271580 0.131 Uiso 1 1 calc R U . . .
C30 C 0.6486(10) 0.5922(10) 0.23101(15) 0.0926(18) Uani 1 1 d . . . . .
H30 H 0.709471 0.675170 0.218682 0.111 Uiso 1 1 calc R U . . .
C31 C 0.4603(7) 0.4237(7) 0.16668(11) 0.0646(11) Uani 1 1 d . . . . .
C32 C 0.5241(7) 0.3875(7) 0.13741(11) 0.0619(10) Uani 1 1 d . . . . .
H32 H 0.663050 0.366376 0.133027 0.074 Uiso 1 1 calc R U . . .
C33 C 0.3854(6) 0.3817(6) 0.11401(10) 0.0576(10) Uani 1 1 d . . . . .
C34 C 0.1763(7) 0.4110(7) 0.12143(12) 0.0679(12) Uani 1 1 d . . . . .
H34 H 0.080164 0.404535 0.106356 0.081 Uiso 1 1 calc R U . . .
C35 C 0.1148(7) 0.4489(8) 0.15072(11) 0.0726(13) Uani 1 1 d . . . . .
H35 H -0.023995 0.469787 0.155235 0.087 Uiso 1 1 calc R U . . .
C36 C 0.2523(8) 0.4573(8) 0.17381(12) 0.0753(14) Uani 1 1 d . . . . .
H36 H 0.207920 0.484567 0.193637 0.090 Uiso 1 1 calc R U . . .
C37 C 0.4490(7) 0.3507(7) 0.08273(10) 0.0615(10) Uani 1 1 d . . . . .
H37 H 0.352614 0.334147 0.068301 0.074 Uiso 1 1 calc R U . . .
C38 C 0.8669(6) 0.3067(6) 0.03199(10) 0.0572(10) Uani 1 1 d . . . . .
C39 C 0.8791(6) 0.2881(6) -0.00127(10) 0.0570(10) Uani 1 1 d . . . . .
C40 C 1.0433(6) 0.2238(6) -0.01871(10) 0.0565(9) Uani 1 1 d . . . . .
C41 C 1.2607(6) 0.1549(8) -0.01026(12) 0.0703(13) Uani 1 1 d . . . . .
H41A H 1.314550 0.056644 -0.022845 0.105 Uiso 1 1 calc R U . . .
H41B H 1.268461 0.111848 0.011095 0.105 Uiso 1 1 calc R U . . .
H41C H 1.338973 0.251906 -0.013603 0.105 Uiso 1 1 calc R U . . .
C42 C 1.0677(7) 0.1744(6) -0.07585(11) 0.0592(10) Uani 1 1 d . . . . .
C43 C 1.2514(7) 0.2270(7) -0.08406(12) 0.0679(12) Uani 1 1 d . . . . .
H43 H 1.314268 0.293611 -0.070798 0.082 Uiso 1 1 calc R U . . .
C44 C 1.3420(8) 0.1816(7) -0.11168(13) 0.0708(12) Uani 1 1 d . . . . .
H44 H 1.466748 0.216722 -0.116864 0.085 Uiso 1 1 calc R U . . .
C45 C 1.2504(7) 0.0844(7) -0.13191(12) 0.0652(11) Uani 1 1 d . . . . .
C46 C 1.0626(8) 0.0301(8) -0.12321(12) 0.0712(12) Uani 1 1 d . . . . .
H46 H 0.998337 -0.034988 -0.136559 0.085 Uiso 1 1 calc R U . . .
C47 C 0.9753(7) 0.0717(7) -0.09566(12) 0.0661(11) Uani 1 1 d . . . . .
H47 H 0.853751 0.032126 -0.089904 0.079 Uiso 1 1 calc R U . . .
C48 C 1.5296(10) 0.0594(9) -0.16742(16) 0.0907(17) Uani 1 1 d . . . . .
H48A H 1.542412 0.185998 -0.167534 0.136 Uiso 1 1 calc R U . . .
H48B H 1.565423 0.015249 -0.187383 0.136 Uiso 1 1 calc R U . . .
H48C H 1.619153 -0.009248 -0.152142 0.136 Uiso 1 1 calc R U . . .
N1 N 0.8707(5) 0.1097(5) 0.57680(8) 0.0583(8) Uani 1 1 d . . . . .
N2 N 0.8341(5) 0.1419(6) 0.54580(8) 0.0597(9) Uani 1 1 d . . . . .
H2A H 0.934968 0.142834 0.533186 0.072 Uiso 1 1 calc R U . . .
N3 N 0.7959(5) 0.1798(6) 0.48229(8) 0.0620(9) Uani 1 1 d . . . . .
N4 N 0.7425(6) 0.2303(6) 0.45387(9) 0.0669(10) Uani 1 1 d . . . . .
N5 N 0.5367(5) 0.2945(5) 0.45441(8) 0.0584(9) Uani 1 1 d . . . . .
N6 N 0.6356(6) 0.3455(5) 0.07426(8) 0.0607(9) Uani 1 1 d . . . . .
N7 N 0.6732(6) 0.3285(6) 0.04370(8) 0.0620(9) Uani 1 1 d . . . . .
H7 H 0.572290 0.331659 0.031370 0.074 Uiso 1 1 calc R U . . .
N8 N 0.7102(6) 0.3261(6) -0.01951(9) 0.0658(10) Uani 1 1 d . . . . .
N9 N 0.7629(6) 0.2914(6) -0.04787(9) 0.0677(10) Uani 1 1 d . . . . .
N10 N 0.9677(5) 0.2253(5) -0.04762(9) 0.0589(8) Uani 1 1 d . . . . .
O1 O 0.9011(6) -0.0575(7) 0.69130(9) 0.0949(14) Uani 1 1 d . . . . .
O2 O 0.4884(5) 0.1777(6) 0.55082(8) 0.0821(11) Uani 1 1 d . . . . .
O3 O 0.1692(6) 0.5360(6) 0.34199(9) 0.0867(11) Uani 1 1 d . . . . .
O4 O 0.6129(6) 0.4344(7) 0.18752(8) 0.0957(13) Uani 1 1 d . . . . .
O5 O 1.0195(5) 0.2977(6) 0.04822(8) 0.0795(10) Uani 1 1 d . . . . .
O6 O 1.3233(6) 0.0390(6) -0.16024(9) 0.0832(10) Uani 1 1 d . . . . .
 
loop_
 _atom_site_aniso_label
 _atom_site_aniso_U_11
 _atom_site_aniso_U_22
 _atom_site_aniso_U_33
 _atom_site_aniso_U_23
 _atom_site_aniso_U_13
 _atom_site_aniso_U_12
C1 0.046(2) 0.116(4) 0.050(2) 0.006(2) 0.0027(17) -0.014(2)
C2 0.084(4) 0.102(5) 0.097(4) 0.006(4) 0.016(3) -0.009(3)
C3 0.070(4) 0.157(7) 0.078(4) 0.030(4) 0.002(3) -0.003(4)
C4 0.064(3) 0.171(8) 0.066(3) -0.021(4) 0.001(2) -0.015(4)
C5 0.118(6) 0.158(8) 0.087(5) -0.011(5) -0.004(4) -0.008(5)
C6 0.100(5) 0.098(5) 0.090(4) -0.008(3) 0.009(3) 0.005(4)
C7 0.048(2) 0.094(4) 0.062(2) -0.001(2) 0.0048(18) -0.020(2)
C8 0.0405(19) 0.091(3) 0.060(2) -0.007(2) 0.0034(17) -0.020(2)
C9 0.048(2) 0.067(3) 0.060(2) -0.0073(18) 0.0052(17) -0.0140(18)
C10 0.043(2) 0.094(3) 0.065(2) -0.003(2) 0.0052(18) -0.014(2)
C11 0.046(2) 0.110(4) 0.072(3) 0.000(3) -0.0015(19) -0.014(2)
C12 0.052(2) 0.097(4) 0.058(2) 0.003(2) -0.0060(18) -0.011(2)
C13 0.0412(19) 0.077(3) 0.057(2) -0.0082(19) 0.0055(16) -0.0096(18)
C14 0.045(2) 0.065(2) 0.061(2) -0.0054(19) 0.0011(17) -0.0150(18)
C15 0.0383(19) 0.065(2) 0.064(2) -0.0084(19) 0.0012(16) -0.0108(17)
C16 0.045(2) 0.065(2) 0.060(2) -0.0075(18) 0.0013(16) -0.0153(18)
C17 0.046(2) 0.082(3) 0.081(3) -0.003(2) 0.006(2) -0.012(2)
C18 0.054(2) 0.060(2) 0.062(2) -0.0043(18) -0.0035(18) -0.0130(18)
C19 0.048(2) 0.100(4) 0.066(3) 0.004(2) -0.0012(19) -0.020(2)
C20 0.067(3) 0.098(4) 0.066(3) 0.009(3) 0.002(2) -0.023(3)
C21 0.060(3) 0.084(3) 0.060(2) -0.007(2) -0.006(2) -0.008(2)
C22 0.066(3) 0.087(3) 0.075(3) -0.001(3) -0.015(2) -0.024(2)
C23 0.068(3) 0.081(3) 0.075(3) 0.002(2) -0.010(2) -0.027(2)
C24 0.107(5) 0.113(5) 0.097(4) -0.002(4) -0.054(4) -0.010(4)
C25 0.058(3) 0.117(5) 0.065(3) -0.014(3) -0.009(2) -0.012(3)
C26 0.075(4) 0.116(5) 0.085(4) -0.007(3) -0.012(3) -0.017(3)
C27 0.079(4) 0.162(7) 0.077(4) 0.022(4) -0.015(3) -0.017(4)
C28 0.091(5) 0.209(10) 0.066(4) -0.017(5) -0.012(3) -0.008(6)
C29 0.088(4) 0.146(7) 0.096(5) -0.029(4) -0.029(4) -0.013(4)
C30 0.078(4) 0.117(5) 0.086(4) -0.012(3) -0.023(3) -0.021(3)
C31 0.055(2) 0.078(3) 0.064(3) -0.007(2) -0.0114(19) -0.017(2)
C32 0.051(2) 0.075(3) 0.062(2) 0.000(2) -0.0082(18) -0.018(2)
C33 0.047(2) 0.064(3) 0.061(2) 0.0024(18) -0.0071(17) -0.0099(18)
C34 0.052(2) 0.086(3) 0.068(3) 0.002(2) -0.0097(19) -0.018(2)
C35 0.047(2) 0.099(4) 0.069(3) -0.004(2) -0.0034(19) -0.005(2)
C36 0.055(3) 0.102(4) 0.069(3) -0.015(3) -0.001(2) -0.010(2)
C37 0.052(2) 0.074(3) 0.060(2) 0.002(2) -0.0106(17) -0.017(2)
C38 0.042(2) 0.066(3) 0.065(2) 0.0044(19) -0.0076(17) -0.0157(18)
C39 0.0381(19) 0.064(2) 0.070(2) 0.0046(19) -0.0065(17) -0.0140(17)
C40 0.045(2) 0.059(2) 0.066(2) 0.0004(18) -0.0081(17) -0.0122(17)
C41 0.034(2) 0.091(3) 0.086(3) -0.005(3) -0.0096(19) -0.011(2)
C42 0.049(2) 0.061(2) 0.068(3) -0.0031(19) -0.0011(18) -0.0114(18)
C43 0.055(2) 0.076(3) 0.079(3) -0.010(2) 0.003(2) -0.026(2)
C44 0.060(3) 0.072(3) 0.085(3) -0.007(2) 0.008(2) -0.024(2)
C45 0.054(2) 0.069(3) 0.072(3) -0.002(2) -0.001(2) -0.008(2)
C46 0.061(3) 0.087(3) 0.071(3) -0.013(2) -0.007(2) -0.025(2)
C47 0.054(2) 0.076(3) 0.073(3) -0.001(2) -0.008(2) -0.026(2)
C48 0.081(4) 0.094(4) 0.100(4) -0.011(3) 0.028(3) -0.023(3)
N1 0.0456(18) 0.074(2) 0.0554(18) -0.0075(16) 0.0024(14) -0.0098(16)
N2 0.0468(18) 0.083(3) 0.0500(17) -0.0032(16) 0.0009(13) -0.0113(17)
N3 0.0404(17) 0.084(3) 0.060(2) -0.0024(18) 0.0023(14) -0.0050(16)
N4 0.0459(19) 0.093(3) 0.060(2) -0.0060(19) 0.0026(15) -0.0066(19)
N5 0.0422(17) 0.072(2) 0.0609(19) -0.0023(16) -0.0024(14) -0.0107(16)
N6 0.052(2) 0.074(2) 0.0572(19) -0.0015(16) -0.0043(15) -0.0130(17)
N7 0.0480(19) 0.083(3) 0.0571(19) -0.0036(17) -0.0095(14) -0.0148(17)
N8 0.0468(19) 0.088(3) 0.063(2) -0.0016(19) -0.0075(15) -0.0121(18)
N9 0.0426(18) 0.092(3) 0.067(2) -0.001(2) -0.0097(15) -0.0064(17)
N10 0.0448(18) 0.069(2) 0.065(2) -0.0013(16) -0.0018(15) -0.0159(16)
O1 0.068(2) 0.164(4) 0.063(2) -0.007(2) 0.0080(16) -0.050(3)
O2 0.0481(18) 0.133(3) 0.0657(19) 0.000(2) 0.0090(14) -0.0207(19)
O3 0.082(3) 0.108(3) 0.069(2) 0.005(2) -0.0149(18) -0.016(2)
O4 0.063(2) 0.168(4) 0.065(2) -0.025(2) -0.0082(16) -0.036(2)
O5 0.0492(18) 0.119(3) 0.073(2) -0.0017(19) -0.0143(15) -0.0211(18)
O6 0.070(2) 0.103(3) 0.076(2) -0.009(2) 0.0058(17) -0.0126(19)
 
_geom_special_details
;
 All esds (except the esd in the dihedral angle between two l.s. planes)
 are estimated using the full covariance matrix.  The cell esds are taken
 into account individually in the estimation of esds in distances, angles
 and torsion angles; correlations between esds in cell parameters are only
 used when they are defined by crystal symmetry.  An approximate (isotropic)
 treatment of cell esds is used for estimating esds involving l.s. planes.
;
 
loop_
 _geom_bond_atom_site_label_1
 _geom_bond_atom_site_label_2
 _geom_bond_distance
 _geom_bond_site_symmetry_2
 _geom_bond_publ_flag
C1 C6 1.343(9) . ?
C1 C2 1.357(8) . ?
C1 O1 1.392(6) . ?
C2 C3 1.433(11) . ?
C2 H2 0.9300 . ?
C3 C4 1.374(10) . ?
C3 H3 0.9300 . ?
C4 C5 1.329(11) . ?
C4 H4 0.9300 . ?
C5 C6 1.322(10) . ?
C5 H5 0.9300 . ?
C6 H6 0.9300 . ?
C7 C8 1.354(6) . ?
C7 O1 1.388(6) . ?
C7 C12 1.402(6) . ?
C8 C9 1.405(6) . ?
C8 H8 0.9300 . ?
C9 C10 1.397(6) . ?
C9 C13 1.441(6) . ?
C10 C11 1.360(7) . ?
C10 H10 0.9300 . ?
C11 C12 1.384(7) . ?
C11 H11 0.9300 . ?
C12 H12 0.9300 . ?
C13 N1 1.287(5) . ?
C13 H13 0.9300 . ?
C14 O2 1.215(5) . ?
C14 N2 1.363(5) . ?
C14 C15 1.463(6) . ?
C15 N3 1.363(5) . ?
C15 C16 1.378(6) . ?
C16 N5 1.356(6) . ?
C16 C17 1.491(6) . ?
C17 H17A 0.9600 . ?
C17 H17B 0.9600 . ?
C17 H17C 0.9600 . ?
C18 C23 1.377(6) . ?
C18 C19 1.379(7) . ?
C18 N5 1.427(6) . ?
C19 C20 1.369(7) . ?
C19 H19 0.9300 . ?
C20 C21 1.399(7) . ?
C20 H20 0.9300 . ?
C21 O3 1.343(6) . ?
C21 C22 1.374(8) . ?
C22 C23 1.379(7) . ?
C22 H22 0.9300 . ?
C23 H23 0.9300 . ?
C24 O3 1.425(8) . ?
C24 H24A 0.9600 . ?
C24 H24B 0.9600 . ?
C24 H24C 0.9600 . ?
C25 C30 1.356(8) . ?
C25 O4 1.366(6) . ?
C25 C26 1.383(9) . ?
C26 C27 1.365(9) . ?
C26 H26 0.9300 . ?
C27 C28 1.360(12) . ?
C27 H27 0.9300 . ?
C28 C29 1.346(12) . ?
C28 H28 0.9300 . ?
C29 C30 1.389(10) . ?
C29 H29 0.9300 . ?
C30 H30 0.9300 . ?
C31 C32 1.363(7) . ?
C31 O4 1.384(5) . ?
C31 C36 1.397(7) . ?
C32 C33 1.388(6) . ?
C32 H32 0.9300 . ?
C33 C34 1.406(6) . ?
C33 C37 1.438(6) . ?
C34 C35 1.363(7) . ?
C34 H34 0.9300 . ?
C35 C36 1.377(7) . ?
C35 H35 0.9300 . ?
C36 H36 0.9300 . ?
C37 N6 1.284(6) . ?
C37 H37 0.9300 . ?
C38 O5 1.233(5) . ?
C38 N7 1.366(5) . ?
C38 C39 1.459(6) . ?
C39 C40 1.358(6) . ?
C39 N8 1.363(5) . ?
C40 N10 1.357(6) . ?
C40 C41 1.494(6) . ?
C41 H41A 0.9600 . ?
C41 H41B 0.9600 . ?
C41 H41C 0.9600 . ?
C42 C43 1.377(6) . ?
C42 C47 1.399(6) . ?
C42 N10 1.429(6) . ?
C43 C44 1.371(7) . ?
C43 H43 0.9300 . ?
C44 C45 1.382(7) . ?
C44 H44 0.9300 . ?
C45 O6 1.358(6) . ?
C45 C46 1.413(7) . ?
C46 C47 1.354(7) . ?
C46 H46 0.9300 . ?
C47 H47 0.9300 . ?
C48 O6 1.431(7) . ?
C48 H48A 0.9600 . ?
C48 H48B 0.9600 . ?
C48 H48C 0.9600 . ?
N1 N2 1.369(5) . ?
N2 H2A 0.8600 . ?
N3 N4 1.303(5) . ?
N4 N5 1.372(5) . ?
N6 N7 1.356(5) . ?
N7 H7 0.8600 . ?
N8 N9 1.306(6) . ?
N9 N10 1.368(5) . ?
 
loop_
 _geom_angle_atom_site_label_1
 _geom_angle_atom_site_label_2
 _geom_angle_atom_site_label_3
 _geom_angle
 _geom_angle_site_symmetry_1
 _geom_angle_site_symmetry_3
 _geom_angle_publ_flag
C6 C1 C2 121.4(6) . . ?
C6 C1 O1 119.3(5) . . ?
C2 C1 O1 119.2(6) . . ?
C1 C2 C3 118.5(7) . . ?
C1 C2 H2 120.7 . . ?
C3 C2 H2 120.7 . . ?
C4 C3 C2 117.2(6) . . ?
C4 C3 H3 121.4 . . ?
C2 C3 H3 121.4 . . ?
C5 C4 C3 120.3(7) . . ?
C5 C4 H4 119.8 . . ?
C3 C4 H4 119.8 . . ?
C6 C5 C4 123.0(9) . . ?
C6 C5 H5 118.5 . . ?
C4 C5 H5 118.5 . . ?
C5 C6 C1 119.6(8) . . ?
C5 C6 H6 120.2 . . ?
C1 C6 H6 120.2 . . ?
C8 C7 O1 118.1(4) . . ?
C8 C7 C12 121.4(4) . . ?
O1 C7 C12 120.4(4) . . ?
C7 C8 C9 120.9(4) . . ?
C7 C8 H8 119.6 . . ?
C9 C8 H8 119.6 . . ?
C10 C9 C8 117.6(4) . . ?
C10 C9 C13 120.2(4) . . ?
C8 C9 C13 122.1(4) . . ?
C11 C10 C9 120.7(4) . . ?
C11 C10 H10 119.7 . . ?
C9 C10 H10 119.7 . . ?
C10 C11 C12 122.0(4) . . ?
C10 C11 H11 119.0 . . ?
C12 C11 H11 119.0 . . ?
C11 C12 C7 117.3(4) . . ?
C11 C12 H12 121.4 . . ?
C7 C12 H12 121.4 . . ?
N1 C13 C9 120.9(4) . . ?
N1 C13 H13 119.6 . . ?
C9 C13 H13 119.6 . . ?
O2 C14 N2 124.0(4) . . ?
O2 C14 C15 122.5(4) . . ?
N2 C14 C15 113.4(4) . . ?
N3 C15 C16 108.7(4) . . ?
N3 C15 C14 123.2(4) . . ?
C16 C15 C14 127.9(4) . . ?
N5 C16 C15 104.0(4) . . ?
N5 C16 C17 124.8(4) . . ?
C15 C16 C17 131.1(4) . . ?
C16 C17 H17A 109.5 . . ?
C16 C17 H17B 109.5 . . ?
H17A C17 H17B 109.5 . . ?
C16 C17 H17C 109.5 . . ?
H17A C17 H17C 109.5 . . ?
H17B C17 H17C 109.5 . . ?
C23 C18 C19 120.0(4) . . ?
C23 C18 N5 120.2(4) . . ?
C19 C18 N5 119.8(4) . . ?
C20 C19 C18 120.1(5) . . ?
C20 C19 H19 120.0 . . ?
C18 C19 H19 120.0 . . ?
C19 C20 C21 120.9(5) . . ?
C19 C20 H20 119.5 . . ?
C21 C20 H20 119.5 . . ?
O3 C21 C22 126.0(5) . . ?
O3 C21 C20 116.1(5) . . ?
C22 C21 C20 117.8(4) . . ?
C21 C22 C23 121.8(5) . . ?
C21 C22 H22 119.1 . . ?
C23 C22 H22 119.1 . . ?
C18 C23 C22 119.4(5) . . ?
C18 C23 H23 120.3 . . ?
C22 C23 H23 120.3 . . ?
O3 C24 H24A 109.5 . . ?
O3 C24 H24B 109.5 . . ?
H24A C24 H24B 109.5 . . ?
O3 C24 H24C 109.5 . . ?
H24A C24 H24C 109.5 . . ?
H24B C24 H24C 109.5 . . ?
C30 C25 O4 117.1(6) . . ?
C30 C25 C26 119.7(6) . . ?
O4 C25 C26 123.0(6) . . ?
C27 C26 C25 119.7(7) . . ?
C27 C26 H26 120.2 . . ?
C25 C26 H26 120.2 . . ?
C28 C27 C26 120.8(8) . . ?
C28 C27 H27 119.6 . . ?
C26 C27 H27 119.6 . . ?
C29 C28 C27 119.5(7) . . ?
C29 C28 H28 120.3 . . ?
C27 C28 H28 120.3 . . ?
C28 C29 C30 120.9(8) . . ?
C28 C29 H29 119.5 . . ?
C30 C29 H29 119.5 . . ?
C25 C30 C29 119.4(7) . . ?
C25 C30 H30 120.3 . . ?
C29 C30 H30 120.3 . . ?
C32 C31 O4 115.6(4) . . ?
C32 C31 C36 120.5(4) . . ?
O4 C31 C36 123.8(4) . . ?
C31 C32 C33 121.2(4) . . ?
C31 C32 H32 119.4 . . ?
C33 C32 H32 119.4 . . ?
C32 C33 C34 118.1(4) . . ?
C32 C33 C37 122.2(4) . . ?
C34 C33 C37 119.7(4) . . ?
C35 C34 C33 119.9(4) . . ?
C35 C34 H34 120.0 . . ?
C33 C34 H34 120.0 . . ?
C34 C35 C36 121.9(5) . . ?
C34 C35 H35 119.1 . . ?
C36 C35 H35 119.1 . . ?
C35 C36 C31 118.3(5) . . ?
C35 C36 H36 120.9 . . ?
C31 C36 H36 120.9 . . ?
N6 C37 C33 121.5(4) . . ?
N6 C37 H37 119.2 . . ?
C33 C37 H37 119.2 . . ?
O5 C38 N7 123.0(4) . . ?
O5 C38 C39 122.6(4) . . ?
N7 C38 C39 114.4(3) . . ?
C40 C39 N8 109.3(4) . . ?
C40 C39 C38 129.0(4) . . ?
N8 C39 C38 121.7(4) . . ?
N10 C40 C39 104.6(4) . . ?
N10 C40 C41 124.0(4) . . ?
C39 C40 C41 131.4(4) . . ?
C40 C41 H41A 109.5 . . ?
C40 C41 H41B 109.5 . . ?
H41A C41 H41B 109.5 . . ?
C40 C41 H41C 109.5 . . ?
H41A C41 H41C 109.5 . . ?
H41B C41 H41C 109.5 . . ?
C43 C42 C47 119.6(4) . . ?
C43 C42 N10 121.2(4) . . ?
C47 C42 N10 119.2(4) . . ?
C44 C43 C42 120.4(4) . . ?
C44 C43 H43 119.8 . . ?
C42 C43 H43 119.8 . . ?
C43 C44 C45 120.9(4) . . ?
C43 C44 H44 119.6 . . ?
C45 C44 H44 119.6 . . ?
O6 C45 C44 125.4(4) . . ?
O6 C45 C46 116.2(4) . . ?
C44 C45 C46 118.4(5) . . ?
C47 C46 C45 120.7(4) . . ?
C47 C46 H46 119.6 . . ?
C45 C46 H46 119.6 . . ?
C46 C47 C42 120.0(4) . . ?
C46 C47 H47 120.0 . . ?
C42 C47 H47 120.0 . . ?
O6 C48 H48A 109.5 . . ?
O6 C48 H48B 109.5 . . ?
H48A C48 H48B 109.5 . . ?
O6 C48 H48C 109.5 . . ?
H48A C48 H48C 109.5 . . ?
H48B C48 H48C 109.5 . . ?
C13 N1 N2 115.0(4) . . ?
C14 N2 N1 120.8(4) . . ?
C14 N2 H2A 119.6 . . ?
N1 N2 H2A 119.6 . . ?
N4 N3 C15 109.8(4) . . ?
N3 N4 N5 106.5(3) . . ?
C16 N5 N4 110.9(4) . . ?
C16 N5 C18 130.5(4) . . ?
N4 N5 C18 118.6(4) . . ?
C37 N6 N7 115.8(4) . . ?
N6 N7 C38 121.8(3) . . ?
N6 N7 H7 119.1 . . ?
C38 N7 H7 119.1 . . ?
N9 N8 C39 109.0(4) . . ?
N8 N9 N10 106.9(3) . . ?
C40 N10 N9 110.3(4) . . ?
C40 N10 C42 130.5(4) . . ?
N9 N10 C42 119.2(4) . . ?
C7 O1 C1 117.3(4) . . ?
C21 O3 C24 117.2(5) . . ?
C25 O4 C31 122.6(4) . . ?
C45 O6 C48 117.6(4) . . ?
 
_refine_diff_density_max    0.296
_refine_diff_density_min   -0.230
_refine_diff_density_rms    0.052

_shelx_res_file
;
TITL bmk2003e_twin1_hklf4 in P-1
    shelx.res
    created by SHELXL-2018/1 at 16:43:29 on 15-Jan-2020
CELL  1.54184   6.6452   7.4466  43.4030   86.250   89.193   80.484
ZERR     4.00   0.0005   0.0005   0.0021    0.004    0.005    0.006
LATT   1
SFAC  C    H    N    O
UNIT  96 84 20 12
MERG   2
FMAP   2
PLAN   10
SIZE     0.025   0.178   0.296
ACTA
BOND   $H
L.S.   4
WGHT    0.123500    1.089200
EXTI    0.002242
FVAR       4.78159
C1    1    0.924045   -0.010707    0.721441    11.00000    0.04639    0.11574 =
         0.05039    0.00571    0.00272   -0.01431
C2    1    0.985887   -0.144475    0.743653    11.00000    0.08362    0.10168 =
         0.09708    0.00618    0.01597   -0.00865
AFIX  43
H2    2    1.017345   -0.265745    0.738795    11.00000   -1.20000
AFIX   0
C3    1    1.001665   -0.094777    0.774764    11.00000    0.06962    0.15733 =
         0.07758    0.02989    0.00202   -0.00262
AFIX  43
H3    2    1.041781   -0.182152    0.790755    11.00000   -1.20000
AFIX   0
C4    1    0.955001    0.087440    0.779959    11.00000    0.06404    0.17111 =
         0.06575   -0.02115    0.00118   -0.01488
AFIX  43
H4    2    0.967958    0.125823    0.799692    11.00000   -1.20000
AFIX   0
C5    1    0.891446    0.209114    0.756929    11.00000    0.11846    0.15750 =
         0.08650   -0.01146   -0.00407   -0.00846
AFIX  43
H5    2    0.858850    0.331356    0.761164    11.00000   -1.20000
AFIX   0
C6    1    0.872447    0.164286    0.728269    11.00000    0.10034    0.09826 =
         0.08956   -0.00800    0.00859    0.00468
AFIX  43
H6    2    0.823676    0.253338    0.712937    11.00000   -1.20000
AFIX   0
C7    1    1.042602   -0.011793    0.669597    11.00000    0.04817    0.09449 =
         0.06188   -0.00143    0.00477   -0.02017
C8    1    0.980525    0.026475    0.639969    11.00000    0.04050    0.09134 =
         0.06018   -0.00732    0.00338   -0.02003
AFIX  43
H8    2    0.843906    0.030699    0.635102    11.00000   -1.20000
AFIX   0
C9    1    1.119776    0.059890    0.616477    11.00000    0.04844    0.06691 =
         0.05978   -0.00732    0.00524   -0.01400
C10   1    1.324775    0.045244    0.624618    11.00000    0.04262    0.09414 =
         0.06463   -0.00343    0.00521   -0.01401
AFIX  43
H10   2    1.421453    0.061585    0.609441    11.00000   -1.20000
AFIX   0
C11   1    1.384371    0.007344    0.654503    11.00000    0.04623    0.11027 =
         0.07200   -0.00032   -0.00151   -0.01385
AFIX  43
H11   2    1.521791   -0.001955    0.659315    11.00000   -1.20000
AFIX   0
C12   1    1.246734   -0.017814    0.677977    11.00000    0.05178    0.09664 =
         0.05830    0.00310   -0.00605   -0.01089
AFIX  43
H12   2    1.287955   -0.037897    0.698476    11.00000   -1.20000
AFIX   0
C13   1    1.058474    0.098623    0.584690    11.00000    0.04120    0.07666 =
         0.05722   -0.00821    0.00545   -0.00959
AFIX  43
H13   2    1.155955    0.115823    0.569683    11.00000   -1.20000
AFIX   0
C14   1    0.639862    0.172632    0.534677    11.00000    0.04499    0.06541 =
         0.06082   -0.00539    0.00108   -0.01498
C15   1    0.629150    0.206996    0.501112    11.00000    0.03832    0.06471 =
         0.06416   -0.00840    0.00125   -0.01083
C16   1    0.461687    0.282790    0.483548    11.00000    0.04533    0.06502 =
         0.05961   -0.00752    0.00125   -0.01532
C17   1    0.246574    0.350443    0.492547    11.00000    0.04628    0.08230 =
         0.08110   -0.00317    0.00586   -0.01250
AFIX 137
H17A  2    0.193349    0.456300    0.479514    11.00000   -1.50000
H17B  2    0.242256    0.381878    0.513674    11.00000   -1.50000
H17C  2    0.165568    0.256723    0.490249    11.00000   -1.50000
AFIX   0
C18   1    0.436140    0.358106    0.425975    11.00000    0.05388    0.05998 =
         0.06168   -0.00434   -0.00350   -0.01296
C19   1    0.525450    0.467810    0.404926    11.00000    0.04759    0.09977 =
         0.06639    0.00360   -0.00115   -0.02030
AFIX  43
H19   2    0.648902    0.503062    0.409549    11.00000   -1.20000
AFIX   0
C20   1    0.432503    0.524885    0.377221    11.00000    0.06711    0.09795 =
         0.06560    0.00855    0.00225   -0.02312
AFIX  43
H20   2    0.495442    0.596221    0.362930    11.00000   -1.20000
AFIX   0
C21   1    0.244164    0.477392    0.370109    11.00000    0.06015    0.08374 =
         0.06029   -0.00739   -0.00568   -0.00825
C22   1    0.157996    0.368930    0.391591    11.00000    0.06576    0.08699 =
         0.07517   -0.00150   -0.01462   -0.02392
AFIX  43
H22   2    0.033513    0.334825    0.387223    11.00000   -1.20000
AFIX   0
C23   1    0.251130    0.309278    0.419456    11.00000    0.06755    0.08079 =
         0.07463    0.00227   -0.00955   -0.02731
AFIX  43
H23   2    0.189472    0.236720    0.433710    11.00000   -1.20000
AFIX   0
C24   1   -0.031885    0.506673    0.335395    11.00000    0.10727    0.11337 =
         0.09688   -0.00182   -0.05378   -0.00993
AFIX 137
H24A  2   -0.031409    0.378712    0.333697    11.00000   -1.50000
H24B  2   -0.077216    0.572161    0.316292    11.00000   -1.50000
H24C  2   -0.122479    0.549353    0.351751    11.00000   -1.50000
AFIX   0
C25   1    0.575628    0.454591    0.218233    11.00000    0.05791    0.11651 =
         0.06477   -0.01363   -0.00855   -0.01194
C26   1    0.483007    0.333744    0.236790    11.00000    0.07529    0.11563 =
         0.08518   -0.00682   -0.01193   -0.01721
AFIX  43
H26   2    0.433755    0.238350    0.228221    11.00000   -1.20000
AFIX   0
C27   1    0.464218    0.355138    0.267741    11.00000    0.07862    0.16243 =
         0.07654    0.02156   -0.01524   -0.01666
AFIX  43
H27   2    0.399403    0.275256    0.280131    11.00000   -1.20000
AFIX   0
C28   1    0.539075    0.491784    0.280692    11.00000    0.09089    0.20870 =
         0.06583   -0.01745   -0.01157   -0.00823
AFIX  43
H28   2    0.526501    0.504798    0.301831    11.00000   -1.20000
AFIX   0
C29   1    0.631514    0.608076    0.262686    11.00000    0.08781    0.14595 =
         0.09581   -0.02926   -0.02948   -0.01293
AFIX  43
H29   2    0.684703    0.700350    0.271580    11.00000   -1.20000
AFIX   0
C30   1    0.648589    0.592211    0.231009    11.00000    0.07790    0.11689 =
         0.08592   -0.01217   -0.02251   -0.02082
AFIX  43
H30   2    0.709471    0.675170    0.218682    11.00000   -1.20000
AFIX   0
C31   1    0.460330    0.423671    0.166684    11.00000    0.05540    0.07771 =
         0.06363   -0.00750   -0.01136   -0.01713
C32   1    0.524062    0.387533    0.137409    11.00000    0.05077    0.07548 =
         0.06167   -0.00021   -0.00822   -0.01761
AFIX  43
H32   2    0.663050    0.366376    0.133027    11.00000   -1.20000
AFIX   0
C33   1    0.385418    0.381716    0.114014    11.00000    0.04684    0.06449 =
         0.06103    0.00240   -0.00710   -0.00995
C34   1    0.176344    0.411026    0.121428    11.00000    0.05171    0.08575 =
         0.06768    0.00234   -0.00969   -0.01760
AFIX  43
H34   2    0.080164    0.404535    0.106356    11.00000   -1.20000
AFIX   0
C35   1    0.114808    0.448945    0.150715    11.00000    0.04728    0.09915 =
         0.06882   -0.00350   -0.00338   -0.00464
AFIX  43
H35   2   -0.023995    0.469787    0.155235    11.00000   -1.20000
AFIX   0
C36   1    0.252337    0.457276    0.173809    11.00000    0.05537    0.10226 =
         0.06865   -0.01491   -0.00053   -0.01001
AFIX  43
H36   2    0.207920    0.484567    0.193637    11.00000   -1.20000
AFIX   0
C37   1    0.448960    0.350737    0.082730    11.00000    0.05209    0.07433 =
         0.05982    0.00184   -0.01057   -0.01726
AFIX  43
H37   2    0.352614    0.334147    0.068301    11.00000   -1.20000
AFIX   0
C38   1    0.866914    0.306714    0.031985    11.00000    0.04189    0.06635 =
         0.06475    0.00441   -0.00761   -0.01568
C39   1    0.879123    0.288058   -0.001270    11.00000    0.03807    0.06416 =
         0.06966    0.00459   -0.00649   -0.01398
C40   1    1.043285    0.223759   -0.018714    11.00000    0.04540    0.05915 =
         0.06591    0.00043   -0.00812   -0.01222
C41   1    1.260740    0.154888   -0.010262    11.00000    0.03431    0.09078 =
         0.08624   -0.00485   -0.00960   -0.01140
AFIX 137
H41A  2    1.314550    0.056644   -0.022845    11.00000   -1.50000
H41B  2    1.268461    0.111848    0.011095    11.00000   -1.50000
H41C  2    1.338973    0.251906   -0.013603    11.00000   -1.50000
AFIX   0
C42   1    1.067737    0.174398   -0.075847    11.00000    0.04909    0.06100 =
         0.06834   -0.00311   -0.00113   -0.01143
C43   1    1.251402    0.226972   -0.084062    11.00000    0.05485    0.07550 =
         0.07904   -0.00979    0.00313   -0.02552
AFIX  43
H43   2    1.314268    0.293611   -0.070798    11.00000   -1.20000
AFIX   0
C44   1    1.342005    0.181615   -0.111676    11.00000    0.05988    0.07154 =
         0.08542   -0.00730    0.00834   -0.02374
AFIX  43
H44   2    1.466748    0.216722   -0.116864    11.00000   -1.20000
AFIX   0
C45   1    1.250411    0.084394   -0.131909    11.00000    0.05406    0.06888 =
         0.07182   -0.00198   -0.00071   -0.00827
C46   1    1.062607    0.030080   -0.123211    11.00000    0.06086    0.08675 =
         0.07138   -0.01273   -0.00675   -0.02489
AFIX  43
H46   2    0.998337   -0.034988   -0.136559    11.00000   -1.20000
AFIX   0
C47   1    0.975260    0.071743   -0.095662    11.00000    0.05383    0.07613 =
         0.07337   -0.00144   -0.00809   -0.02616
AFIX  43
H47   2    0.853751    0.032126   -0.089904    11.00000   -1.20000
AFIX   0
C48   1    1.529558    0.059430   -0.167416    11.00000    0.08089    0.09413 =
         0.09993   -0.01058    0.02805   -0.02311
AFIX 137
H48A  2    1.542412    0.185998   -0.167534    11.00000   -1.50000
H48B  2    1.565423    0.015249   -0.187383    11.00000   -1.50000
H48C  2    1.619153   -0.009248   -0.152142    11.00000   -1.50000
AFIX   0
N1    3    0.870659    0.109724    0.576797    11.00000    0.04562    0.07423 =
         0.05539   -0.00755    0.00237   -0.00975
N2    3    0.834093    0.141948    0.545796    11.00000    0.04676    0.08252 =
         0.04997   -0.00325    0.00086   -0.01126
AFIX  43
H2A   2    0.934968    0.142834    0.533186    11.00000   -1.20000
AFIX   0
N3    3    0.795881    0.179772    0.482294    11.00000    0.04045    0.08393 =
         0.05958   -0.00239    0.00232   -0.00500
N4    3    0.742490    0.230336    0.453865    11.00000    0.04588    0.09326 =
         0.06011   -0.00600    0.00257   -0.00660
N5    3    0.536694    0.294502    0.454411    11.00000    0.04222    0.07240 =
         0.06089   -0.00227   -0.00238   -0.01073
N6    3    0.635583    0.345453    0.074259    11.00000    0.05213    0.07356 =
         0.05720   -0.00148   -0.00431   -0.01301
N7    3    0.673154    0.328549    0.043702    11.00000    0.04801    0.08252 =
         0.05709   -0.00359   -0.00951   -0.01476
AFIX  43
H7    2    0.572290    0.331659    0.031370    11.00000   -1.20000
AFIX   0
N8    3    0.710173    0.326100   -0.019509    11.00000    0.04684    0.08795 =
         0.06264   -0.00163   -0.00752   -0.01205
N9    3    0.762899    0.291376   -0.047870    11.00000    0.04264    0.09188 =
         0.06671   -0.00131   -0.00972   -0.00640
N10   3    0.967679    0.225333   -0.047617    11.00000    0.04482    0.06859 =
         0.06531   -0.00134   -0.00183   -0.01587
O1    4    0.901140   -0.057489    0.691301    11.00000    0.06849    0.16384 =
         0.06260   -0.00676    0.00801   -0.05012
O2    4    0.488411    0.177739    0.550823    11.00000    0.04813    0.13333 =
         0.06566    0.00041    0.00897   -0.02068
O3    4    0.169156    0.536050    0.341994    11.00000    0.08192    0.10845 =
         0.06890    0.00549   -0.01491   -0.01617
O4    4    0.612944    0.434429    0.187519    11.00000    0.06297    0.16754 =
         0.06506   -0.02475   -0.00824   -0.03610
O5    4    1.019531    0.297667    0.048221    11.00000    0.04915    0.11873 =
         0.07301   -0.00169   -0.01430   -0.02114
O6    4    1.323315    0.038992   -0.160244    11.00000    0.07017    0.10308 =
         0.07596   -0.00929    0.00582   -0.01264
HKLF    5


REM  bmk2003e_twin1_hklf4 in P-1
REM R1 =  0.0746 for    6949 Fo > 4sig(Fo)  and  0.0889 for all    9077 data
REM    582 parameters refined using      0 restraints

END

WGHT      0.1235      1.0892

REM Highest difference peak  0.296,  deepest hole -0.230,  1-sigma level  0.052
Q1    1   0.9795 -0.2138  0.7653  11.00000  0.05    0.30
Q2    1   0.8796  0.1209  0.6939  11.00000  0.05    0.29
Q3    1   1.0715 -0.0083  0.6228  11.00000  0.05    0.22
Q4    1   0.8594  0.1164  0.0133  11.00000  0.05    0.21
Q5    1   0.6812  0.1833  0.4982  11.00000  0.05    0.20
Q6    1   0.1948  0.3169  0.5181  11.00000  0.05    0.20
Q7    1   0.4738  0.1551  0.5784  11.00000  0.05    0.20
Q8    1   0.2066  0.4012  0.3691  11.00000  0.05    0.19
Q9    1   0.6007  0.3738  0.5040  11.00000  0.05    0.19
Q10   1   0.6350  0.1368  0.0459  11.00000  0.05    0.18
;
_shelx_res_checksum    9096

_shelx_hkl_file
;
   0   0  13 650.258 47.3312  -2
   0   0  13 650.258 47.3312   1
   0   0  14 1563.84 82.0009  -2
   0   0  14 1563.84 82.0009   1
   0   0  15 1401.23 87.6925  -2
   0   0  15 1401.23 87.6925   1
   0   0  16 2696.46 110.608  -2
   0   0  16 2696.46 110.608   1
   0   0  17 187.872 77.6390  -2
   0   0  17 187.872 77.6390   1
   0   0  18 46169.4 398.924  -2
   0   0  18 46169.4 398.924   1
   0   0  19 238.919 84.8914  -2
   0   0  19 238.919 84.8914   1
   0   0  20 27998.8 338.064  -2
   0   0  20 27998.8 338.064   1
   0   0  21 3386.26 140.528  -2
   0   0  21 3386.26 140.528   1
   0   0  22 38658.5 421.307  -2
   0   0  22 38658.5 421.307   1
   0   0  23 42.2580 85.5567  -2
   0   0  23 42.2580 85.5567   1
   0   0  24 42762.9 477.334  -2
   0   0  24 42762.9 477.334   1
   0   0  25 1367.54 137.864  -2
   0   0  25 1367.54 137.864   1
   0   0  26 38540.7 483.055  -2
   0   0  26 38540.7 483.055   1
   0   0  27 29.9745 80.5750  -2
   0   0  27 29.9745 80.5750   1
   0   0  28 22207.5 384.001  -2
   0   0  28 22207.5 384.001   1
   0   0  29 151.711 112.038  -2
   0   0  29 151.711 112.038   1
   0   0  30 22114.6 400.925  -2
   0   0  30 22114.6 400.925   1
   0   0  31 180.393 102.873  -2
   0   0  31 180.393 102.873   1
   0   0  32 11402.5 303.522  -2
   0   0  32 11402.5 303.522   1
   0   0 -33 28.1801 58.3760  -2
   0   0 -33 28.1801 58.3760   1
   0   0  34 25347.1 140.551  -2
   0   0  34 25347.1 140.551   1
   0   0  35 193.375 36.4059  -2
   0   0  35 193.375 36.4059   1
   0   0  36 42.0225 32.6332  -2
   0   0  36 42.0225 32.6332   1
   0   0  37 305.922 40.8077  -2
   0   0  37 305.922 40.8077   1
   0   0 -38 528.393 44.8259  -2
   0   0 -38 528.393 44.8259   1
   0   0  39 78.2527 39.5280  -2
   0   0  39 78.2527 39.5280   1
   0   0 -40 1043.55 48.8798  -2
   0   0 -40 1043.55 48.8798   1
   0   0 -41 6.80783 39.4655  -2
   0   0 -41 6.80783 39.4655   1
   0   0 -42 4150.87 56.6600  -2
   0   0 -42 4150.87 56.6600   1
   0   0 -43 470.514 52.5125  -2
   0   0 -43 470.514 52.5125   1
   0   0 -44 366.658 46.7707  -2
   0   0 -44 366.658 46.7707   1
   0   0 -47-15.1182 60.9769  -2
   0   0 -47-15.1182 60.9769   1
   0   0 -48 90.4564 60.5508  -2
   0   0 -48 90.4564 60.5508   1
   0   0 -49 42.6965 55.7023  -2
   0   0 -49 42.6965 55.7023   1
   0   0 -50 192.063 51.3741  -2
   0   0 -50 192.063 51.3741   1
   0   0 -51 39.6254 41.2035  -2
   0   0 -51 39.6254 41.2035   1
   0   0 -52 40.5114 41.4791  -2
   0   0 -52 40.5114 41.4791   1
   0   0 -53 28.5982 37.1059  -2
   0   0 -53 28.5982 37.1059   1
   0   0 -54 1.34515 23.0288  -2
   0   0 -54 1.34515 23.0288   1
   0  -1 -54-26.4448 27.9759  -2
   0   1 -53-26.4448 27.9759   1
   0  -1 -53 23.5282 34.1509  -2
   0   1 -52 23.5282 34.1509   1
   0  -1 -52 68.7389 40.4155  -2
   0   1 -51 68.7389 40.4155   1
   0  -1 -51-4.20145 44.3920  -2
   0   1 -50-4.20145 44.3920   1
   0  -1 -50 47.5808 28.5412  -2
   0   1 -49 47.5808 28.5412   1
   0  -1 -49 49.2437 29.8187  -2
   0   1 -48 49.2437 29.8187   1
   0  -1 -48 148.702 32.4064  -2
   0   1 -47 148.702 32.4064   1
   0  -1 -47 34.0101 34.0185  -2
   0   1 -46 34.0101 34.0185   1
   0  -1 -46 31.8432 34.6850  -2
   0   1 -45 31.8432 34.6850   1
   0  -1 -45 327.897 40.4526  -2
   0   1 -44 327.897 40.4526   1
   0  -1 -44 299.316 51.0910  -2
   0   1 -43 299.316 51.0910   1
   0  -1 -43 18.6666 49.7653  -2
   0   1 -42 18.6666 49.7653   1
   0  -1 -42 1552.64 68.1470  -2
   0   1 -41 1552.64 68.1470   1
   0  -1 -41 1020.31 64.5551  -2
   0   1 -40 1020.31 64.5551   1
   0  -1 -40 248.487 53.4566  -2
   0   1 -39 248.487 53.4566   1
   0  -1 -38 1416.13 92.3163  -2
   0   1 -37 1416.13 92.3163   1
   0   1  37 3829.76 101.073  -2
   0  -1  36 3829.76 101.073   1
   0  -1 -36 468.564 71.7077  -2
   0   1 -35 468.564 71.7077   1
   0   1  35 1565.82 76.5528  -2
   0  -1  34 1565.82 76.5528   1
   0  -1 -34 493.638 60.6240  -2
   0   1 -33 493.638 60.6240   1
   0   1  33 59.4526 47.8946  -2
   0  -1  32 59.4526 47.8946   1
   0   1  32 12255.2 277.732  -2
   0  -1  31 12255.2 277.732   1
   0   1  31 2205.51 171.182  -2
   0  -1  30 2205.51 171.182   1
   0   1  30 1009.36 128.882  -2
   0  -1  29 1009.36 128.882   1
   0   1  29 393.854 104.792  -2
   0  -1  28 393.854 104.792   1
   0   1  28 7615.45 210.230  -2
   0  -1  27 7615.45 210.230   1
   0   1  27 9815.09 228.704  -2
   0  -1  26 9815.09 228.704   1
   0   1  26 2195.09 134.187  -2
   0  -1  25 2195.09 134.187   1
   0   1  25 2939.31 135.121  -2
   0  -1  24 2939.31 135.121   1
   0   1  24 6315.65 179.059  -2
   0  -1  23 6315.65 179.059   1
   0   1  23 6874.55 174.980  -2
   0  -1  22 6874.55 174.980   1
   0   1  22 17320.1 249.737  -2
   0  -1  21 17320.1 249.737   1
   0   1  21 11873.2 204.027  -2
   0  -1  20 11873.2 204.027   1
   0   1  20 17498.8 231.248  -2
   0  -1  19 17498.8 231.248   1
   0   1  19 22616.7 251.808  -2
   0  -1  18 22616.7 251.808   1
   0   1  18 4864.07 132.928  -2
   0  -1  17 4864.07 132.928   1
   0   1  17 10799.5 169.210  -2
   0  -1  16 10799.5 169.210   1
   0   1  16 16387.3 195.460  -2
   0  -1  15 16387.3 195.460   1
   0  -1 -12 18100.1 185.315  -2
   0   1 -11 18100.1 185.315   1
   0  -1 -11 2177.87 77.1602  -2
   0   1 -10 2177.87 77.1602   1
   0  -1 -10 20838.6 172.387  -2
   0   1  -9 20838.6 172.387   1
   0  -1  -9 31360.1 206.684  -2
   0   1  -8 31360.1 206.684   1
   0  -1  -8 15100.3 135.697  -2
   0   1  -7 15100.3 135.697   1
   0  -1  -7 3000.19 68.8369  -2
   0   1  -6 3000.19 68.8369   1
   0  -1  -6 20552.8 138.837  -2
   0   1  -5 20552.8 138.837   1
   0  -1  -5 29788.5 117.900  -2
   0   1  -4 29788.5 117.900   1
   0   1  -3 1447.75 50.1285   1
   0  -1  -4 6298.76 65.7200  -2
   0   1  -3 6298.76 65.7200   1
   0  -1  -3 2397.23 32.4329  -2
   0   1  -2 2397.23 32.4329   1
   0  -1  -2 9992.35 47.1121  -2
   0   1  -1 9992.35 47.1121   1
   0  -1   0 1599.24 19.0247   1
   0   1   1 27218.3 63.8498   1
   0  -1  -2 874.227 30.1578   1
   0   1   3 2487.57 21.5927   1
   0  -1  -5 16929.9 105.638   1
   0  -1   4 26027.0 89.5304  -2
   0   1   5 26027.0 89.5304   1
   0  -1   5 20076.3 81.5012  -2
   0   1   6 20076.3 81.5012   1
   0  -1   6 2768.37 41.5578  -2
   0   1   7 2768.37 41.5578   1
   0  -1   7 13554.9 115.306  -2
   0   1   8 13554.9 115.306   1
   0  -1   8 32033.8 179.014  -2
   0   1   9 32033.8 179.014   1
   0  -1   9 19118.7 153.277  -2
   0   1  10 19118.7 153.277   1
   0  -1  10 1849.41 70.8106  -2
   0   1  11 1849.41 70.8106   1
   0  -1  11 19045.2 170.185  -2
   0   1  12 19045.2 170.185   1
   0  -1  12 37942.8 182.719  -2
   0   1  13 37942.8 182.719   1
   0  -1  13 34561.4 248.022  -2
   0   1  14 34561.4 248.022   1
   0  -1  14 14734.4 171.330  -2
   0   1  15 14734.4 171.330   1
   0  -1  15 15656.2 186.448  -2
   0   1  16 15656.2 186.448   1
   0  -1  16 9100.10 153.924  -2
   0   1  17 9100.10 153.924   1
   0  -1  17 5961.23 139.781  -2
   0   1  18 5961.23 139.781   1
   0  -1  18 23315.8 251.622  -2
   0   1  19 23315.8 251.622   1
   0  -1  19 17363.6 224.089  -2
   0   1  20 17363.6 224.089   1
   0  -1  20 9624.73 172.993  -2
   0   1  21 9624.73 172.993   1
   0  -1  21 17841.1 240.622  -2
   0   1  22 17841.1 240.622   1
   0  -1  22 5564.47 151.839  -2
   0   1  23 5564.47 151.839   1
   0  -1  23 7403.73 180.994  -2
   0   1  24 7403.73 180.994   1
   0  -1  24 2737.26 131.568  -2
   0   1  25 2737.26 131.568   1
   0  -1  25 2014.57 125.850  -2
   0   1  26 2014.57 125.850   1
   0  -1  26 9662.29 210.799  -2
   0   1  27 9662.29 210.799   1
   0  -1  27 5908.81 173.272  -2
   0   1  28 5908.81 173.272   1
   0  -1  28 393.692 97.3688  -2
   0   1  29 393.692 97.3688   1
   0  -1  29 848.851 102.377  -2
   0   1  30 848.851 102.377   1
   0  -1  30 2570.71 148.787  -2
   0   1  31 2570.71 148.787   1
   0  -1  31 9002.82 220.214  -2
   0   1  32 9002.82 220.214   1
   0   1 -32 6.50353 48.3782  -2
   0  -1 -33 6.50353 48.3782   1
   0   1 -33 533.416 54.8066  -2
   0  -1 -34 533.416 54.8066   1
   0   1 -34 1893.89 69.6619  -2
   0  -1 -35 1893.89 69.6619   1
   0  -1  35 1516.23 49.3351  -2
   0   1  36 1516.23 49.3351   1
   0   1 -36 3574.62 63.2314  -2
   0  -1 -37 3574.62 63.2314   1
   0   1 -37 1652.26 55.8376  -2
   0  -1 -38 1652.26 55.8376   1
   0   1 -38 359.342 44.5977  -2
   0  -1 -39 359.342 44.5977   1
   0  -1  39 193.609 42.7109  -2
   0   1  40 193.609 42.7109   1
   0   1 -40 773.736 49.9032  -2
   0  -1 -41 773.736 49.9032   1
   0   1 -41 1393.94 53.0460  -2
   0  -1 -42 1393.94 53.0460   1
   0  -1  42-11.7022 39.9242  -2
   0   1  43-11.7022 39.9242   1
   0  -1  43 304.900 41.9626  -2
   0   1  44 304.900 41.9626   1
   0  -1  44 210.083 50.3753  -2
   0   1  45 210.083 50.3753   1
   0  -1  45 8.89412 45.3190  -2
   0   1  46 8.89412 45.3190   1
   0  -1  46 112.493 44.6824  -2
   0   1  47 112.493 44.6824   1
   0  -1  47 69.5917 43.7431  -2
   0   1  48 69.5917 43.7431   1
   0  -1  48 49.6838 31.7265  -2
   0   1  49 49.6838 31.7265   1
   0  -1  49 73.3975 28.7592  -2
   0   1  50 73.3975 28.7592   1
   0   1 -50 55.1155 44.6467  -2
   0  -1 -51 55.1155 44.6467   1
   0   1 -51 53.1924 39.3106  -2
   0  -1 -52 53.1924 39.3106   1
   0   1 -52 65.6386 35.3292  -2
   0  -1 -53 65.6386 35.3292   1
   0   1 -53 14.9805 27.5489  -2
   0  -1 -54 14.9805 27.5489   1
   0   2 -51 4.48481 19.8071   1
   0   2 -50 135.082 27.4812   1
   0   2 -49 33.6909 19.1964   1
   0   2 -48 60.5050 21.0804   1
   0   2 -47 15.6864 22.5497   1
   0   2 -46 106.593 26.8606   1
   0   2 -45 345.418 31.3176   1
   0   2 -44 267.291 30.4884   1
   0   2 -43 341.887 29.8723   1
   0   2 -42 166.347 33.3304   1
   0   2 -41 220.353 30.3808   1
   0   2 -40 217.171 33.6950   1
   0   2 -39 149.298 31.4036   1
   0   2 -38 3099.78 76.2475   1
   0   2 -37 49.7570 45.6927   1
   0   2 -36 747.960 52.2321   1
   0   2 -35 704.959 48.7935   1
   0   2 -34 439.605 40.3537   1
   0  -2  33 16.7263 32.9387   1
   0  -2  32 16443.9 123.507   1
   0  -2  31 1372.31 137.432   1
   0  -2  30 2412.53 151.427   1
   0  -2  29 3638.41 160.716   1
   0  -2  28 19.9922 100.693   1
   0  -2  27 4310.00 175.253   1
   0  -2  26 1626.69 121.755   1
   0  -2  25 2442.28 127.419   1
   0  -2  24 43.4313 70.8963   1
   0  -2  23 3373.37 136.446   1
   0  -2  22 2250.07 118.964   1
   0  -2  21 11337.7 202.719   1
   0  -2  20 16617.4 231.128   1
   0   2  21 7348.86 167.946  -2
   0  -2  19 7348.86 167.946   1
   0   2  20 16753.9 208.885  -2
   0  -2  18 16753.9 208.885   1
   0   2  19 3653.64 118.539  -2
   0  -2  17 3653.64 118.539   1
   0  -2  16 3536.92 109.913   1
   0   2  17 231.043 78.6592  -2
   0  -2  15 231.043 78.6592   1
   0   2  16 5777.39 120.651  -2
   0  -2  14 5777.39 120.651   1
   0   2  15 2757.73 91.9321  -2
   0  -2  13 2757.73 91.9321   1
   0  -2 -12 16571.0 157.120  -2
   0   2 -10 16571.0 157.120   1
   0  -2 -11 547.123 53.0086  -2
   0   2  -9 547.123 53.0086   1
   0  -2 -10 1983.88 66.1668  -2
   0   2  -8 1983.88 66.1668   1
   0   2  -7 937.946 84.8296   1
   0  -2  -9 2340.16 66.1562  -2
   0   2  -7 2340.16 66.1562   1
   0   2  -6 84629.3 391.979   1
   0  -2  -8 95572.1 297.026  -2
   0   2  -6 95572.1 297.026   1
   0   2  -5 205.779 53.4459   1
   0  -2  -7 2544.94 65.6865  -2
   0   2  -5 2544.94 65.6865   1
   0   2  -4 118398. 454.428   1
   0  -2  -6 141685. 321.637  -2
   0   2  -4 141685. 321.637   1
   0   2  -3 189163. 565.212   1
   0  -2  -5 212790. 367.825  -2
   0   2  -3 212790. 367.825   1
   0   2  -2 600851. 991.623   1
   0  -2  -4 999999. 3020.58  -2
   0   2  -2 999999. 3020.58   1
   0  -2   1 266503. 415.296   1
   0  -2  -3 511741. 475.941  -2
   0   2  -1 511741. 475.941   1
   0  -2   0 12070.0 95.1174   1
   0  -2  -2 143005. 228.301  -2
   0   2   0 143005. 228.301   1
   0  -2  -1 48115.5 225.413   1
   0  -2  -1 84514.5 159.834  -2
   0   2   1 84514.5 159.834   1
   0  -2  -2 147103. 383.947   1
   0  -2   0 149400. 194.841  -2
   0   2   2 149400. 194.841   1
   0   2   3 281134. 241.760   1
   0   2   4 490794. 1375.23   1
   0   2   5 28090.7 117.272   1
   0   2   7 340.273 19.9038   1
   0   2   8 13663.9 89.0125   1
   0   2  -6 88491.6 320.444  -2
   0  -2  -8 88491.6 320.444   1
   0   2   9 883.655 35.6414   1
   0   2  -7 2519.04 79.3894  -2
   0  -2  -9 2519.04 79.3894   1
   0   2  -8 1497.55 40.1570  -2
   0  -2 -10 1497.55 40.1570   1
   0   2  -9 469.653 67.5674  -2
   0  -2 -11 469.653 67.5674   1
   0   2 -10 16596.0 164.932  -2
   0  -2 -12 16596.0 164.932   1
   0   2 -11 654.215 72.5826  -2
   0  -2 -13 654.215 72.5826   1
   0   2 -12 1437.27 44.7008  -2
   0  -2 -14 1437.27 44.7008   1
   0  -2  13 1894.78 50.4537  -2
   0   2  15 1894.78 50.4537   1
   0  -2  14 5214.01 70.7148  -2
   0   2  16 5214.01 70.7148   1
   0  -2  15 207.612 41.2451  -2
   0   2  17 207.612 41.2451   1
   0  -2  16 7603.36 111.212  -2
   0   2  18 7603.36 111.212   1
   0  -2  17 3319.79 86.2434  -2
   0   2  19 3319.79 86.2434   1
   0  -2  18 15736.3 162.707  -2
   0   2  20 15736.3 162.707   1
   0  -2  19 7675.74 128.992  -2
   0   2  21 7675.74 128.992   1
   0  -2  20 15065.5 174.018  -2
   0   2  22 15065.5 174.018   1
   0  -2  21 11383.0 162.220  -2
   0   2  23 11383.0 162.220   1
   0  -2  22 3886.37 114.319  -2
   0   2  24 3886.37 114.319   1
   0  -2  23 2253.58 96.9267  -2
   0   2  25 2253.58 96.9267   1
   0   2  26 276.816 53.7825   1
   0   2  27 5324.08 132.996   1
   0   2  28 1886.80 98.6042   1
   0  -2 -32 15544.9 127.004   1
   0  -2 -33 282.461 52.7533   1
   0  -2 -34 1180.40 61.6536   1
   0  -2 -35 1042.82 39.9784   1
   0  -2 -36 142.336 34.7104   1
   0  -2 -37 164.729 27.6787   1
   0   2  38-1.21046 34.1884   1
   0   2  39 49.9068 29.9794   1
   0   2  40 1499.26 45.0938   1
   0   2  41 1.72406 28.0531   1
   0  -2 -42 85.9056 34.4805   1
   0  -2 -43 435.783 35.8705   1
   0  -2 -44 472.844 32.8979   1
   0   2  45 52.1513 26.8463   1
   0   2  46 119.593 36.9582   1
   0   2  47 108.080 34.7086   1
   0   2  48 171.600 24.4698   1
   0   2  49 8.12074 23.7719   1
   0   2  50 17.9930 20.1930   1
   0   2  51 37.8267 19.2290   1
   0  -2 -52 10.1646 24.3002   1
   0  -2 -53 48.7376 19.3484   1
   0  -3 -48-1.01003 26.6931  -2
   0   3 -46-1.01003 26.6931   1
   0  -3 -47 27.5013 29.4304  -2
   0   3 -45 27.5013 29.4304   1
   0  -3 -46 13.0246 31.2258  -2
   0   3 -44 13.0246 31.2258   1
   0  -3 -45 513.788 39.0749  -2
   0   3 -43 513.788 39.0749   1
   0  -3 -44 52.6096 36.7986  -2
   0   3 -42 52.6096 36.7986   1
   0  -3 -43 245.329 38.1138  -2
   0   3 -41 245.329 38.1138   1
   0  -3 -42 756.962 45.2121  -2
   0   3 -40 756.962 45.2121   1
   0  -3 -41 147.193 40.2603  -2
   0   3 -39 147.193 40.2603   1
   0  -3 -40 253.889 45.0057  -2
   0   3 -38 253.889 45.0057   1
   0  -3 -39 965.729 52.8125  -2
   0   3 -37 965.729 52.8125   1
   0  -3 -38 123.841 43.2245  -2
   0   3 -36 123.841 43.2245   1
   0  -3 -37 738.616 49.5244  -2
   0   3 -35 738.616 49.5244   1
   0  -3 -36 880.922 51.5416  -2
   0   3 -34 880.922 51.5416   1
   0  -3 -35-17.0022 43.9399  -2
   0   3 -33-17.0022 43.9399   1
   0  -3 -34 6192.67 77.6899  -2
   0   3 -32 6192.67 77.6899   1
   0   3  33 429.663 33.3888  -2
   0  -3  31 429.663 33.3888   1
   0  -3 -32 1311.75 50.4243  -2
   0   3 -30 1311.75 50.4243   1
   0  -3 -31 1336.99 47.7696  -2
   0   3 -29 1336.99 47.7696   1
   0   3  30 9147.70 83.3330  -2
   0  -3  28 9147.70 83.3330   1
   0  -3 -29 6176.75 99.8457  -2
   0   3 -27 6176.75 99.8457   1
   0   3  28 8180.74 239.445  -2
   0  -3  26 8180.74 239.445   1
   0   3  27 869.057 135.684  -2
   0  -3  25 869.057 135.684   1
   0   3  26 335.045 117.805  -2
   0  -3  24 335.045 117.805   1
   0   3  25 10499.7 238.834  -2
   0  -3  23 10499.7 238.834   1
   0   3  24 151.876 111.104  -2
   0  -3  22 151.876 111.104   1
   0   3  23 2044.46 133.827  -2
   0  -3  21 2044.46 133.827   1
   0   3  22 884.514 105.747  -2
   0  -3  20 884.514 105.747   1
   0   3  21 806.286 104.227  -2
   0  -3  19 806.286 104.227   1
   0   3  20 1051.01 105.665  -2
   0  -3  18 1051.01 105.665   1
   0   3  19 91.0213 78.8408  -2
   0  -3  17 91.0213 78.8408   1
   0   3  18 1973.20 104.622  -2
   0  -3  16 1973.20 104.622   1
   0   3  17 8815.18 167.448  -2
   0  -3  15 8815.18 167.448   1
   0   3  16-27.8889 62.7245  -2
   0  -3  14-27.8889 62.7245   1
   0   3  15 206.110 62.1356  -2
   0  -3  13 206.110 62.1356   1
   0   3  14 524.347 63.5532  -2
   0  -3  12 524.347 63.5532   1
   0   3  13 9940.18 152.288  -2
   0  -3  11 9940.18 152.288   1
   0   3  12 490.382 60.9288  -2
   0  -3  10 490.382 60.9288   1
   0   3  11 31587.0 237.813  -2
   0  -3   9 31587.0 237.813   1
   0   3  10 4040.63 93.9922  -2
   0  -3   8 4040.63 93.9922   1
   0  -3  -9 140.259 42.7157  -2
   0   3  -7 140.259 42.7157   1
   0   3   8 3223.73 59.2690  -2
   0  -3   6 3223.73 59.2690   1
   0   3   7 2485.64 44.5810  -2
   0  -3   5 2485.64 44.5810   1
   0  -3  -6 2803.27 45.7176  -2
   0   3  -4 2803.27 45.7176   1
   0  -3  -5 4376.12 51.3670  -2
   0   3  -3 4376.12 51.3670   1
   0  -3  -4 58161.6 152.824  -2
   0   3  -2 58161.6 152.824   1
   0   3   3 56261.7 136.634  -2
   0  -3   1 56261.7 136.634   1
   0  -3  -2 26467.6 82.3320  -2
   0   3   0 26467.6 82.3320   1
   0   3   1 24838.9 147.690  -2
   0  -3  -1 24838.9 147.690   1
   0   3   0 28756.8 156.173  -2
   0  -3  -2 28756.8 156.173   1
   0  -3   1 53944.7 224.974  -2
   0   3   3 53944.7 224.974   1
   0   3  -2 52682.5 313.669  -2
   0  -3  -4 52682.5 313.669   1
   0   3  -5 1978.12 82.5639  -2
   0  -3  -7 1978.12 82.5639   1
   0   3  -6 3655.73 102.779  -2
   0  -3  -8 3655.73 102.779   1
   0   3  -7 146.498 57.2628  -2
   0  -3  -9 146.498 57.2628   1
   0   3  -8 3124.49 104.945  -2
   0  -3 -10 3124.49 104.945   1
   0   3  -9 33353.2 262.753  -2
   0  -3 -11 33353.2 262.753   1
   0   3 -10 395.511 77.4423  -2
   0  -3 -12 395.511 77.4423   1
   0   3 -11 9448.06 167.326  -2
   0  -3 -13 9448.06 167.326   1
   0   3 -12 418.974 77.9620  -2
   0  -3 -14 418.974 77.9620   1
   0   3 -13 186.929 73.2342  -2
   0  -3 -15 186.929 73.2342   1
   0   3 -14-51.5999 75.2122  -2
   0  -3 -16-51.5999 75.2122   1
   0   3 -15 9475.76 187.590  -2
   0  -3 -17 9475.76 187.590   1
   0   3 -16 2147.11 116.234  -2
   0  -3 -18 2147.11 116.234   1
   0   3 -28 8156.87 110.642  -2
   0  -3 -30 8156.87 110.642   1
   0   3 -29 1195.76 77.3353  -2
   0  -3 -31 1195.76 77.3353   1
   0   3 -30 1021.82 69.1859  -2
   0  -3 -32 1021.82 69.1859   1
   0  -3  31 317.561 39.9185  -2
   0   3  33 317.561 39.9185   1
   0   3 -32 5321.06 72.4837  -2
   0  -3 -34 5321.06 72.4837   1
   0  -3  33 71.0090 40.6689  -2
   0   3  35 71.0090 40.6689   1
   0   3 -34 721.437 44.8321  -2
   0  -3 -36 721.437 44.8321   1
   0  -3  35 465.943 45.4206  -2
   0   3  37 465.943 45.4206   1
   0   3 -36 162.598 41.6735  -2
   0  -3 -38 162.598 41.6735   1
   0  -3  37 817.624 48.4046  -2
   0   3  39 817.624 48.4046   1
   0  -3  38 320.297 43.4364  -2
   0   3  40 320.297 43.4364   1
   0  -3  39 116.889 38.9365  -2
   0   3  41 116.889 38.9365   1
   0   3 -40 710.384 45.0829  -2
   0  -3 -42 710.384 45.0829   1
   0   3 -41 268.614 39.7833  -2
   0  -3 -43 268.614 39.7833   1
   0  -3  42 85.3085 38.0232  -2
   0   3  44 85.3085 38.0232   1
   0  -3  43 466.947 54.5864  -2
   0   3  45 466.947 54.5864   1
   0  -3  44-18.6915 30.8601  -2
   0   3  46-18.6915 30.8601   1
   0  -3  45 18.2447 29.2368  -2
   0   3  47 18.2447 29.2368   1
   0   3 -46-17.3627 27.4647  -2
   0  -3 -48-17.3627 27.4647   1
   0  -3  47 20.5415 25.9839  -2
   0   3  49 20.5415 25.9839   1
   0  -3 -50-17.1928 21.8289   1
   0  -3  48 17.0811 35.1155  -2
   0   3  50 17.0811 35.1155   1
   0  -3  49 224.927 34.5010  -2
   0   3  51 224.927 34.5010   1
   0  -4 -50 35.3522 24.2844  -2
   0   4 -47 35.3522 24.2844   1
   0  -4 -49 228.056 31.0301  -2
   0   4 -46 228.056 31.0301   1
   0  -4 -44 277.354 58.6074  -2
   0   4 -41 277.354 58.6074   1
   0  -4 -43 207.643 51.6295  -2
   0   4 -40 207.643 51.6295   1
   0  -4 -42 649.778 63.3298  -2
   0   4 -39 649.778 63.3298   1
   0  -4 -41 166.049 61.8993  -2
   0   4 -38 166.049 61.8993   1
   0  -4 -40 61.8113 61.3753  -2
   0   4 -37 61.8113 61.3753   1
   0  -4 -39 74.9671 63.8492  -2
   0   4 -36 74.9671 63.8492   1
   0  -4 -38 87.6325 64.4982  -2
   0   4 -35 87.6325 64.4982   1
   0  -4 -37 282.386 63.6968  -2
   0   4 -34 282.386 63.6968   1
   0  -4 -36 100.834 57.4606  -2
   0   4 -33 100.834 57.4606   1
   0  -4 -35 340.009 46.7008  -2
   0   4 -32 340.009 46.7008   1
   0  -4 -34 203.553 48.1273  -2
   0   4 -31 203.553 48.1273   1
   0  -4 -33 404.690 48.1921  -2
   0   4 -30 404.690 48.1921   1
   0  -4 -32 4288.78 78.7921  -2
   0   4 -29 4288.78 78.7921   1
   0  -4 -31 4416.36 79.8425  -2
   0   4 -28 4416.36 79.8425   1
   0   4  30 3712.22 71.1445  -2
   0  -4  27 3712.22 71.1445   1
   0   4  29 3339.35 68.5781  -2
   0  -4  26 3339.35 68.5781   1
   0  -4 -28 731.227 51.1456  -2
   0   4 -25 731.227 51.1456   1
   0  -4 -27 1050.79 39.6563  -2
   0   4 -24 1050.79 39.6563   1
   0  -4 -26 1668.19 42.8088  -2
   0   4 -23 1668.19 42.8088   1
   0  -4 -25 3899.88 49.7200  -2
   0   4 -22 3899.88 49.7200   1
   0   4  24 2618.42 162.743  -2
   0  -4  21 2618.42 162.743   1
   0   4  23 499.782 107.305  -2
   0  -4  20 499.782 107.305   1
   0   4  22 818.663 115.342  -2
   0  -4  19 818.663 115.342   1
   0   4  21 5719.02 192.011  -2
   0  -4  18 5719.02 192.011   1
   0   4  20 3825.38 156.683  -2
   0  -4  17 3825.38 156.683   1
   0   4  19 1102.78 112.421  -2
   0  -4  16 1102.78 112.421   1
   0  -4 -16 3630.23 198.123  -2
   0   4 -13 3630.23 198.123   1
   0  -4 -15 527.851 121.477  -2
   0   4 -12 527.851 121.477   1
   0  -4 -14 261.206 104.382  -2
   0   4 -11 261.206 104.382   1
   0  -4 -13 3.50026 69.0748  -2
   0   4 -10 3.50026 69.0748   1
   0  -4 -12 1393.92 145.821  -2
   0   4  -9 1393.92 145.821   1
   0  -4 -11 10577.5 288.659  -2
   0   4  -8 10577.5 288.659   1
   0  -4 -10 5016.03 151.099  -2
   0   4  -7 5016.03 151.099   1
   0  -4  -9 14085.3 227.762  -2
   0   4  -6 14085.3 227.762   1
   0  -4  -8 33344.6 338.061  -2
   0   4  -5 33344.6 338.061   1
   0  -4  -7 21928.9 281.643  -2
   0   4  -4 21928.9 281.643   1
   0  -4  -6 36704.6 248.596  -2
   0   4  -3 36704.6 248.596   1
   0   4   5 36545.1 206.187  -2
   0  -4   2 36545.1 206.187   1
   0  -4  -4 20903.4 157.350  -2
   0   4  -1 20903.4 157.350   1
   0   4   3 5989.73 108.639  -2
   0  -4   0 5989.73 108.639   1
   0  -4  -2 1834.27 70.2565  -2
   0   4   1 1834.27 70.2565   1
   0  -4  -1 2099.16 108.179  -2
   0   4   2 2099.16 108.179   1
   0  -4   0 5929.12 227.716  -2
   0   4   3 5929.12 227.716   1
   0  -4   1 22180.1 402.987  -2
   0   4   4 22180.1 402.987   1
   0   4  -2 39006.8 293.361  -2
   0  -4  -5 39006.8 293.361   1
   0   4  -3 38142.4 286.959  -2
   0  -4  -6 38142.4 286.959   1
   0   4  -4 21489.1 220.894  -2
   0  -4  -7 21489.1 220.894   1
   0  -4   5 29537.7 265.456  -2
   0   4   8 29537.7 265.456   1
   0   4  -6 13481.6 234.801  -2
   0  -4  -9 13481.6 234.801   1
   0   4  -7 5909.95 167.434  -2
   0  -4 -10 5909.95 167.434   1
   0   4  -8 9576.03 207.744  -2
   0  -4 -11 9576.03 207.744   1
   0   4  -9 1371.55 105.898  -2
   0  -4 -12 1371.55 105.898   1
   0   4 -10 61.0477 71.9076  -2
   0  -4 -13 61.0477 71.9076   1
   0   4 -11 358.775 80.4074  -2
   0  -4 -14 358.775 80.4074   1
   0   4 -12 503.192 87.1703  -2
   0  -4 -15 503.192 87.1703   1
   0   4 -13 4496.47 165.118  -2
   0  -4 -16 4496.47 165.118   1
   0   4 -14 745.670 98.9915  -2
   0  -4 -17 745.670 98.9915   1
   0   4 -15 1665.59 125.058  -2
   0  -4 -18 1665.59 125.058   1
   0  -4  25 1022.18 63.9970  -2
   0   4  28 1022.18 63.9970   1
   0  -4  26 3153.10 89.9123  -2
   0   4  29 3153.10 89.9123   1
   0  -4  27 3587.24 100.085  -2
   0   4  30 3587.24 100.085   1
   0  -4  28 5129.24 114.219  -2
   0   4  31 5129.24 114.219   1
   0  -4  29 4530.06 109.844  -2
   0   4  32 4530.06 109.844   1
   0  -4  30 436.320 71.3744  -2
   0   4  33 436.320 71.3744   1
   0  -4  31 219.435 64.8155  -2
   0   4  34 219.435 64.8155   1
   0  -4  32 271.937 63.6539  -2
   0   4  35 271.937 63.6539   1
   0  -4  33 116.358 55.3141  -2
   0   4  36 116.358 55.3141   1
   0  -4  34 254.263 50.5973  -2
   0   4  37 254.263 50.5973   1
   0  -4  35 80.6495 55.3477  -2
   0   4  38 80.6495 55.3477   1
   0  -4  36 26.7911 40.1780  -2
   0   4  39 26.7911 40.1780   1
   0  -4  37 78.7000 34.6229  -2
   0   4  40 78.7000 34.6229   1
   0  -4  38 107.479 37.1179  -2
   0   4  41 107.479 37.1179   1
   0  -4  39 455.625 39.9478  -2
   0   4  42 455.625 39.9478   1
   0  -4  40 174.204 56.3137  -2
   0   4  43 174.204 56.3137   1
   0  -4  41 266.368 47.5120  -2
   0   4  44 266.368 47.5120   1
   0  -4  42 75.5485 42.9528  -2
   0   4  45 75.5485 42.9528   1
   0  -4  43 132.852 44.2036  -2
   0   4  46 132.852 44.2036   1
   0  -4  44 29.6710 37.8203  -2
   0   4  47 29.6710 37.8203   1
   0  -4  45 70.9576 36.4631  -2
   0   4  48 70.9576 36.4631   1
   0  -4  46 143.059 35.3945  -2
   0   4  49 143.059 35.3945   1
   0   5 -44-2.86659 15.9232   1
   0  -5 -47 0.34359 24.9877  -2
   0   5 -43 0.34359 24.9877   1
   0  -5 -46 33.8675 28.8256  -2
   0   5 -42 33.8675 28.8256   1
   0  -5 -45 18.5563 31.2553  -2
   0   5 -41 18.5563 31.2553   1
   0  -5 -44 3.07099 37.7365  -2
   0   5 -40 3.07099 37.7365   1
   0  -5 -43 374.455 42.8207  -2
   0   5 -39 374.455 42.8207   1
   0  -5 -35 568.920 69.0161  -2
   0   5 -31 568.920 69.0161   1
   0  -5 -34 28.8697 43.1042  -2
   0   5 -30 28.8697 43.1042   1
   0  -5 -33 647.773 50.0483  -2
   0   5 -29 647.773 50.0483   1
   0  -5 -32 126.147 44.5360  -2
   0   5 -28 126.147 44.5360   1
   0  -5 -31 1206.29 56.0092  -2
   0   5 -27 1206.29 56.0092   1
   0  -5 -30 273.868 48.6370  -2
   0   5 -26 273.868 48.6370   1
   0  -5 -29 1900.15 60.6191  -2
   0   5 -25 1900.15 60.6191   1
   0  -5 -28 1878.08 60.8986  -2
   0   5 -24 1878.08 60.8986   1
   0  -5 -27 226.888 38.5812  -2
   0   5 -23 226.888 38.5812   1
   0  -5 -26 886.575 44.7145  -2
   0   5 -22 886.575 44.7145   1
   0  -5 -25 2519.74 51.6945  -2
   0   5 -21 2519.74 51.6945   1
   0  -5 -24 1562.10 48.4774  -2
   0   5 -20 1562.10 48.4774   1
   0  -5 -23 3888.63 58.7021  -2
   0   5 -19 3888.63 58.7021   1
   0  -5 -22 3892.30 48.5606  -2
   0   5 -18 3892.30 48.5606   1
   0  -5 -21 1309.06 38.7328  -2
   0   5 -17 1309.06 38.7328   1
   0  -5 -20 4769.06 51.0491  -2
   0   5 -16 4769.06 51.0491   1
   0  -5 -19 554.926 30.2595  -2
   0   5 -15 554.926 30.2595   1
   0  -5 -18 175.832 30.6838  -2
   0   5 -14 175.832 30.6838   1
   0  -5 -17 193.237 47.6041  -2
   0   5 -13 193.237 47.6041   1
   0  -5 -16 465.181 119.993  -2
   0   5 -12 465.181 119.993   1
   0  -5 -15 3067.32 207.020  -2
   0   5 -11 3067.32 207.020   1
   0  -5 -14 831.955 148.224  -2
   0   5 -10 831.955 148.224   1
   0  -5 -13 26.7168 106.214  -2
   0   5  -9 26.7168 106.214   1
   0  -5 -12 788.176 136.380  -2
   0   5  -8 788.176 136.380   1
   0  -5 -11 2065.44 179.075  -2
   0   5  -7 2065.44 179.075   1
   0  -5 -10 1429.03 155.946  -2
   0   5  -6 1429.03 155.946   1
   0  -5  -9 4942.30 166.191  -2
   0   5  -5 4942.30 166.191   1
   0  -5  -8 8816.00 202.596  -2
   0   5  -4 8816.00 202.596   1
   0  -5  -7 14896.2 260.267  -2
   0   5  -3 14896.2 260.267   1
   0  -5  -6 10963.0 226.700  -2
   0   5  -2 10963.0 226.700   1
   0  -5  -5 8955.03 203.774  -2
   0   5  -1 8955.03 203.774   1
   0  -5  -4 1672.20 159.592  -2
   0   5   0 1672.20 159.592   1
   0  -5  -3 1187.44 150.024  -2
   0   5   1 1187.44 150.024   1
   0  -5  -2 560.328 130.068  -2
   0   5   2 560.328 130.068   1
   0  -5  -1 1209.53 140.644  -2
   0   5   3 1209.53 140.644   1
   0  -5   0 1544.81 156.547  -2
   0   5   4 1544.81 156.547   1
   0  -5   1 8816.22 291.173  -2
   0   5   5 8816.22 291.173   1
   0  -5   2 11086.5 315.361  -2
   0   5   6 11086.5 315.361   1
   0  -5   3 15482.7 375.894  -2
   0   5   7 15482.7 375.894   1
   0  -5   4 8084.61 273.378  -2
   0   5   8 8084.61 273.378   1
   0  -5   5 4783.56 231.457  -2
   0   5   9 4783.56 231.457   1
   0  -5   6 1313.79 151.726  -2
   0   5  10 1313.79 151.726   1
   0  -5   7 1855.56 167.763  -2
   0   5  11 1855.56 167.763   1
   0  -5   8 513.330 130.283  -2
   0   5  12 513.330 130.283   1
   0  -5   9-62.8405 103.481  -2
   0   5  13-62.8405 103.481   1
   0  -5  10 686.452 135.651  -2
   0   5  14 686.452 135.651   1
   0  -5  11 2444.33 183.079  -2
   0   5  15 2444.33 183.079   1
   0  -5  12 228.422 106.378  -2
   0   5  16 228.422 106.378   1
   0  -5  13 133.887 46.9173  -2
   0   5  17 133.887 46.9173   1
   0  -5  14 152.120 41.1608  -2
   0   5  18 152.120 41.1608   1
   0  -5  15 656.283 55.5532  -2
   0   5  19 656.283 55.5532   1
   0  -5  16 4428.67 92.3236  -2
   0   5  20 4428.67 92.3236   1
   0  -5  17 1254.04 61.6679  -2
   0   5  21 1254.04 61.6679   1
   0  -5  18 3906.37 91.0652  -2
   0   5  22 3906.37 91.0652   1
   0  -5  19 4141.10 85.4546  -2
   0   5  23 4141.10 85.4546   1
   0  -5  20 1575.74 65.8324  -2
   0   5  24 1575.74 65.8324   1
   0  -5  21 2270.92 50.6224  -2
   0   5  25 2270.92 50.6224   1
   0  -5  22 948.326 44.7239  -2
   0   5  26 948.326 44.7239   1
   0  -5  23 239.709 48.4471  -2
   0   5  27 239.709 48.4471   1
   0  -5  24 1400.25 71.6098  -2
   0   5  28 1400.25 71.6098   1
   0  -5  25 1721.58 70.1081  -2
   0   5  29 1721.58 70.1081   1
   0  -5  26 178.480 50.8107  -2
   0   5  30 178.480 50.8107   1
   0  -5  27 1013.12 68.4841  -2
   0   5  31 1013.12 68.4841   1
   0  -5  28 110.247 56.0204  -2
   0   5  32 110.247 56.0204   1
   0  -5  29 532.218 58.8777  -2
   0   5  33 532.218 58.8777   1
   0  -5  30 118.125 49.8862  -2
   0   5  34 118.125 49.8862   1
   0  -5  31 378.212 53.0586  -2
   0   5  35 378.212 53.0586   1
   0  -5  32 231.754 52.3246  -2
   0   5  36 231.754 52.3246   1
   0  -5  33 13.9981 37.4304  -2
   0   5  37 13.9981 37.4304   1
   0  -5  34 412.025 41.9964  -2
   0   5  38 412.025 41.9964   1
   0  -5  35 20.4066 34.5471  -2
   0   5  39 20.4066 34.5471   1
   0  -5  36 225.977 36.2224  -2
   0   5  40 225.977 36.2224   1
   0  -5  37 115.769 32.7057  -2
   0   5  41 115.769 32.7057   1
   0  -5  38 7.10189 29.3536  -2
   0   5  42 7.10189 29.3536   1
   0  -5  39 192.701 28.0920  -2
   0   5  43 192.701 28.0920   1
   0  -5  40-19.8984 23.8134  -2
   0   5  44-19.8984 23.8134   1
   0  -5  41 18.0627 32.1089  -2
   0   5  45 18.0627 32.1089   1
   0  -5  42 26.2278 29.3861  -2
   0   5  46 26.2278 29.3861   1
   0   6 -39 27.0042 14.5405   1
   0   6 -38 67.3873 18.6911   1
   0   6 -37 12.4283 21.3146   1
   0   6 -36-10.0108 22.9062   1
   0   6 -35 4.69898 28.0110   1
   0   6 -34 26.2021 28.8082   1
   0   6 -33-14.7493 30.8058   1
   0  -6 -37 72.1835 44.9977  -2
   0   6 -32 72.1835 44.9977   1
   0  -6 -36 85.6914 45.4155  -2
   0   6 -31 85.6914 45.4155   1
   0  -6 -35 23.9730 42.3601  -2
   0   6 -30 23.9730 42.3601   1
   0  -6 -34 89.4062 51.7962  -2
   0   6 -29 89.4062 51.7962   1
   0  -6 -33 32.5172 43.7155  -2
   0   6 -28 32.5172 43.7155   1
   0  -6 -32 238.304 53.9800  -2
   0   6 -27 238.304 53.9800   1
   0  -6 -31 865.599 67.3480  -2
   0   6 -26 865.599 67.3480   1
   0  -6 -30-3.62435 50.9207  -2
   0   6 -25-3.62435 50.9207   1
   0  -6 -29 252.095 40.2148  -2
   0   6 -24 252.095 40.2148   1
   0  -6 -28 668.290 44.5486  -2
   0   6 -23 668.290 44.5486   1
   0  -6 -27 232.434 41.4936  -2
   0   6 -22 232.434 41.4936   1
   0  -6 -26 119.947 42.6479  -2
   0   6 -21 119.947 42.6479   1
   0  -6 -25 1165.74 35.0753  -2
   0   6 -20 1165.74 35.0753   1
   0  -6 -24 114.106 28.6978  -2
   0   6 -19 114.106 28.6978   1
   0  -6 -23 323.292 29.8480  -2
   0   6 -18 323.292 29.8480   1
   0  -6 -22 345.192 31.5583  -2
   0   6 -17 345.192 31.5583   1
   0  -6 -21 122.517 28.9715  -2
   0   6 -16 122.517 28.9715   1
   0  -6 -20 322.054 29.3240  -2
   0   6 -15 322.054 29.3240   1
   0  -6 -19 497.565 31.2601  -2
   0   6 -14 497.565 31.2601   1
   0  -6 -18 352.528 31.5834  -2
   0   6 -13 352.528 31.5834   1
   0  -6 -17 535.271 31.5972  -2
   0   6 -12 535.271 31.5972   1
   0  -6 -16 670.632 32.7484  -2
   0   6 -11 670.632 32.7484   1
   0  -6 -15 474.826 30.3916  -2
   0   6 -10 474.826 30.3916   1
   0  -6 -14 1457.36 44.5579  -2
   0   6  -9 1457.36 44.5579   1
   0  -6 -13 981.335 44.5490  -2
   0   6  -8 981.335 44.5490   1
   0  -6 -12 1335.64 44.9521  -2
   0   6  -7 1335.64 44.9521   1
   0  -6 -11 1880.28 49.3898  -2
   0   6  -6 1880.28 49.3898   1
   0  -6 -10 2596.26 58.5057  -2
   0   6  -5 2596.26 58.5057   1
   0  -6  -9 1684.09 40.2884  -2
   0   6  -4 1684.09 40.2884   1
   0  -6  -8 1548.16 39.7456  -2
   0   6  -3 1548.16 39.7456   1
   0  -6  -7 870.933 46.5594  -2
   0   6  -2 870.933 46.5594   1
   0  -6  -6 1741.36 66.5312  -2
   0   6  -1 1741.36 66.5312   1
   0  -6  -5 2307.57 65.1885  -2
   0   6   0 2307.57 65.1885   1
   0  -6  -4 1366.21 58.1921  -2
   0   6   1 1366.21 58.1921   1
   0  -6  -3 3469.94 74.8216  -2
   0   6   2 3469.94 74.8216   1
   0  -6  -2 5217.50 86.0844  -2
   0   6   3 5217.50 86.0844   1
   0  -6  -1 1647.98 63.6975  -2
   0   6   4 1647.98 63.6975   1
   0  -6   0 1681.17 64.3498  -2
   0   6   5 1681.17 64.3498   1
   0  -6   1 1955.23 65.6999  -2
   0   6   6 1955.23 65.6999   1
   0  -6   2 976.353 60.2644  -2
   0   6   7 976.353 60.2644   1
   0  -6   3 1213.67 58.1208  -2
   0   6   8 1213.67 58.1208   1
   0  -6   4 1967.32 72.1065  -2
   0   6   9 1967.32 72.1065   1
   0  -6   5 2719.12 68.5779  -2
   0   6  10 2719.12 68.5779   1
   0  -6   6 2374.33 71.6848  -2
   0   6  11 2374.33 71.6848   1
   0  -6   7 1343.79 67.3478  -2
   0   6  12 1343.79 67.3478   1
   0  -6   8 751.741 59.0330  -2
   0   6  13 751.741 59.0330   1
   0  -6   9 1363.63 65.7502  -2
   0   6  14 1363.63 65.7502   1
   0  -6  10 733.204 57.7199  -2
   0   6  15 733.204 57.7199   1
   0  -6  11 728.631 58.2250  -2
   0   6  16 728.631 58.2250   1
   0  -6  12 810.438 63.9159  -2
   0   6  17 810.438 63.9159   1
   0  -6  13 565.658 66.1185  -2
   0   6  18 565.658 66.1185   1
   0  -6  14 518.387 62.8123  -2
   0   6  19 518.387 62.8123   1
   0  -6  15 338.466 53.6750  -2
   0   6  20 338.466 53.6750   1
   0  -6  16 107.094 60.1727  -2
   0   6  21 107.094 60.1727   1
   0  -6  17 379.368 54.6917  -2
   0   6  22 379.368 54.6917   1
   0  -6  18 446.247 60.5837  -2
   0   6  23 446.247 60.5837   1
   0  -6  19 192.697 53.1823  -2
   0   6  24 192.697 53.1823   1
   0  -6  20 1135.08 60.5087  -2
   0   6  25 1135.08 60.5087   1
   0  -6  21 343.415 53.2372  -2
   0   6  26 343.415 53.2372   1
   0  -6  22 200.918 49.9269  -2
   0   6  27 200.918 49.9269   1
   0   6  28 292.508 40.6081   1
   0   6  29 91.1523 31.2497   1
   0   6  33-4.28343 44.3696   1
   0   6  34 32.8246 47.2186   1
   0   6  35 25.3766 34.6117   1
   0  -6  30 135.269 37.4506  -2
   0   6  35 135.269 37.4506   1
   0   6  36 109.311 43.5439   1
   0  -6  31 119.715 38.8967  -2
   0   6  36 119.715 38.8967   1
   0   6  37 0.39679 34.2203   1
   0  -6  32 28.9624 39.8129  -2
   0   6  37 28.9624 39.8129   1
   0   6  38-4.59268 30.8333   1
   0  -6  33 0.71409 33.5041  -2
   0   6  38 0.71409 33.5041   1
   0   6  39-1.12493 29.2324   1
   0   6  40 35.1005 27.1416   1
   0   6  41 42.3698 24.5999   1
   0   6  42-11.6548 21.8399   1
   0  -7 -36 24.9852 35.5901  -2
   0   7 -31 24.9852 35.5901   1
   0  -7 -35-0.05498 30.9021  -2
   0   7 -30-0.05498 30.9021   1
   0  -7 -34 36.2647 30.7106  -2
   0   7 -29 36.2647 30.7106   1
   0  -7 -33 11.0544 33.1963  -2
   0   7 -28 11.0544 33.1963   1
   0  -7 -32-7.36559 33.3856  -2
   0   7 -27-7.36559 33.3856   1
   0  -7 -31 33.8890 33.2425  -2
   0   7 -26 33.8890 33.2425   1
   0  -7 -30 207.111 40.8085  -2
   0   7 -25 207.111 40.8085   1
   0  -7 -29 50.9828 33.3215  -2
   0   7 -24 50.9828 33.3215   1
   0  -7 -28 52.0603 36.2035  -2
   0   7 -23 52.0603 36.2035   1
   0  -7 -27 114.637 37.7526  -2
   0   7 -22 114.637 37.7526   1
   0  -7 -26 189.355 39.1350  -2
   0   7 -21 189.355 39.1350   1
   0  -7 -25 32.3440 36.6839  -2
   0   7 -20 32.3440 36.6839   1
   0  -7 -24-36.5500 30.0295  -2
   0   7 -19-36.5500 30.0295   1
   0  -7 -23 82.0701 31.9162  -2
   0   7 -18 82.0701 31.9162   1
   0  -7 -22 428.295 36.1159  -2
   0   7 -17 428.295 36.1159   1
   0  -7 -21 527.796 32.0755  -2
   0   7 -16 527.796 32.0755   1
   0  -7 -20 823.955 35.1225  -2
   0   7 -15 823.955 35.1225   1
   0  -7 -19 750.605 45.1544  -2
   0   7 -14 750.605 45.1544   1
   0  -7 -18 526.321 42.6510  -2
   0   7 -13 526.321 42.6510   1
   0  -7 -17 315.695 41.4179  -2
   0   7 -12 315.695 41.4179   1
   0  -7 -16 8.47944 29.9230  -2
   0   7 -11 8.47944 29.9230   1
   0  -7 -15 49.9898 31.5959  -2
   0   7 -10 49.9898 31.5959   1
   0  -7 -14 9.37441 29.7172  -2
   0   7  -9 9.37441 29.7172   1
   0  -7 -13 214.892 41.1202  -2
   0   7  -8 214.892 41.1202   1
   0  -7 -12 819.856 45.3044  -2
   0   7  -7 819.856 45.3044   1
   0  -7 -11 1862.21 86.7637  -2
   0   7  -6 1862.21 86.7637   1
   0  -7 -10 1993.74 89.7353  -2
   0   7  -5 1993.74 89.7353   1
   0  -7  -9 1568.61 83.5485  -2
   0   7  -4 1568.61 83.5485   1
   0  -7  -1 410.996 61.6275  -2
   0   7   4 410.996 61.6275   1
   0  -7   0 344.365 67.8589  -2
   0   7   5 344.365 67.8589   1
   0  -7   1 101.378 52.0374  -2
   0   7   6 101.378 52.0374   1
   0  -7   2 134.373 63.5556  -2
   0   7   7 134.373 63.5556   1
   0  -7   3 429.511 61.7952  -2
   0   7   8 429.511 61.7952   1
   0  -7   4 1052.19 77.9651  -2
   0   7   9 1052.19 77.9651   1
   0  -7   5 1482.32 70.1385  -2
   0   7  10 1482.32 70.1385   1
   0  -7   6 1217.75 53.4124  -2
   0   7  11 1217.75 53.4124   1
   0  -7   7 515.003 50.0492  -2
   0   7  12 515.003 50.0492   1
   0  -7   8 168.089 45.1608  -2
   0   7  13 168.089 45.1608   1
   0  -7   9-15.4342 43.5885  -2
   0   7  14-15.4342 43.5885   1
   0  -7  10 56.0687 40.1241  -2
   0   7  15 56.0687 40.1241   1
   0  -7  11 51.9242 39.7010  -2
   0   7  16 51.9242 39.7010   1
   0  -7  12 266.392 43.3728  -2
   0   7  17 266.392 43.3728   1
   0  -7  13 559.546 43.4809  -2
   0   7  18 559.546 43.4809   1
   0  -7  14 784.677 44.7724  -2
   0   7  19 784.677 44.7724   1
   0  -7  15 752.881 46.3631  -2
   0   7  20 752.881 46.3631   1
   0  -7  16 596.358 43.1957  -2
   0   7  21 596.358 43.1957   1
   0  -7  17 218.262 41.5071  -2
   0   7  22 218.262 41.5071   1
   0  -7  18 89.1281 37.9518  -2
   0   7  23 89.1281 37.9518   1
   0  -7  19 25.7415 35.7870  -2
   0   7  24 25.7415 35.7870   1
   0  -7  20 57.7538 53.4956  -2
   0   7  25 57.7538 53.4956   1
   0  -7  21 85.6711 57.8730  -2
   0   7  26 85.6711 57.8730   1
   0  -7  22 160.086 63.6606  -2
   0   7  27 160.086 63.6606   1
   0  -7  23 30.4746 55.9473  -2
   0   7  28 30.4746 55.9473   1
   0  -7  24-0.49300 50.8400  -2
   0   7  29-0.49300 50.8400   1
   0  -7  25 208.434 51.7853  -2
   0   7  30 208.434 51.7853   1
   0  -7  26 215.979 51.3495  -2
   0   7  31 215.979 51.3495   1
   0  -7  27-9.45362 49.6172  -2
   0   7  32-9.45362 49.6172   1
   0  -7  28 146.459 44.8302  -2
   0   7  33 146.459 44.8302   1
   0  -7  29-8.79474 42.3370  -2
   0   7  34-8.79474 42.3370   1
   0  -7  30 84.1883 37.9093  -2
   0   7  35 84.1883 37.9093   1
   0  -7  31 146.758 36.9995  -2
   0   7  36 146.758 36.9995   1
   0  -7  32 64.2476 30.0875  -2
   0   7  37 64.2476 30.0875   1
   0  -7  33 58.0230 25.3194  -2
   0   7  38 58.0230 25.3194   1
   0  -8 -20 45.8391 39.1972  -2
   0   8 -14 45.8391 39.1972   1
   0  -8 -19 1.32396 42.3667  -2
   0   8 -13 1.32396 42.3667   1
   0  -8 -18-5.64448 44.8809  -2
   0   8 -12-5.64448 44.8809   1
   0  -8 -17 67.9051 41.9626  -2
   0   8 -11 67.9051 41.9626   1
   0  -8 -16 189.890 53.3308  -2
   0   8 -10 189.890 53.3308   1
   0  -8 -15 129.238 32.7821  -2
   0   8  -9 129.238 32.7821   1
   0  -8 -14 185.907 33.6152  -2
   0   8  -8 185.907 33.6152   1
   0  -8 -13 179.971 31.5336  -2
   0   8  -7 179.971 31.5336   1
   0  -8 -12 112.592 31.7083  -2
   0   8  -6 112.592 31.7083   1
   0  -8 -11 71.7283 54.6021  -2
   0   8  -5 71.7283 54.6021   1
   0  -8 -10 209.136 53.5622  -2
   0   8  -4 209.136 53.5622   1
   0  -8  -9 61.0065 48.3682  -2
   0   8  -3 61.0065 48.3682   1
   0  -8  -8 44.2652 58.7939  -2
   0   8  -2 44.2652 58.7939   1
   0  -8  -7 84.5490 62.0754  -2
   0   8  -1 84.5490 62.0754   1
   0  -8  -6 97.3756 47.9970  -2
   0   8   0 97.3756 47.9970   1
   0  -8  -5 42.9937 62.7773  -2
   0   8   1 42.9937 62.7773   1
   0  -8  -4 118.208 48.0361  -2
   0   8   2 118.208 48.0361   1
   0  -8  -3 47.0238 61.9766  -2
   0   8   3 47.0238 61.9766   1
   0  -8  -2 127.985 57.9336  -2
   0   8   4 127.985 57.9336   1
   0  -8  -1-6.17678 44.1474  -2
   0   8   5-6.17678 44.1474   1
   0  -8   0 111.100 52.7264  -2
   0   8   6 111.100 52.7264   1
   0  -8   1 80.6517 55.5554  -2
   0   8   7 80.6517 55.5554   1
   0  -8   2 74.7669 55.5665  -2
   0   8   8 74.7669 55.5665   1
   0  -8   3 41.2269 51.7090  -2
   0   8   9 41.2269 51.7090   1
   0  -8   4 231.409 48.6740  -2
   0   8  10 231.409 48.6740   1
   0  -8   5 72.2342 51.7167  -2
   0   8  11 72.2342 51.7167   1
   0  -8   6 68.0022 54.6893  -2
   0   8  12 68.0022 54.6893   1
   0  -8   7 212.136 47.7518  -2
   0   8  13 212.136 47.7518   1
   0  -8   8 192.086 52.0302  -2
   0   8  14 192.086 52.0302   1
   0  -8   9 98.6996 48.9481  -2
   0   8  15 98.6996 48.9481   1
   0  -8  10 33.3731 30.6365  -2
   0   8  16 33.3731 30.6365   1
   0  -8  11 71.7063 28.3232  -2
   0   8  17 71.7063 28.3232   1
   0  -8  12 10.5124 26.9707  -2
   0   8  18 10.5124 26.9707   1
   0  -8  13-4.28575 38.1330  -2
   0   8  19-4.28575 38.1330   1
   0  -8  14 39.6591 38.5016  -2
   0   8  20 39.6591 38.5016   1
   0  -8  15 26.1080 39.5932  -2
   0   8  21 26.1080 39.5932   1
   0  -8  16 51.4465 39.3171  -2
   0   8  22 51.4465 39.3171   1
   0  -8  17-19.0721 36.5807  -2
   0   8  23-19.0721 36.5807   1
   0  -8  18 14.1611 37.3424  -2
   0   8  24 14.1611 37.3424   1
   0  -8  19 2.78138 35.2910  -2
   0   8  25 2.78138 35.2910   1
   0  -8  20-2.01541 31.4216  -2
   0   8  26-2.01541 31.4216   1
   0  -8  21 9.02714 31.5246  -2
   0   8  27 9.02714 31.5246   1
   0  -8  22 40.3005 29.3321  -2
   0   8  28 40.3005 29.3321   1
   0  -8  23 5.94600 27.0446  -2
   0   8  29 5.94600 27.0446   1
   0  -9 -10 21.5401 31.0256  -2
   0   9  -3 21.5401 31.0256   1
   0  -9  -9 29.1616 31.2741  -2
   0   9  -2 29.1616 31.2741   1
   0  -9  -8 71.5204 21.0493  -2
   0   9  -1 71.5204 21.0493   1
   0  -9  -7 10.0154 20.2541  -2
   0   9   0 10.0154 20.2541   1
   0  -9  -6 11.4733 21.3061  -2
   0   9   1 11.4733 21.3061   1
   0  -9  -5-10.3038 21.1009  -2
   0   9   2-10.3038 21.1009   1
   0  -9  -4 4.76682 21.9329  -2
   0   9   3 4.76682 21.9329   1
   0  -9  -3 33.1206 22.0795  -2
   0   9   4 33.1206 22.0795   1
   0  -9  -2 6.23993 21.8178  -2
   0   9   5 6.23993 21.8178   1
   0  -9  -1 12.1362 21.7118  -2
   0   9   6 12.1362 21.7118   1
   0  -9   0 20.5581 22.3301  -2
   0   9   7 20.5581 22.3301   1
   0  -9   1 14.4962 20.7150  -2
   0   9   8 14.4962 20.7150   1
   0  -9   2 11.0458 20.4684  -2
   0   9   9 11.0458 20.4684   1
   0  -9   3 14.3653 21.0115  -2
   0   9  10 14.3653 21.0115   1
   0  -9   4 18.0308 19.4772  -2
   0   9  11 18.0308 19.4772   1
   0  -9   5 11.3390 31.4054  -2
   0   9  12 11.3390 31.4054   1
   0  -9   6 20.1417 30.3281  -2
   0   9  13 20.1417 30.3281   1
   0  -9   7 20.0954 29.0137  -2
   0   9  14 20.0954 29.0137   1
   0  -9   8 6.69231 24.7615  -2
   0   9  15 6.69231 24.7615   1
   0  -9   9 1.17159 25.3527  -2
   0   9  16 1.17159 25.3527   1
  -1   9   6 16.1265 16.4298   1
   1  -9  -2-1.31046 23.0034  -2
  -1   9   5-1.31046 23.0034   1
   1  -9  -3-2.60031 22.4562  -2
  -1   9   4-2.60031 22.4562   1
   1  -9  -4-5.75431 23.0990  -2
  -1   9   3-5.75431 23.0990   1
   1  -9  -5-9.57554 23.2425  -2
  -1   9   2-9.57554 23.2425   1
   1  -9  -6 29.1604 23.6339  -2
  -1   9   1 29.1604 23.6339   1
  -1   9   0 0.63171 17.6858   1
   1  -8  18 43.7375 26.7764  -2
  -1   8  24 43.7375 26.7764   1
   1  -8  17 2.83976 23.7006  -2
  -1   8  23 2.83976 23.7006   1
   1  -8  16 112.251 31.6843  -2
  -1   8  22 112.251 31.6843   1
   1  -8  15 46.8183 30.5298  -2
  -1   8  21 46.8183 30.5298   1
   1  -8  14-16.1582 29.3500  -2
  -1   8  20-16.1582 29.3500   1
   1  -8  13 30.7442 19.4615  -2
  -1   8  19 30.7442 19.4615   1
   1  -8  12 59.6740 37.1191  -2
  -1   8  18 59.6740 37.1191   1
   1  -8  11 39.3898 40.2726  -2
  -1   8  17 39.3898 40.2726   1
   1  -8  10 18.7792 40.1657  -2
  -1   8  16 18.7792 40.1657   1
   1  -8   9 169.939 45.0151  -2
  -1   8  15 169.939 45.0151   1
   1  -8   8-4.34251 46.7307  -2
  -1   8  14-4.34251 46.7307   1
   1  -8   7 134.386 46.7756  -2
  -1   8  13 134.386 46.7756   1
   1  -8   6 53.7991 51.9501  -2
  -1   8  12 53.7991 51.9501   1
   1  -8   5 260.192 57.5125  -2
  -1   8  11 260.192 57.5125   1
   1  -8   4 296.059 54.7568  -2
  -1   8  10 296.059 54.7568   1
   1  -8   3 126.032 49.2941  -2
  -1   8   9 126.032 49.2941   1
   1  -8   2 5.73204 48.2347  -2
  -1   8   8 5.73204 48.2347   1
   1  -8   1 90.0462 50.7444  -2
  -1   8   7 90.0462 50.7444   1
   1  -8   0 6.50024 56.1710  -2
  -1   8   6 6.50024 56.1710   1
   1  -8  -1 85.4527 58.5455  -2
  -1   8   5 85.4527 58.5455   1
   1  -8  -2 31.1657 46.4549  -2
  -1   8   4 31.1657 46.4549   1
   1  -8  -3-14.3783 55.7315  -2
  -1   8   3-14.3783 55.7315   1
   1  -8  -4 47.0442 52.9510  -2
  -1   8   2 47.0442 52.9510   1
   1  -8  -5 65.8697 57.6252  -2
  -1   8   1 65.8697 57.6252   1
   1  -8  -6 16.4245 43.6248  -2
  -1   8   0 16.4245 43.6248   1
   1  -8  -7 13.9971 53.7964  -2
  -1   8  -1 13.9971 53.7964   1
   1  -8  -8 82.9339 57.3969  -2
  -1   8  -2 82.9339 57.3969   1
   1  -8  -9 142.744 58.0951  -2
  -1   8  -3 142.744 58.0951   1
   1  -8 -10 438.158 58.2104  -2
  -1   8  -4 438.158 58.2104   1
   1  -8 -11 293.136 56.2680  -2
  -1   8  -5 293.136 56.2680   1
   1  -8 -12 110.306 52.9056  -2
  -1   8  -6 110.306 52.9056   1
   1  -8 -13 150.548 47.4204  -2
  -1   8  -7 150.548 47.4204   1
   1  -8 -14 43.2000 40.8438  -2
  -1   8  -8 43.2000 40.8438   1
   1  -8 -15 264.306 48.2207  -2
  -1   8  -9 264.306 48.2207   1
   1  -8 -16 40.4934 38.7522  -2
  -1   8 -10 40.4934 38.7522   1
   1  -8 -17 157.800 40.1667  -2
  -1   8 -11 157.800 40.1667   1
   1  -8 -18 14.8360 35.6548  -2
  -1   8 -12 14.8360 35.6548   1
   1  -8 -19 77.4277 34.2780  -2
  -1   8 -13 77.4277 34.2780   1
   1  -8 -20 8.89747 30.3678  -2
  -1   8 -14 8.89747 30.3678   1
   1  -7  31 25.8007 24.7361  -2
  -1   7  36 25.8007 24.7361   1
   1  -7  30 5.29434 29.7027  -2
  -1   7  35 5.29434 29.7027   1
   1  -7  29 0.81089 32.8382  -2
  -1   7  34 0.81089 32.8382   1
   1  -7  28 69.7007 38.1351  -2
  -1   7  33 69.7007 38.1351   1
   1  -7  27 27.3890 39.5136  -2
  -1   7  32 27.3890 39.5136   1
   1  -7  26 38.8332 44.9576  -2
  -1   7  31 38.8332 44.9576   1
   1  -7  25 36.2616 43.1167  -2
  -1   7  30 36.2616 43.1167   1
   1  -7  24 17.2779 44.5859  -2
  -1   7  29 17.2779 44.5859   1
   1  -7  23 168.530 30.5399  -2
  -1   7  28 168.530 30.5399   1
   1  -7  22 162.169 38.4883  -2
  -1   7  27 162.169 38.4883   1
   1  -7  21 139.473 44.6649  -2
  -1   7  26 139.473 44.6649   1
   1  -7  20 35.9372 44.8360  -2
  -1   7  25 35.9372 44.8360   1
   1  -7  19 192.183 48.3139  -2
  -1   7  24 192.183 48.3139   1
   1  -7  18 215.238 45.1008  -2
  -1   7  23 215.238 45.1008   1
   1  -7  17 153.580 51.3642  -2
  -1   7  22 153.580 51.3642   1
   1  -7  16 136.224 53.0883  -2
  -1   7  21 136.224 53.0883   1
   1  -7  15 1.84790 52.6954  -2
  -1   7  20 1.84790 52.6954   1
   1  -7  14 320.585 54.6645  -2
  -1   7  19 320.585 54.6645   1
   1  -7  13 334.662 65.1032  -2
  -1   7  18 334.662 65.1032   1
   1  -7  12 237.908 63.2594  -2
  -1   7  17 237.908 63.2594   1
   1  -7  11 1085.02 69.3968  -2
  -1   7  16 1085.02 69.3968   1
   1  -7  10 263.696 59.0341  -2
  -1   7  15 263.696 59.0341   1
   1  -7   9 340.026 61.9985  -2
  -1   7  14 340.026 61.9985   1
   1  -7   8 300.924 67.8648  -2
  -1   7  13 300.924 67.8648   1
   1  -7   7 285.098 69.9658  -2
  -1   7  12 285.098 69.9658   1
   1  -7   6 60.8990 57.7717  -2
  -1   7  11 60.8990 57.7717   1
   1  -7   5 369.249 55.3793  -2
  -1   7  10 369.249 55.3793   1
   1  -7   4 363.627 68.2730  -2
  -1   7   9 363.627 68.2730   1
   1  -7   3 191.846 51.2003  -2
  -1   7   8 191.846 51.2003   1
   1  -7   2 54.9950 62.0246  -2
  -1   7   7 54.9950 62.0246   1
   1  -7   1 120.934 49.0847  -2
  -1   7   6 120.934 49.0847   1
   1  -7   0 107.458 53.3879  -2
  -1   7   5 107.458 53.3879   1
   1  -7  -1 65.6001 60.1113  -2
  -1   7   4 65.6001 60.1113   1
   1  -7  -2-21.3836 56.7743  -2
  -1   7   3-21.3836 56.7743   1
   1  -7  -3 105.658 54.6614  -2
  -1   7   2 105.658 54.6614   1
   1  -7  -4 105.969 54.2737  -2
  -1   7   1 105.969 54.2737   1
   1  -7  -5 81.8675 54.3513  -2
  -1   7   0 81.8675 54.3513   1
   1  -7  -6 47.4165 52.5011  -2
  -1   7  -1 47.4165 52.5011   1
   1  -7 -11 69.2114 217.313  -2
  -1   7  -6 69.2114 217.313   1
   1  -7 -12 541.217 213.329  -2
  -1   7  -7 541.217 213.329   1
   1  -7 -13 357.398 62.1153  -2
  -1   7  -8 357.398 62.1153   1
   1  -7 -14 308.995 63.1810  -2
  -1   7  -9 308.995 63.1810   1
   1  -7 -15 361.964 60.8691  -2
  -1   7 -10 361.964 60.8691   1
   1  -7 -16 1068.45 65.0805  -2
  -1   7 -11 1068.45 65.0805   1
   1  -7 -17 343.097 55.3142  -2
  -1   7 -12 343.097 55.3142   1
   1  -7 -18 328.134 53.3713  -2
  -1   7 -13 328.134 53.3713   1
   1  -7 -19 574.287 51.1587  -2
  -1   7 -14 574.287 51.1587   1
   1  -7 -20 92.9101 41.4197  -2
  -1   7 -15 92.9101 41.4197   1
   1  -7 -21 124.743 42.6467  -2
  -1   7 -16 124.743 42.6467   1
   1  -7 -22 106.113 39.7246  -2
  -1   7 -17 106.113 39.7246   1
   1  -7 -23 280.394 38.7126  -2
  -1   7 -18 280.394 38.7126   1
   1  -7 -24 217.937 84.4345  -2
  -1   7 -19 217.937 84.4345   1
   1  -7 -25 97.5104 75.2257  -2
  -1   7 -20 97.5104 75.2257   1
   1  -7 -26 58.3220 69.9020  -2
  -1   7 -21 58.3220 69.9020   1
   1  -7 -27 75.7876 69.8037  -2
  -1   7 -22 75.7876 69.8037   1
   1  -7 -28 169.907 73.0842  -2
  -1   7 -23 169.907 73.0842   1
   1  -7 -29 43.8819 68.2405  -2
  -1   7 -24 43.8819 68.2405   1
   1  -7 -30-2.98195 62.2686  -2
  -1   7 -25-2.98195 62.2686   1
   1  -7 -31 43.6457 69.5851  -2
  -1   7 -26 43.6457 69.5851   1
   1  -7 -32 31.3120 69.1973  -2
  -1   7 -27 31.3120 69.1973   1
   1  -7 -33 9.25206 71.4354  -2
  -1   7 -28 9.25206 71.4354   1
   1  -7 -34-22.8768 71.8781  -2
  -1   7 -29-22.8768 71.8781   1
   1  -7 -35-20.7600 72.3698  -2
  -1   7 -30-20.7600 72.3698   1
  -1   6  41 15.3736 21.0058   1
  -1   6  40 52.0352 24.7891   1
  -1   6  39 45.5649 30.2530   1
  -1   6  38 87.0683 34.6161   1
  -1   6  37 111.895 38.7821   1
  -1   6  36 36.5905 40.5961   1
   1  -6  27 3.04438 40.6614  -2
  -1   6  31 3.04438 40.6614   1
   1  -6  26 34.8720 41.0578  -2
  -1   6  30 34.8720 41.0578   1
   1  -6  25 164.173 46.2076  -2
  -1   6  29 164.173 46.2076   1
   1  -6  24 128.705 48.0544  -2
  -1   6  28 128.705 48.0544   1
   1  -6  23 30.9203 49.3642  -2
  -1   6  27 30.9203 49.3642   1
   1  -6  22 635.221 57.7598  -2
  -1   6  26 635.221 57.7598   1
   1  -6  21 129.610 55.9629  -2
  -1   6  25 129.610 55.9629   1
   1  -6  20 317.210 59.5133  -2
  -1   6  24 317.210 59.5133   1
   1  -6  19 157.465 52.4834  -2
  -1   6  23 157.465 52.4834   1
   1  -6  18 508.045 65.2101  -2
  -1   6  22 508.045 65.2101   1
   1  -6  17 1177.83 65.1418  -2
  -1   6  21 1177.83 65.1418   1
   1  -6  16 614.946 69.6833  -2
  -1   6  20 614.946 69.6833   1
   1  -6  15 568.377 58.9493  -2
  -1   6  19 568.377 58.9493   1
   1  -6  14 907.389 65.3682  -2
  -1   6  18 907.389 65.3682   1
   1  -6  13 487.025 68.6843  -2
  -1   6  17 487.025 68.6843   1
   1  -6  12 753.263 74.7982  -2
  -1   6  16 753.263 74.7982   1
   1  -6  11 113.730 66.8714  -2
  -1   6  15 113.730 66.8714   1
   1  -6  10 280.897 70.9895  -2
  -1   6  14 280.897 70.9895   1
   1  -6   9 1315.28 78.6202  -2
  -1   6  13 1315.28 78.6202   1
   1  -6   8 385.805 58.5469  -2
  -1   6  12 385.805 58.5469   1
   1  -6   7 860.072 62.6270  -2
  -1   6  11 860.072 62.6270   1
   1  -6   6 107.612 65.9243  -2
  -1   6  10 107.612 65.9243   1
   1  -6   5 558.383 59.5601  -2
  -1   6   9 558.383 59.5601   1
   1  -6   4 1032.64 72.0295  -2
  -1   6   8 1032.64 72.0295   1
   1  -6   3 997.485 63.3296  -2
  -1   6   7 997.485 63.3296   1
   1  -6   2 1190.03 75.0732  -2
  -1   6   6 1190.03 75.0732   1
   1  -6   1 143.753 54.4083  -2
  -1   6   5 143.753 54.4083   1
   1  -6   0 211.067 53.9461  -2
  -1   6   4 211.067 53.9461   1
   1  -6  -1 654.814 61.1079  -2
  -1   6   3 654.814 61.1079   1
   1  -6  -2 374.666 55.3284  -2
  -1   6   2 374.666 55.3284   1
   1  -6  -3 535.818 57.2359  -2
  -1   6   1 535.818 57.2359   1
   1  -6  -4 155.191 54.9124  -2
  -1   6   0 155.191 54.9124   1
   1  -6  -5 544.670 60.6782  -2
  -1   6  -1 544.670 60.6782   1
   1  -6  -6 1337.11 61.0967  -2
  -1   6  -2 1337.11 61.0967   1
   1  -6  -7 704.428 54.0337  -2
  -1   6  -3 704.428 54.0337   1
   1  -6  -8 711.339 51.9714  -2
  -1   6  -4 711.339 51.9714   1
   1  -6  -9 294.397 47.0464  -2
  -1   6  -5 294.397 47.0464   1
   1  -6 -10 256.964 37.4848  -2
  -1   6  -6 256.964 37.4848   1
   1  -6 -11 1068.27 45.3775  -2
  -1   6  -7 1068.27 45.3775   1
   1  -6 -12 829.673 62.4110  -2
  -1   6  -8 829.673 62.4110   1
  -1   6  -9 620.119 48.3585   1
   1  -6 -14 500.382 55.9753  -2
  -1   6 -10 500.382 55.9753   1
   1  -6 -15 245.861 56.7748  -2
  -1   6 -11 245.861 56.7748   1
   1  -6 -16 824.460 64.5641  -2
  -1   6 -12 824.460 64.5641   1
   1  -6 -17 622.060 63.0119  -2
  -1   6 -13 622.060 63.0119   1
   1  -6 -18 1140.44 62.5456  -2
  -1   6 -14 1140.44 62.5456   1
   1  -6 -19 719.369 46.4644  -2
  -1   6 -15 719.369 46.4644   1
   1  -6 -20 796.020 48.0244  -2
  -1   6 -16 796.020 48.0244   1
   1  -6 -21 1203.94 46.1265  -2
  -1   6 -17 1203.94 46.1265   1
  -1   6 -18 361.879 40.0243   1
   1  -6 -22 689.054 68.1711  -2
  -1   6 -18 689.054 68.1711   1
   1  -6 -23 262.281 59.1782  -2
  -1   6 -19 262.281 59.1782   1
   1  -6 -24 207.762 48.6779  -2
  -1   6 -20 207.762 48.6779   1
  -1   6 -21 202.370 43.3258   1
  -1   6 -22 652.504 51.7425   1
  -1   6 -23 68.7738 42.5731   1
  -1   6 -24 156.674 43.7601   1
  -1   6 -25 123.924 39.7221   1
  -1   6 -26 26.5021 29.4811   1
  -1   6 -27 32.8196 37.8604   1
  -1   6 -28 7.04434 37.2035   1
  -1   6 -29 61.4116 32.5621   1
  -1   6 -30 142.304 36.1012   1
  -1   6 -31 54.5689 34.0918   1
  -1   6 -32 93.1977 29.7808   1
  -1   6 -33 150.981 29.5488   1
  -1   6 -34 27.6276 25.4844   1
  -1   6 -35 82.0383 27.0916   1
  -1   6 -36 314.397 25.3077   1
  -1   6 -37 30.2223 19.5589   1
   1  -5  41 34.8519 28.5232  -2
  -1   5  45 34.8519 28.5232   1
   1  -5  40 49.6845 21.8554  -2
  -1   5  44 49.6845 21.8554   1
   1  -5  39 111.277 25.3212  -2
  -1   5  43 111.277 25.3212   1
   1  -5  38 82.3746 27.3242  -2
  -1   5  42 82.3746 27.3242   1
   1  -5  37 206.697 30.5983  -2
  -1   5  41 206.697 30.5983   1
   1  -5  36 241.618 45.4301  -2
  -1   5  40 241.618 45.4301   1
   1  -5  35 804.522 52.5976  -2
  -1   5  39 804.522 52.5976   1
   1  -5  34 1647.75 59.6281  -2
  -1   5  38 1647.75 59.6281   1
   1  -5  33 689.770 53.5933  -2
  -1   5  37 689.770 53.5933   1
   1  -5  32 1428.06 63.1608  -2
  -1   5  36 1428.06 63.1608   1
   1  -5  31 63.9939 46.8752  -2
  -1   5  35 63.9939 46.8752   1
   1  -5  30 32.6816 43.9692  -2
  -1   5  34 32.6816 43.9692   1
   1  -5  29 328.736 50.8351  -2
  -1   5  33 328.736 50.8351   1
   1  -5  28 331.334 50.2715  -2
  -1   5  32 331.334 50.2715   1
   1  -5  27 1078.94 60.3781  -2
  -1   5  31 1078.94 60.3781   1
   1  -5  26 1191.38 43.1776  -2
  -1   5  30 1191.38 43.1776   1
   1  -5  25 240.723 36.5524  -2
  -1   5  29 240.723 36.5524   1
   1  -5  24 1113.03 43.5886  -2
  -1   5  28 1113.03 43.5886   1
   1  -5  23 1645.86 48.3404  -2
  -1   5  27 1645.86 48.3404   1
   1  -5  22 440.879 39.8571  -2
  -1   5  26 440.879 39.8571   1
  -1   5 -17 553.163 128.665  -2
   1  -5 -21 553.163 128.665   1
  -1   5 -16 2159.21 180.999  -2
   1  -5 -20 2159.21 180.999   1
  -1   5 -15 1856.37 175.902  -2
   1  -5 -19 1856.37 175.902   1
  -1   5 -14 124.248 118.291  -2
   1  -5 -18 124.248 118.291   1
  -1   5 -13 3145.55 190.372  -2
   1  -5 -17 3145.55 190.372   1
  -1   5 -12 1847.83 163.153  -2
   1  -5 -16 1847.83 163.153   1
  -1   5 -11 1126.95 148.566  -2
   1  -5 -15 1126.95 148.566   1
  -1   5 -10 3014.16 190.403  -2
   1  -5 -14 3014.16 190.403   1
  -1   5  -9 9044.94 202.967  -2
   1  -5 -13 9044.94 202.967   1
  -1   5  -8 1003.25 101.992  -2
   1  -5 -12 1003.25 101.992   1
  -1   5  -7 7970.08 186.378  -2
   1  -5 -11 7970.08 186.378   1
   1  -5   6 266.960 78.3348  -2
  -1   5  10 266.960 78.3348   1
   1  -5   5 333.042 76.4397  -2
  -1   5   9 333.042 76.4397   1
   1  -5   4 317.346 69.9396  -2
  -1   5   8 317.346 69.9396   1
  -1   5  -3 795.826 83.1648  -2
   1  -5  -7 795.826 83.1648   1
   1  -5   2 344.436 69.1137  -2
  -1   5   6 344.436 69.1137   1
   1  -5   1 1534.04 160.095  -2
  -1   5   5 1534.04 160.095   1
   1  -5   0 164.590 106.467  -2
  -1   5   4 164.590 106.467   1
   1  -5  -1 270.600 121.950  -2
  -1   5   3 270.600 121.950   1
   1  -5  -2-43.1002 104.858  -2
  -1   5   2-43.1002 104.858   1
   1  -5  -3 467.454 124.855  -2
  -1   5   1 467.454 124.855   1
   1  -5  -4 329.785 120.466  -2
  -1   5   0 329.785 120.466   1
   1  -5  -5 1403.53 150.290  -2
  -1   5  -1 1403.53 150.290   1
   1  -5  -6 297.568 116.940  -2
  -1   5  -2 297.568 116.940   1
   1  -5  -7 754.651 91.7512  -2
  -1   5  -3 754.651 91.7512   1
   1  -5  -8 323.637 82.4054  -2
  -1   5  -4 323.637 82.4054   1
   1  -5  -9 394.974 85.0470  -2
  -1   5  -5 394.974 85.0470   1
   1  -5 -10 505.718 94.8615  -2
  -1   5  -6 505.718 94.8615   1
   1  -5 -11 7797.91 283.578  -2
  -1   5  -7 7797.91 283.578   1
   1  -5 -12 1134.64 166.839  -2
  -1   5  -8 1134.64 166.839   1
   1  -5 -13 8647.62 87.4865  -2
  -1   5  -9 8647.62 87.4865   1
   1  -5 -14 3132.26 64.1947  -2
  -1   5 -10 3132.26 64.1947   1
   1  -5 -15 1643.53 54.7162  -2
  -1   5 -11 1643.53 54.7162   1
   1  -5 -16 2276.53 58.5939  -2
  -1   5 -12 2276.53 58.5939   1
   1  -5 -17 3247.93 61.1812  -2
  -1   5 -13 3247.93 61.1812   1
   1  -5 -18 136.126 39.1706  -2
  -1   5 -14 136.126 39.1706   1
   1  -5 -19 1967.04 46.8160  -2
  -1   5 -15 1967.04 46.8160   1
   1  -5 -20 2381.91 47.7734  -2
  -1   5 -16 2381.91 47.7734   1
   1  -5 -21 543.317 37.7840  -2
  -1   5 -17 543.317 37.7840   1
   1  -5 -22 3147.27 63.6245  -2
  -1   5 -18 3147.27 63.6245   1
   1  -5 -23 78.2163 49.1736  -2
  -1   5 -19 78.2163 49.1736   1
   1  -5 -24 1137.11 86.2272  -2
  -1   5 -20 1137.11 86.2272   1
   1  -5 -32 384.987 66.4699  -2
  -1   5 -28 384.987 66.4699   1
   1  -5 -33 531.884 69.6074  -2
  -1   5 -29 531.884 69.6074   1
   1  -5 -34 24.0356 49.7943  -2
  -1   5 -30 24.0356 49.7943   1
   1  -5 -35 66.5516 60.3007  -2
  -1   5 -31 66.5516 60.3007   1
   1  -5 -36 1298.95 70.9141  -2
  -1   5 -32 1298.95 70.9141   1
   1  -5 -37 727.153 56.4383  -2
  -1   5 -33 727.153 56.4383   1
   1  -5 -38 1714.94 70.9933  -2
  -1   5 -34 1714.94 70.9933   1
   1  -5 -39 1067.76 64.8149  -2
  -1   5 -35 1067.76 64.8149   1
   1  -5 -40 401.435 53.6366  -2
  -1   5 -36 401.435 53.6366   1
   1  -5 -41 384.733 46.0814  -2
  -1   5 -37 384.733 46.0814   1
   1  -5 -42 68.9487 37.1776  -2
  -1   5 -38 68.9487 37.1776   1
   1  -5 -43 164.791 40.3102  -2
  -1   5 -39 164.791 40.3102   1
   1  -5 -44 81.9803 32.8502  -2
  -1   5 -40 81.9803 32.8502   1
   1  -5 -45 64.0702 28.3121  -2
  -1   5 -41 64.0702 28.3121   1
   1  -5 -46-0.01612 22.4330  -2
  -1   5 -42-0.01612 22.4330   1
   1  -4  46 120.556 28.5963  -2
  -1   4  49 120.556 28.5963   1
   1  -4  45 358.462 36.5006  -2
  -1   4  48 358.462 36.5006   1
   1  -4  44 41.1796 34.6209  -2
  -1   4  47 41.1796 34.6209   1
   1  -4  43 4.80369 36.1330  -2
  -1   4  46 4.80369 36.1330   1
  -1   4 -42 25.5388 25.4291  -2
   1  -4 -45 25.5388 25.4291   1
   1  -4  41 51.9222 30.1676  -2
  -1   4  44 51.9222 30.1676   1
   1  -4  40 354.054 27.8545  -2
  -1   4  43 354.054 27.8545   1
   1  -4  39 428.549 29.8043  -2
  -1   4  42 428.549 29.8043   1
   1  -4  38 533.517 40.4368  -2
  -1   4  41 533.517 40.4368   1
  -1   4 -37 396.816 38.7569  -2
   1  -4 -40 396.816 38.7569   1
  -1   4 -36 93.4838 36.3752  -2
   1  -4 -39 93.4838 36.3752   1
   1  -4  35 921.147 46.0821  -2
  -1   4  38 921.147 46.0821   1
   1  -4  34 754.316 46.2683  -2
  -1   4  37 754.316 46.2683   1
  -1   4 -33 643.027 41.7206  -2
   1  -4 -36 643.027 41.7206   1
  -1   4 -32 503.538 44.9796  -2
   1  -4 -35 503.538 44.9796   1
  -1   4 -31 439.030 57.6960  -2
   1  -4 -34 439.030 57.6960   1
  -1   4 -30 82.2964 51.1891  -2
   1  -4 -33 82.2964 51.1891   1
  -1   4 -29 645.544 59.9475  -2
   1  -4 -32 645.544 59.9475   1
  -1   4 -28 454.355 57.5270  -2
   1  -4 -31 454.355 57.5270   1
  -1   4 -27 2122.54 77.1872  -2
   1  -4 -30 2122.54 77.1872   1
  -1   4 -26 319.298 56.1252  -2
   1  -4 -29 319.298 56.1252   1
  -1   4 -25 189.617 49.9839  -2
   1  -4 -28 189.617 49.9839   1
  -1   4 -24 719.258 55.4662  -2
   1  -4 -27 719.258 55.4662   1
  -1   4 -20 603.970 120.343  -2
   1  -4 -23 603.970 120.343   1
  -1   4 -19 354.078 118.291  -2
   1  -4 -22 354.078 118.291   1
  -1   4 -18 1525.10 148.457  -2
   1  -4 -21 1525.10 148.457   1
  -1   4 -17 3549.64 181.417  -2
   1  -4 -20 3549.64 181.417   1
  -1   4 -16 2537.34 154.278  -2
   1  -4 -19 2537.34 154.278   1
  -1   4 -15 1249.16 123.313  -2
   1  -4 -18 1249.16 123.313   1
  -1   4 -14 2304.26 144.252  -2
   1  -4 -17 2304.26 144.252   1
  -1   4 -13 58.3950 77.8405  -2
   1  -4 -16 58.3950 77.8405   1
  -1   4 -12 1655.80 125.349  -2
   1  -4 -15 1655.80 125.349   1
  -1   4 -11 251.391 80.3763  -2
   1  -4 -14 251.391 80.3763   1
  -1   4 -10 2958.26 147.441  -2
   1  -4 -13 2958.26 147.441   1
  -1   4  -9 1566.26 119.912  -2
   1  -4 -12 1566.26 119.912   1
  -1   4  -8 3283.97 154.490  -2
   1  -4 -11 3283.97 154.490   1
  -1   4  -7 7076.18 209.652  -2
   1  -4 -10 7076.18 209.652   1
  -1   4  -3 1229.77 107.431  -2
   1  -4  -6 1229.77 107.431   1
  -1   4  -2 1008.87 83.0642  -2
   1  -4  -5 1008.87 83.0642   1
   1  -4   1 1538.77 90.8868  -2
  -1   4   4 1538.77 90.8868   1
   1  -4   0 2048.62 101.081  -2
  -1   4   3 2048.62 101.081   1
   1  -4  -1 5010.31 142.077  -2
  -1   4   2 5010.31 142.077   1
   1  -4  -2 5585.12 120.553  -2
  -1   4   1 5585.12 120.553   1
   1  -4  -3 2198.99 85.3805  -2
  -1   4   0 2198.99 85.3805   1
  -1   4   4 1523.74 76.8984  -2
   1  -4   1 1523.74 76.8984   1
   1  -4  -5 910.896 65.8207  -2
  -1   4  -2 910.896 65.8207   1
   1  -4  -6 1368.60 74.3872  -2
  -1   4  -3 1368.60 74.3872   1
   1  -4  -7 5379.10 121.322  -2
  -1   4  -4 5379.10 121.322   1
  -1   4   8 7113.81 112.006  -2
   1  -4   5 7113.81 112.006   1
   1  -4  -9 2874.29 81.8122  -2
  -1   4  -6 2874.29 81.8122   1
   1  -4 -10 7151.72 137.960  -2
  -1   4  -7 7151.72 137.960   1
  -1   4  11 3825.98 98.6640  -2
   1  -4   8 3825.98 98.6640   1
   1  -4 -12 1969.49 91.6164  -2
  -1   4  -9 1969.49 91.6164   1
   1  -4 -13 3049.16 127.153  -2
  -1   4 -10 3049.16 127.153   1
  -1   4  14 306.512 70.7666  -2
   1  -4  11 306.512 70.7666   1
   1  -4 -15 1414.10 149.171  -2
  -1   4 -12 1414.10 149.171   1
   1  -4 -16 128.100 104.683  -2
  -1   4 -13 128.100 104.683   1
   1  -4 -17 2086.21 169.662  -2
  -1   4 -14 2086.21 169.662   1
   1  -4 -18 1360.07 153.244  -2
  -1   4 -15 1360.07 153.244   1
   1  -4 -22 269.652 31.0763  -2
  -1   4 -19 269.652 31.0763   1
   1  -4 -23 514.783 48.4328  -2
  -1   4 -20 514.783 48.4328   1
   1  -4 -24 1295.85 51.5945  -2
  -1   4 -21 1295.85 51.5945   1
   1  -4 -25 492.740 49.3817  -2
  -1   4 -22 492.740 49.3817   1
   1  -4 -26 97.5606 42.3183  -2
  -1   4 -23 97.5606 42.3183   1
   1  -4 -27 533.307 49.2571  -2
  -1   4 -24 533.307 49.2571   1
   1  -4 -28 215.589 47.1972  -2
  -1   4 -25 215.589 47.1972   1
   1  -4 -29 396.201 71.6092  -2
  -1   4 -26 396.201 71.6092   1
   1  -4 -30 1934.85 97.9122  -2
  -1   4 -27 1934.85 97.9122   1
   1  -4 -31 673.828 76.2753  -2
  -1   4 -28 673.828 76.2753   1
   1  -4 -32 550.759 69.8809  -2
  -1   4 -29 550.759 69.8809   1
   1  -4 -33 96.7196 71.2716  -2
  -1   4 -30 96.7196 71.2716   1
   1  -4 -34 524.890 67.7989  -2
  -1   4 -31 524.890 67.7989   1
   1  -4 -35 694.064 79.4400  -2
  -1   4 -32 694.064 79.4400   1
   1  -4 -36 507.173 75.6455  -2
  -1   4 -33 507.173 75.6455   1
   1  -4 -44 46.7750 46.2095  -2
  -1   4 -41 46.7750 46.2095   1
   1  -4 -45 31.4381 37.8452  -2
  -1   4 -42 31.4381 37.8452   1
   1  -4 -46 0.97984 32.1970  -2
  -1   4 -43 0.97984 32.1970   1
   1  -4 -47 7.92948 31.0296  -2
  -1   4 -44 7.92948 31.0296   1
   1  -4 -48 238.456 31.5411  -2
  -1   4 -45 238.456 31.5411   1
   1  -4 -49 125.457 24.0366  -2
  -1   4 -46 125.457 24.0366   1
   1  -3  49 49.9227 28.2858  -2
  -1   3  51 49.9227 28.2858   1
   1  -3 -50 69.6649 20.1562   1
   1  -3  48 20.9669 31.0438  -2
  -1   3  50 20.9669 31.0438   1
  -1   3 -47 75.2442 24.2625  -2
   1  -3 -49 75.2442 24.2625   1
   1  -3  46 18.0047 38.6060  -2
  -1   3  48 18.0047 38.6060   1
  -1   3 -45 36.0430 29.4809  -2
   1  -3 -47 36.0430 29.4809   1
  -1   3 -44 34.2569 32.2260  -2
   1  -3 -46 34.2569 32.2260   1
   1  -3  43 187.044 35.0604  -2
  -1   3  45 187.044 35.0604   1
   1  -3  42 207.548 38.0040  -2
  -1   3  44 207.548 38.0040   1
   1  -3  41 106.298 37.6430  -2
  -1   3  43 106.298 37.6430   1
  -1   3 -40 281.734 41.3003  -2
   1  -3 -42 281.734 41.3003   1
  -1   3 -39 384.979 42.4088  -2
   1  -3 -41 384.979 42.4088   1
  -1   3 -38 408.215 44.4744  -2
   1  -3 -40 408.215 44.4744   1
  -1   3 -37 3096.74 62.6723  -2
   1  -3 -39 3096.74 62.6723   1
  -1   3 -36 491.392 63.2956  -2
   1  -3 -38 491.392 63.2956   1
  -1   3 -35 263.591 60.5392  -2
   1  -3 -37 263.591 60.5392   1
  -1   3 -34 532.087 67.0685  -2
   1  -3 -36 532.087 67.0685   1
  -1   3 -33 3078.80 93.9167  -2
   1  -3 -35 3078.80 93.9167   1
  -1   3 -32 5325.01 111.197  -2
   1  -3 -34 5325.01 111.197   1
  -1   3 -31 453.001 64.7687  -2
   1  -3 -33 453.001 64.7687   1
  -1   3 -30 2913.77 87.1796  -2
   1  -3 -32 2913.77 87.1796   1
  -1   3 -29 886.206 61.7223  -2
   1  -3 -31 886.206 61.7223   1
  -1   3 -28 153.938 46.2726  -2
   1  -3 -30 153.938 46.2726   1
  -1   3 -27 1142.69 60.2937  -2
   1  -3 -29 1142.69 60.2937   1
  -1   3 -26 685.016 55.6280  -2
   1  -3 -28 685.016 55.6280   1
  -1   3 -21 2098.15 139.330  -2
   1  -3 -23 2098.15 139.330   1
  -1   3 -20 4843.10 175.747  -2
   1  -3 -22 4843.10 175.747   1
  -1   3 -19 109.132 84.1694  -2
   1  -3 -21 109.132 84.1694   1
  -1   3 -18 7778.97 204.176  -2
   1  -3 -20 7778.97 204.176   1
  -1   3 -17 3529.06 142.178  -2
   1  -3 -19 3529.06 142.178   1
  -1   3 -16 29006.1 333.112  -2
   1  -3 -18 29006.1 333.112   1
  -1   3 -15 21919.9 297.351  -2
   1  -3 -17 21919.9 297.351   1
  -1   3 -14 503.537 102.745  -2
   1  -3 -16 503.537 102.745   1
  -1   3 -13 3236.77 144.670  -2
   1  -3 -15 3236.77 144.670   1
  -1   3 -12 65421.8 466.957  -2
   1  -3 -14 65421.8 466.957   1
  -1   3 -11 10247.6 202.709  -2
   1  -3 -13 10247.6 202.709   1
  -1   3 -10 12354.5 199.985  -2
   1  -3 -12 12354.5 199.985   1
  -1   3  -6 24108.8 296.595  -2
   1  -3  -8 24108.8 296.595   1
  -1   3  -5 958.061 94.3702  -2
   1  -3  -7 958.061 94.3702   1
  -1   3  -4 4765.27 149.711  -2
   1  -3  -6 4765.27 149.711   1
  -1   3  -3 12498.2 225.295  -2
   1  -3  -5 12498.2 225.295   1
  -1   3  -2 6417.06 157.469  -2
   1  -3  -4 6417.06 157.469   1
  -1   3  -1 12013.5 209.462  -2
   1  -3  -3 12013.5 209.462   1
  -1   3   0 9467.10 138.437  -2
   1  -3  -2 9467.10 138.437   1
  -1   3   1 5742.40 113.288  -2
   1  -3  -1 5742.40 113.288   1
  -1   3   2 9183.62 118.629  -2
   1  -3   0 9183.62 118.629   1
   1  -3  -3 10298.3 126.087  -2
  -1   3  -1 10298.3 126.087   1
  -1   3   4 5782.59 99.6831  -2
   1  -3   2 5782.59 99.6831   1
   1  -3  -5 13301.8 146.376  -2
  -1   3  -3 13301.8 146.376   1
   1  -3  -6 4038.91 90.7624  -2
  -1   3  -4 4038.91 90.7624   1
   1  -3  -7 862.406 44.2012  -2
  -1   3  -5 862.406 44.2012   1
   1  -3  -8 24740.2 236.656  -2
  -1   3  -6 24740.2 236.656   1
   1  -3  -9 55323.8 333.120  -2
  -1   3  -7 55323.8 333.120   1
   1  -3 -10 25165.1 310.358  -2
  -1   3  -8 25165.1 310.358   1
   1  -3 -11 5742.73 93.0121  -2
  -1   3  -9 5742.73 93.0121   1
  -1   3  12 9440.56 141.544  -2
   1  -3  10 9440.56 141.544   1
  -1   3  13 11110.3 172.838  -2
   1  -3  11 11110.3 172.838   1
  -1   3  14 69605.6 421.980  -2
   1  -3  12 69605.6 421.980   1
  -1   3  15 2587.21 107.590  -2
   1  -3  13 2587.21 107.590   1
  -1   3  16 221.326 78.3139  -2
   1  -3  14 221.326 78.3139   1
  -1   3  17 19883.1 259.826  -2
   1  -3  15 19883.1 259.826   1
  -1   3  18 24335.9 290.976  -2
   1  -3  16 24335.9 290.976   1
  -1   3  19 2788.15 130.830  -2
   1  -3  17 2788.15 130.830   1
  -1   3  20 8045.09 193.542  -2
   1  -3  18 8045.09 193.542   1
  -1   3  21 9.93211 88.1387  -2
   1  -3  19 9.93211 88.1387   1
  -1   3  22 3690.61 148.511  -2
   1  -3  20 3690.61 148.511   1
  -1   3  23 1588.93 121.765  -2
   1  -3  21 1588.93 121.765   1
  -1   3  24 5832.52 190.368  -2
   1  -3  22 5832.52 190.368   1
  -1   3  25 2474.71 140.842  -2
   1  -3  23 2474.71 140.842   1
  -1   3  26 195.166 105.911  -2
   1  -3  24 195.166 105.911   1
   1  -3 -27 1504.14 64.3785  -2
  -1   3 -25 1504.14 64.3785   1
   1  -3 -28 835.091 35.7602  -2
  -1   3 -26 835.091 35.7602   1
  -1   3  29 937.290 31.3112  -2
   1  -3  27 937.290 31.3112   1
   1  -3 -30 251.942 29.6995  -2
  -1   3 -28 251.942 29.6995   1
   1  -3 -31 1005.17 37.9357  -2
  -1   3 -29 1005.17 37.9357   1
  -1   3  32 2734.16 46.2534  -2
   1  -3  30 2734.16 46.2534   1
   1  -3 -33 463.622 37.0167  -2
  -1   3 -31 463.622 37.0167   1
   1  -3 -34 5912.76 63.3061  -2
  -1   3 -32 5912.76 63.3061   1
   1  -3 -35 2966.06 67.5899  -2
  -1   3 -33 2966.06 67.5899   1
   1  -3 -36 487.441 53.4997  -2
  -1   3 -34 487.441 53.4997   1
   1  -3 -37 330.039 46.0920  -2
  -1   3 -35 330.039 46.0920   1
   1  -3 -38 683.774 48.8622  -2
  -1   3 -36 683.774 48.8622   1
   1  -3 -39 3209.70 66.0676  -2
  -1   3 -37 3209.70 66.0676   1
   1  -3 -40 561.794 46.4434  -2
  -1   3 -38 561.794 46.4434   1
   1  -3 -41 331.649 43.1647  -2
  -1   3 -39 331.649 43.1647   1
   1  -3 -42 296.820 41.8905  -2
  -1   3 -40 296.820 41.8905   1
   1  -3 -43 69.0355 35.7374  -2
  -1   3 -41 69.0355 35.7374   1
   1  -3 -44 327.956 52.3970  -2
  -1   3 -42 327.956 52.3970   1
   1  -3 -45 216.426 47.1737  -2
  -1   3 -43 216.426 47.1737   1
   1  -3 -46 39.0359 41.1425  -2
  -1   3 -44 39.0359 41.1425   1
   1  -3 -47 74.1717 38.8811  -2
  -1   3 -45 74.1717 38.8811   1
   1  -3 -48 20.8318 23.5392  -2
  -1   3 -46 20.8318 23.5392   1
   1  -3 -49 44.6901 19.0260  -2
  -1   3 -47 44.6901 19.0260   1
   1  -3 -50 42.8819 24.5306  -2
  -1   3 -48 42.8819 24.5306   1
  -1   2  52 10.5590 14.9290   1
   1  -2 -51 36.9048 18.0450   1
  -1   2  50 226.431 28.6584   1
  -1   2  49 24.2208 25.8624   1
  -1   2  48 10.1966 23.7693   1
   1  -2 -47 17.2950 24.9660   1
   1  -2 -46 14.6313 25.2601   1
  -1   2  45 110.458 27.5296   1
  -1   2  44-14.2081 26.3488   1
  -1   2  43 546.538 31.9286   1
   1  -2 -42 1125.07 37.1095   1
  -1   2  41 52.8427 31.3247   1
   1  -2 -40 224.417 49.1554   1
  -1   2 -38 410.549 63.0347  -2
   1  -2 -39 410.549 63.0347   1
  -1   2 -37 1680.07 76.0236  -2
   1  -2 -38 1680.07 76.0236   1
  -1   2 -36 1440.74 76.2967  -2
   1  -2 -37 1440.74 76.2967   1
  -1   2 -35 5357.23 96.3574  -2
   1  -2 -36 5357.23 96.3574   1
  -1   2 -34 3555.41 82.6013  -2
   1  -2 -35 3555.41 82.6013   1
  -1   2 -33 335.602 53.6363  -2
   1  -2 -34 335.602 53.6363   1
  -1   2 -32 1290.18 61.4351  -2
   1  -2 -33 1290.18 61.4351   1
  -1   2 -31 292.309 37.2530  -2
   1  -2 -32 292.309 37.2530   1
  -1   2 -30 82.3006 33.8668  -2
   1  -2 -31 82.3006 33.8668   1
  -1   2 -29 73.6000 47.2206  -2
   1  -2 -30 73.6000 47.2206   1
   1  -2 -23 659.289 82.6860   1
   1  -2 -22 112.651 64.3423   1
   1  -2  21 50.8741 52.7628  -2
  -1   2  22 50.8741 52.7628   1
   1  -2 -21 392.738 66.1422   1
   1  -2  20 586.091 61.4334  -2
  -1   2  21 586.091 61.4334   1
   1  -2 -20 44.8710 47.5718   1
   1  -2  19 1339.79 69.8764  -2
  -1   2  20 1339.79 69.8764   1
   1  -2 -19 13285.6 205.031   1
   1  -2  18 13549.6 146.663  -2
  -1   2  19 13549.6 146.663   1
   1  -2 -18 3039.11 117.265   1
   1  -2  17 5205.04 99.8675  -2
  -1   2  18 5205.04 99.8675   1
   1  -2 -17 3391.56 111.391   1
   1  -2  16 3565.19 83.2154  -2
  -1   2  17 3565.19 83.2154   1
   1  -2 -16 867.520 74.0833   1
   1  -2  15 959.889 56.9014  -2
  -1   2  16 959.889 56.9014   1
   1  -2  14 7816.75 81.8757  -2
  -1   2  15 7816.75 81.8757   1
   1  -2 -14 5406.84 126.991   1
   1  -2  13 8251.98 95.0397  -2
  -1   2  14 8251.98 95.0397   1
   1  -2 -13 71.8816 47.3766   1
   1  -2  12 8447.42 90.3204  -2
  -1   2  13 8447.42 90.3204   1
   1  -2 -12 762.493 59.0455   1
   1  -2  11 2507.85 53.4017  -2
  -1   2  12 2507.85 53.4017   1
   1  -2  10 6267.66 66.6150  -2
  -1   2  11 6267.66 66.6150   1
   1  -2   9 23991.6 108.158  -2
  -1   2  10 23991.6 108.158   1
   1  -2  -9 28352.4 237.823   1
   1  -2   8 25854.5 95.3523  -2
  -1   2   9 25854.5 95.3523   1
   1  -2  -8 849.404 66.9405   1
   1  -2   7 3109.95 36.5208  -2
  -1   2   8 3109.95 36.5208   1
  -1   2  -6 4185.95 102.245  -2
   1  -2  -7 4185.95 102.245   1
   1  -2  -6 23867.7 221.261   1
   1  -2  -5 9352.90 146.016   1
   1  -2  -4 743.576 58.6091   1
  -1   2   3 50502.9 278.793   1
  -1   2  -2 53667.3 317.008  -2
   1  -2  -3 53667.3 317.008   1
  -1   2   2 569.727 55.1008   1
  -1   2  -1 36107.3 269.824  -2
   1  -2  -2 36107.3 269.824   1
  -1   2   1 1438.23 65.6800   1
  -1   2   0 1617.55 87.5239  -2
   1  -2  -1 1617.55 87.5239   1
   1  -2   0 243.461 26.1829   1
   1  -2  -1 1431.21 55.6651  -2
  -1   2   0 1431.21 55.6651   1
  -1   2  -1 39631.7 143.568   1
   1  -2   2 3193.40 43.4893   1
  -1   2  -3 647.637 31.1531   1
  -1   2  -4 41449.6 284.650   1
  -1   2  -5 9678.77 141.618   1
  -1   2  -6 345.304 30.0099   1
  -1   2  -7 2850.88 93.7801   1
  -1   2   8 5702.30 87.6363  -2
   1  -2   7 5702.30 87.6363   1
  -1   2  -8 59.0356 51.1381   1
  -1   2   9 24548.2 171.899  -2
   1  -2   8 24548.2 171.899   1
  -1   2  -9 33318.4 267.835   1
  -1   2  10 35317.6 216.158  -2
   1  -2   9 35317.6 216.158   1
  -1   2  11 6438.70 109.682  -2
   1  -2  10 6438.70 109.682   1
  -1   2  12 3171.52 93.4849  -2
   1  -2  11 3171.52 93.4849   1
  -1   2  13 11992.4 154.506  -2
   1  -2  12 11992.4 154.506   1
  -1   2  14 9242.02 147.674  -2
   1  -2  13 9242.02 147.674   1
  -1   2  15 6812.94 133.897  -2
   1  -2  14 6812.94 133.897   1
  -1   2  16 699.151 84.4285  -2
   1  -2  15 699.151 84.4285   1
  -1   2  17 2718.24 116.550  -2
   1  -2  16 2718.24 116.550   1
  -1   2  18 4812.47 142.011  -2
   1  -2  17 4812.47 142.011   1
  -1   2  19 11513.3 178.802  -2
   1  -2  18 11513.3 178.802   1
  -1   2  20 1455.52 104.619  -2
   1  -2  19 1455.52 104.619   1
  -1   2  21 347.689 94.8429  -2
   1  -2  20 347.689 94.8429   1
   1  -2  21 26.2447 54.0912   1
   1  -2  22 21.4899 68.2886   1
   1  -2  23-0.70348 55.5936   1
   1  -2  24 58.4558 69.3320   1
   1  -2  25 47.5669 74.0348   1
   1  -2  26 434.898 74.8887   1
   1  -2  27 519.783 81.9824   1
   1  -2  28-83.3425 79.9318   1
  -1   2 -29 97.2812 24.8353   1
   1  -2  30 115.940 82.0263   1
   1  -2 -31 103.021 40.0415  -2
  -1   2 -30 103.021 40.0415   1
   1  -2  31 130.171 81.4980   1
   1  -2 -32 316.351 36.3237  -2
  -1   2 -31 316.351 36.3237   1
   1  -2  32 995.800 104.378   1
   1  -2 -33 1556.32 50.8729  -2
  -1   2 -32 1556.32 50.8729   1
   1  -2  33 25.0529 81.1132   1
   1  -2 -34 317.573 45.6229  -2
  -1   2 -33 317.573 45.6229   1
   1  -2 -35 3457.52 63.9775  -2
  -1   2 -34 3457.52 63.9775   1
   1  -2 -36 5006.67 71.8492  -2
  -1   2 -35 5006.67 71.8492   1
   1  -2 -37 1475.02 53.4425  -2
  -1   2 -36 1475.02 53.4425   1
   1  -2 -38 1520.38 53.3418  -2
  -1   2 -37 1520.38 53.3418   1
  -1   2 -38 404.898 50.0889   1
   1  -2 -39 532.230 73.5020  -2
  -1   2 -38 532.230 73.5020   1
  -1   2 -39 1826.25 61.6443   1
   1  -2 -40 2029.30 82.0406  -2
  -1   2 -39 2029.30 82.0406   1
  -1   2 -40 94.5817 29.7841   1
  -1   2 -41 470.313 36.5140   1
  -1   2 -42 796.164 36.1841   1
  -1   2 -43 280.449 28.7552   1
  -1   2 -44-10.9383 27.4243   1
  -1   2 -45 138.824 25.3414   1
  -1   2 -46 17.1425 33.3057   1
  -1   2 -47 0.40898 31.9734   1
  -1   2 -48-5.15271 17.6544   1
  -1   2 -49 31.8160 27.2233   1
  -1   2 -50 337.134 28.0753   1
  -1   2 -51-6.37365 17.9673   1
   1  -1 -54 13.0178 18.4077   1
  -1   1 -52 20.9770 31.0424  -2
   1  -1 -53 20.9770 31.0424   1
  -1   1 -51 37.4929 34.3134  -2
   1  -1 -52 37.4929 34.3134   1
  -1   1  51 52.4767 23.0471   1
  -1   1 -50 121.831 41.4935  -2
   1  -1 -51 121.831 41.4935   1
   1  -1  49 11.2274 35.4450  -2
  -1   1  50 11.2274 35.4450   1
   1  -1  48-18.7688 37.6212  -2
  -1   1  49-18.7688 37.6212   1
   1  -1  47 115.185 41.3472  -2
  -1   1  48 115.185 41.3472   1
  -1   1 -46 191.734 35.0030  -2
   1  -1 -47 191.734 35.0030   1
  -1   1 -45 142.880 36.3783  -2
   1  -1 -46 142.880 36.3783   1
  -1   1 -44 643.266 43.9192  -2
   1  -1 -45 643.266 43.9192   1
  -1   1 -43 1171.98 47.1553  -2
   1  -1 -44 1171.98 47.1553   1
   1  -1  42 293.607 42.6047  -2
  -1   1  43 293.607 42.6047   1
  -1   1 -41 216.858 43.8147  -2
   1  -1 -42 216.858 43.8147   1
   1  -1  40 5218.94 70.7919  -2
  -1   1  41 5218.94 70.7919   1
  -1   1 -39 821.999 71.5935  -2
   1  -1 -40 821.999 71.5935   1
  -1   1 -38 1883.33 78.3485  -2
   1  -1 -39 1883.33 78.3485   1
  -1   1 -37 346.596 70.7003  -2
   1  -1 -38 346.596 70.7003   1
  -1   1 -36 3330.18 87.1581  -2
   1  -1 -37 3330.18 87.1581   1
  -1   1 -35 1427.35 46.5895  -2
   1  -1 -36 1427.35 46.5895   1
  -1   1 -34 2990.58 54.8834  -2
   1  -1 -35 2990.58 54.8834   1
  -1   1 -33 1185.56 43.3194  -2
   1  -1 -34 1185.56 43.3194   1
  -1   1 -32 66.4322 32.3486  -2
   1  -1 -33 66.4322 32.3486   1
   1  -1  31 1916.33 45.3462  -2
  -1   1  32 1916.33 45.3462   1
   1  -1  30 3073.79 171.657  -2
  -1   1  31 3073.79 171.657   1
   1  -1  29 4321.53 162.923  -2
  -1   1  30 4321.53 162.923   1
   1  -1  28 944.811 122.990  -2
  -1   1  29 944.811 122.990   1
   1  -1  27 704.785 102.524  -2
  -1   1  28 704.785 102.524   1
   1  -1  26 8.45052 77.6933  -2
  -1   1  27 8.45052 77.6933   1
   1  -1  25 1581.36 101.894  -2
  -1   1  26 1581.36 101.894   1
   1  -1  24 3944.84 136.582  -2
  -1   1  25 3944.84 136.582   1
   1  -1  23 3771.57 129.693  -2
  -1   1  24 3771.57 129.693   1
   1  -1  22 10096.3 183.381  -2
  -1   1  23 10096.3 183.381   1
   1  -1  21 9279.19 166.767  -2
  -1   1  22 9279.19 166.767   1
   1  -1  20 59704.9 367.375  -2
  -1   1  21 59704.9 367.375   1
   1  -1  19 84770.1 330.056  -2
  -1   1  20 84770.1 330.056   1
  -1   1 -18 15521.0 220.821  -2
   1  -1 -19 15521.0 220.821   1
  -1   1 -17 871.911 85.7974  -2
   1  -1 -18 871.911 85.7974   1
  -1   1 -16 4517.45 124.579  -2
   1  -1 -17 4517.45 124.579   1
  -1   1 -15 25508.7 246.125  -2
   1  -1 -16 25508.7 246.125   1
  -1   1 -14 29454.4 166.308  -2
   1  -1 -15 29454.4 166.308   1
  -1   1 -13 15238.3 117.675  -2
   1  -1 -14 15238.3 117.675   1
  -1   1 -12 5007.42 70.2211  -2
   1  -1 -13 5007.42 70.2211   1
  -1   1 -11 9380.64 85.8341  -2
   1  -1 -12 9380.64 85.8341   1
  -1   1 -10 86494.2 232.416  -2
   1  -1 -11 86494.2 232.416   1
  -1   1  -9 116944. 332.464  -2
   1  -1 -10 116944. 332.464   1
  -1   1  -8 74170.8 248.696  -2
   1  -1  -9 74170.8 248.696   1
  -1   1  -7 15834.4 107.414  -2
   1  -1  -8 15834.4 107.414   1
  -1   1  -6 115762. 279.113  -2
   1  -1  -7 115762. 279.113   1
  -1   1  -5 337165. 422.403  -2
   1  -1  -6 337165. 422.403   1
   1  -1  -5 166830. 295.303   1
  -1   1  -3 31622.9 119.431  -2
   1  -1  -4 31622.9 119.431   1
   1  -1  -3 30166.5 127.216   1
   1  -1  -2 49422.1 123.462   1
   1  -1  -1 1576.23 340.253   1
   1  -1   0 190312. 261.350   1
   1  -1   1 2916.87 60.7370   1
   1  -1   2 135876. 334.331   1
  -1   1   4 32880.9 175.713  -2
   1  -1   3 32880.9 175.713   1
  -1   1  -4 29738.2 177.384   1
   1  -1  -6 324334. 563.578  -2
  -1   1  -5 324334. 563.578   1
   1  -1  -7 120420. 236.439  -2
  -1   1  -6 120420. 236.439   1
   1  -1  -8 14942.8 97.7866  -2
  -1   1  -7 14942.8 97.7866   1
  -1   1   9 73476.2 322.356  -2
   1  -1   8 73476.2 322.356   1
  -1   1  10 113353. 411.151  -2
   1  -1   9 113353. 411.151   1
  -1   1  11 102641. 406.557  -2
   1  -1  10 102641. 406.557   1
  -1   1  12 10380.3 151.305  -2
   1  -1  11 10380.3 151.305   1
  -1   1  13 5477.34 125.519  -2
   1  -1  12 5477.34 125.519   1
  -1   1  14 14682.3 184.977  -2
   1  -1  13 14682.3 184.977   1
  -1   1  15 32977.2 273.984  -2
   1  -1  14 32977.2 273.984   1
  -1   1  16 27119.5 256.603  -2
   1  -1  15 27119.5 256.603   1
  -1   1  17 4774.51 134.139  -2
   1  -1  16 4774.51 134.139   1
  -1   1  18 1129.96 89.7860  -2
   1  -1  17 1129.96 89.7860   1
  -1   1  19 18903.4 238.997  -2
   1  -1  18 18903.4 238.997   1
  -1   1  20 79094.2 486.331  -2
   1  -1  19 79094.2 486.331   1
  -1   1  21 62382.1 440.362  -2
   1  -1  20 62382.1 440.362   1
  -1   1  22 10384.3 200.806  -2
   1  -1  21 10384.3 200.806   1
  -1   1  23 8427.77 192.561  -2
   1  -1  22 8427.77 192.561   1
  -1   1  24 3602.89 147.603  -2
   1  -1  23 3602.89 147.603   1
  -1   1  25 3680.82 139.990  -2
   1  -1  24 3680.82 139.990   1
  -1   1  26 1928.15 129.377  -2
   1  -1  25 1928.15 129.377   1
  -1   1  27-40.6551 95.2815  -2
   1  -1  26-40.6551 95.2815   1
  -1   1  28 585.820 100.341  -2
   1  -1  27 585.820 100.341   1
  -1   1  29 848.221 110.663  -2
   1  -1  28 848.221 110.663   1
  -1   1  30 5324.01 185.035  -2
   1  -1  29 5324.01 185.035   1
  -1   1  31 2989.69 164.172  -2
   1  -1  30 2989.69 164.172   1
  -1   1  32 1826.46 149.218  -2
   1  -1  31 1826.46 149.218   1
   1  -1 -33 25.8958 43.4137  -2
  -1   1 -32 25.8958 43.4137   1
   1  -1 -34 1028.76 56.0018  -2
  -1   1 -33 1028.76 56.0018   1
   1  -1 -35 2613.32 68.1046  -2
  -1   1 -34 2613.32 68.1046   1
   1  -1 -36 1468.99 69.2868  -2
  -1   1 -35 1468.99 69.2868   1
   1  -1 -37 3728.91 83.0966  -2
  -1   1 -36 3728.91 83.0966   1
   1  -1 -38 442.192 44.3113  -2
  -1   1 -37 442.192 44.3113   1
   1  -1 -39 2065.61 54.9284  -2
  -1   1 -38 2065.61 54.9284   1
   1  -1 -40 822.130 47.5709  -2
  -1   1 -39 822.130 47.5709   1
   1  -1 -41 4812.92 68.1737  -2
  -1   1 -40 4812.92 68.1737   1
   1  -1 -42 198.809 41.2059  -2
  -1   1 -41 198.809 41.2059   1
   1  -1 -43 254.436 40.3346  -2
  -1   1 -42 254.436 40.3346   1
   1  -1 -44 945.957 44.6554  -2
  -1   1 -43 945.957 44.6554   1
   1  -1 -45 744.736 42.5320  -2
  -1   1 -44 744.736 42.5320   1
   1  -1 -46 72.4132 60.2597  -2
  -1   1 -45 72.4132 60.2597   1
   1  -1 -47 332.423 60.7923  -2
  -1   1 -46 332.423 60.7923   1
   1  -1 -48 150.511 52.9357  -2
  -1   1 -47 150.511 52.9357   1
   1  -1 -49-4.26898 49.0752  -2
  -1   1 -48-4.26898 49.0752   1
   1  -1 -50 27.0663 46.9353  -2
  -1   1 -49 27.0663 46.9353   1
   1  -1 -51 78.6661 41.0782  -2
  -1   1 -50 78.6661 41.0782   1
  -1   1 -51 14.7315 29.8745   1
  -1   1 -52 12.7340 24.0330   1
  -1   1 -53 30.8475 19.0367   1
  -1   0 -54 69.4449 26.4751  -2
   1   0 -54 69.4449 26.4751   1
  -1   0 -53 28.5093 30.9697  -2
   1   0 -53 28.5093 30.9697   1
  -1   0 -52 98.3523 38.4515  -2
   1   0 -52 98.3523 38.4515   1
  -1   0 -51 2.96069 38.4064  -2
   1   0 -51 2.96069 38.4064   1
  -1   0 -50 5.56757 30.1826  -2
   1   0 -50 5.56757 30.1826   1
  -1   0 -49 215.433 35.6349  -2
   1   0 -49 215.433 35.6349   1
  -1   0 -48 120.822 36.6781  -2
   1   0 -48 120.822 36.6781   1
  -1   0 -47 112.384 38.5930  -2
   1   0 -47 112.384 38.5930   1
  -1   0 -46 62.7077 40.2864  -2
   1   0 -46 62.7077 40.2864   1
   1   0  45 19.0318 30.0637  -2
  -1   0  45 19.0318 30.0637   1
   1   0  44 171.690 38.1358  -2
  -1   0  44 171.690 38.1358   1
   1   0  43 340.208 42.5090  -2
  -1   0  43 340.208 42.5090   1
  -1   0 -42 34.1234 36.0126  -2
   1   0 -42 34.1234 36.0126   1
   1   0  41 3977.22 71.4157  -2
  -1   0  41 3977.22 71.4157   1
   1   0  40 5598.49 83.9783  -2
  -1   0  40 5598.49 83.9783   1
  -1   0 -39 7156.95 143.850  -2
   1   0 -39 7156.95 143.850   1
  -1   0 -38 3828.56 69.4904  -2
   1   0 -38 3828.56 69.4904   1
  -1   0 -37 5838.65 79.4459  -2
   1   0 -37 5838.65 79.4459   1
  -1   0 -36 2880.09 61.1573  -2
   1   0 -36 2880.09 61.1573   1
  -1   0 -35 3223.58 62.7498  -2
   1   0 -35 3223.58 62.7498   1
  -1   0 -34 435.142 36.1763  -2
   1   0 -34 435.142 36.1763   1
   1   0  33 4133.58 65.8293  -2
  -1   0  33 4133.58 65.8293   1
  -1   0 -32 20299.9 173.617  -2
   1   0 -32 20299.9 173.617   1
   1   0  31 181.836 94.2156  -2
  -1   0  31 181.836 94.2156   1
   1   0  30 1085.22 137.458  -2
  -1   0  30 1085.22 137.458   1
   1   0  29 2937.29 173.756  -2
  -1   0  29 2937.29 173.756   1
   1   0  28 4677.11 182.243  -2
  -1   0  28 4677.11 182.243   1
   1   0  27 962.431 119.254  -2
  -1   0  27 962.431 119.254   1
   1   0  26 1149.37 116.817  -2
  -1   0  26 1149.37 116.817   1
   1   0  25 236.836 77.6842  -2
  -1   0  25 236.836 77.6842   1
   1   0  24 5872.92 183.080  -2
  -1   0  24 5872.92 183.080   1
  -1   0 -19 21438.9 284.555  -2
   1   0 -19 21438.9 284.555   1
  -1   0 -18 3042.23 121.071  -2
   1   0 -18 3042.23 121.071   1
  -1   0 -17 412.508 69.9791  -2
   1   0 -17 412.508 69.9791   1
  -1   0 -16 38774.3 345.589  -2
   1   0 -16 38774.3 345.589   1
  -1   0 -15 3048.01 77.6508  -2
   1   0 -15 3048.01 77.6508   1
  -1   0 -14 2791.97 72.9209  -2
   1   0 -14 2791.97 72.9209   1
  -1   0 -13 10476.0 117.343  -2
   1   0 -13 10476.0 117.343   1
  -1   0 -12 7269.76 94.8431  -2
   1   0 -12 7269.76 94.8431   1
  -1   0 -11 74757.7 272.748  -2
   1   0 -11 74757.7 272.748   1
  -1   0 -10 263.021 39.0983  -2
   1   0 -10 263.021 39.0983   1
  -1   0  -9 22092.1 141.639  -2
   1   0  -9 22092.1 141.639   1
  -1   0  -8 16465.0 119.145  -2
   1   0  -8 16465.0 119.145   1
  -1   0  -7 7186.87 115.288  -2
   1   0  -7 7186.87 115.288   1
  -1   0  -6 2944.48 52.8501  -2
   1   0  -6 2944.48 52.8501   1
  -1   0  -5 1158.47 39.0203  -2
   1   0  -5 1158.47 39.0203   1
  -1   0  -4 11103.4 91.8633  -2
   1   0  -4 11103.4 91.8633   1
  -1   0  -3 327560. 653.357  -2
   1   0  -3 327560. 653.357   1
  -1   0  -2 44247.0 172.956  -2
   1   0  -2 44247.0 172.956   1
  -1   0  -1 36346.4 232.282  -2
   1   0  -1 36346.4 232.282   1
  -1   0   0 954.541 54.5526  -2
   1   0   0 954.541 54.5526   1
  -1   0   1 34982.5 214.882  -2
   1   0   1 34982.5 214.882   1
  -1   0   2 46257.6 261.640  -2
   1   0   2 46257.6 261.640   1
  -1   0   3 343499. 2913.82  -2
   1   0   3 343499. 2913.82   1
  -1   0   4 12493.8 146.828  -2
   1   0   4 12493.8 146.828   1
  -1   0  13 9940.10 168.760  -2
   1   0  13 9940.10 168.760   1
  -1   0  14 2683.45 106.564  -2
   1   0  14 2683.45 106.564   1
  -1   0  15 3056.76 116.869  -2
   1   0  15 3056.76 116.869   1
  -1   0  16 32952.7 331.324  -2
   1   0  16 32952.7 331.324   1
  -1   0  17 409.284 67.2905  -2
   1   0  17 409.284 67.2905   1
  -1   0  18 2182.14 106.858  -2
   1   0  18 2182.14 106.858   1
  -1   0  19 20500.5 291.169  -2
   1   0  19 20500.5 291.169   1
  -1   0  20 6970.74 194.650  -2
   1   0  20 6970.74 194.650   1
  -1   0  21 17452.4 290.877  -2
   1   0  21 17452.4 290.877   1
  -1   0  22 6378.90 188.731  -2
   1   0  22 6378.90 188.731   1
  -1   0  23 7339.66 209.969  -2
   1   0  23 7339.66 209.969   1
  -1   0  24 5692.06 188.528  -2
   1   0  24 5692.06 188.528   1
  -1   0  25 228.570 93.7930  -2
   1   0  25 228.570 93.7930   1
  -1   0  26 1325.57 130.226  -2
   1   0  26 1325.57 130.226   1
  -1   0  27 1032.60 110.963  -2
   1   0  27 1032.60 110.963   1
  -1   0  28 4494.61 191.849  -2
   1   0  28 4494.61 191.849   1
  -1   0  29 2606.31 165.923  -2
   1   0  29 2606.31 165.923   1
  -1   0  30 1120.95 133.461  -2
   1   0  30 1120.95 133.461   1
  -1   0  31 101.646 103.487  -2
   1   0  31 101.646 103.487   1
   1   0 -32 18600.6 192.001  -2
  -1   0 -32 18600.6 192.001   1
   1   0 -33 4590.13 128.604  -2
  -1   0 -33 4590.13 128.604   1
   1   0 -34 367.817 35.0943  -2
  -1   0 -34 367.817 35.0943   1
   1   0 -35 2939.89 60.0110  -2
  -1   0 -35 2939.89 60.0110   1
  -1   0  36 2392.49 80.0287  -2
   1   0  36 2392.49 80.0287   1
  -1   0  37 6180.59 111.020  -2
   1   0  37 6180.59 111.020   1
  -1   0  38 3478.83 87.2146  -2
   1   0  38 3478.83 87.2146   1
   1   0 -42 21.0394 57.7271  -2
  -1   0 -42 21.0394 57.7271   1
   1   0 -43 368.448 69.6132  -2
  -1   0 -43 368.448 69.6132   1
   1   0 -44 167.607 72.8802  -2
  -1   0 -44 167.607 72.8802   1
   1   0 -45 34.3938 54.4747  -2
  -1   0 -45 34.3938 54.4747   1
   1   0 -46 50.0554 63.3566  -2
  -1   0 -46 50.0554 63.3566   1
   1   0 -47 126.034 62.1249  -2
  -1   0 -47 126.034 62.1249   1
   1   0 -48 84.2218 52.0251  -2
  -1   0 -48 84.2218 52.0251   1
   1   0 -49 192.222 49.4497  -2
  -1   0 -49 192.222 49.4497   1
   1   0 -50 45.1644 42.7048  -2
  -1   0 -50 45.1644 42.7048   1
   1   0 -51 12.8761 43.6372  -2
  -1   0 -51 12.8761 43.6372   1
   1   0 -52 207.029 40.4213  -2
  -1   0 -52 207.029 40.4213   1
   1   0 -53 42.1877 31.8138  -2
  -1   0 -53 42.1877 31.8138   1
   1   0 -54 42.8104 25.9822  -2
  -1   0 -54 42.8104 25.9822   1
  -1  -1 -53 127.145 33.7662  -2
   1   1 -52 127.145 33.7662   1
  -1  -1 -52 54.1720 23.6069  -2
   1   1 -51 54.1720 23.6069   1
  -1  -1 -51 378.470 28.3286  -2
   1   1 -50 378.470 28.3286   1
  -1  -1 -50 162.432 29.1569  -2
   1   1 -49 162.432 29.1569   1
  -1  -1 -49 79.3681 30.1257  -2
   1   1 -48 79.3681 30.1257   1
  -1  -1 -48 50.6905 40.4602  -2
   1   1 -47 50.6905 40.4602   1
  -1  -1 -47-6.42937 43.0756  -2
   1   1 -46-6.42937 43.0756   1
  -1  -1 -46 33.8696 46.1684  -2
   1   1 -45 33.8696 46.1684   1
  -1  -1 -45 215.545 51.1788  -2
   1   1 -44 215.545 51.1788   1
  -1  -1 -43 1923.58 90.5797  -2
   1   1 -42 1923.58 90.5797   1
  -1  -1 -42 5167.70 124.604  -2
   1   1 -41 5167.70 124.604   1
  -1  -1 -41 2058.80 101.319  -2
   1   1 -40 2058.80 101.319   1
  -1  -1 -40 1018.64 79.9732  -2
   1   1 -39 1018.64 79.9732   1
  -1  -1 -39 4089.60 66.1456  -2
   1   1 -38 4089.60 66.1456   1
  -1  -1 -38 4345.64 66.3634  -2
   1   1 -37 4345.64 66.3634   1
   1   1  37 715.285 43.6903  -2
  -1  -1  36 715.285 43.6903   1
   1   1  36 706.231 41.8295  -2
  -1  -1  35 706.231 41.8295   1
  -1  -1 -35 2773.10 56.1261  -2
   1   1 -34 2773.10 56.1261   1
   1   1  34 5913.88 71.1851  -2
  -1  -1  33 5913.88 71.1851   1
  -1  -1 -33 154.917 48.5199  -2
   1   1 -32 154.917 48.5199   1
   1   1  32 782.255 123.310  -2
  -1  -1  31 782.255 123.310   1
   1   1  31 1802.33 149.480  -2
  -1  -1  30 1802.33 149.480   1
   1   1  30 26.8542 103.924  -2
  -1  -1  29 26.8542 103.924   1
   1   1  29 3281.65 160.850  -2
  -1  -1  28 3281.65 160.850   1
   1   1  28 3774.41 164.800  -2
  -1  -1  27 3774.41 164.800   1
   1   1  27 5199.76 190.338  -2
  -1  -1  26 5199.76 190.338   1
   1   1  26 8081.06 200.986  -2
  -1  -1  25 8081.06 200.986   1
  -1  -1 -22 47768.3 459.257  -2
   1   1 -21 47768.3 459.257   1
  -1  -1 -21 965.850 95.8849  -2
   1   1 -20 965.850 95.8849   1
  -1  -1 -20 21541.0 290.513  -2
   1   1 -19 21541.0 290.513   1
  -1  -1 -19 23963.0 303.757  -2
   1   1 -18 23963.0 303.757   1
  -1  -1 -18 11256.2 200.944  -2
   1   1 -17 11256.2 200.944   1
  -1  -1 -17 11550.1 208.221  -2
   1   1 -16 11550.1 208.221   1
  -1  -1 -16 6840.36 150.386  -2
   1   1 -15 6840.36 150.386   1
  -1  -1 -15 10431.9 178.653  -2
   1   1 -14 10431.9 178.653   1
  -1  -1 -14 5778.10 123.458  -2
   1   1 -13 5778.10 123.458   1
  -1  -1 -13 29079.0 253.081  -2
   1   1 -12 29079.0 253.081   1
  -1  -1 -12 31978.8 267.226  -2
   1   1 -11 31978.8 267.226   1
  -1  -1  -5 112697. 193.581  -2
   1   1  -4 112697. 193.581   1
  -1  -1  -4 195622. 199.931  -2
   1   1  -3 195622. 199.931   1
  -1  -1  -2 92379.7 215.823  -2
   1   1  -1 92379.7 215.823   1
   1   1   0 277074. 442.040   1
  -1  -1  -1 321800. 655.274  -2
   1   1   0 321800. 655.274   1
  -1  -1   0 278038. 479.244  -2
   1   1   1 278038. 479.244   1
  -1  -1   1 92588.8 188.286  -2
   1   1   2 92588.8 188.286   1
  -1  -1   2 151994. 260.960  -2
   1   1   3 151994. 260.960   1
  -1  -1   3 214890. 284.732  -2
   1   1   4 214890. 284.732   1
  -1  -1   4 120138. 414.622  -2
   1   1   5 120138. 414.622   1
  -1  -1   5 80504.2 378.401  -2
   1   1   6 80504.2 378.401   1
  -1  -1   6 57857.9 328.126  -2
   1   1   7 57857.9 328.126   1
  -1  -1   7 11226.8 163.263  -2
   1   1   8 11226.8 163.263   1
  -1  -1   8 9039.76 150.003  -2
   1   1   9 9039.76 150.003   1
  -1  -1   9 5946.04 133.423  -2
   1   1  10 5946.04 133.423   1
  -1  -1  15 5366.61 132.549  -2
   1   1  16 5366.61 132.549   1
  -1  -1  16 10286.0 170.298  -2
   1   1  17 10286.0 170.298   1
  -1  -1  17 9374.06 175.705  -2
   1   1  18 9374.06 175.705   1
  -1  -1  18 22413.1 263.202  -2
   1   1  19 22413.1 263.202   1
  -1  -1  19 18984.9 249.485  -2
   1   1  20 18984.9 249.485   1
  -1  -1  20 830.336 93.3846  -2
   1   1  21 830.336 93.3846   1
  -1  -1  21 46719.9 403.076  -2
   1   1  22 46719.9 403.076   1
  -1  -1  22 25216.2 312.095  -2
   1   1  23 25216.2 312.095   1
  -1  -1  23 2310.61 115.083  -2
   1   1  24 2310.61 115.083   1
  -1  -1  24 2486.25 130.377  -2
   1   1  25 2486.25 130.377   1
  -1  -1  25 5846.50 171.962  -2
   1   1  26 5846.50 171.962   1
  -1  -1  32 81.2639 37.8836  -2
   1   1  33 81.2639 37.8836   1
   1   1 -33 7132.23 86.5370  -2
  -1  -1 -34 7132.23 86.5370   1
   1   1 -34 2956.68 64.8781  -2
  -1  -1 -35 2956.68 64.8781   1
  -1  -1  35 500.106 37.0243  -2
   1   1  36 500.106 37.0243   1
   1   1 -36 614.755 37.3406  -2
  -1  -1 -37 614.755 37.3406   1
  -1  -1  37 3788.50 56.3953  -2
   1   1  38 3788.50 56.3953   1
  -1  -1  38 3438.37 65.5333  -2
   1   1  39 3438.37 65.5333   1
  -1  -1  39 762.863 66.8810  -2
   1   1  40 762.863 66.8810   1
  -1  -1  40 1700.43 75.3928  -2
   1   1  41 1700.43 75.3928   1
  -1  -1  41 6599.71 113.460  -2
   1   1  42 6599.71 113.460   1
  -1  -1  42 1472.27 56.8638  -2
   1   1  43 1472.27 56.8638   1
  -1  -1  43 593.609 45.0471  -2
   1   1  44 593.609 45.0471   1
   1   1 -44 107.194 38.7423  -2
  -1  -1 -45 107.194 38.7423   1
   1   1 -45-0.59065 36.2622  -2
  -1  -1 -46-0.59065 36.2622   1
  -1  -1  46 11.1561 33.3610  -2
   1   1  47 11.1561 33.3610   1
   1   1 -47 49.4739 52.3307  -2
  -1  -1 -48 49.4739 52.3307   1
   1   1 -48 85.6519 50.5356  -2
  -1  -1 -49 85.6519 50.5356   1
   1   1 -49 214.345 49.5107  -2
  -1  -1 -50 214.345 49.5107   1
   1   1 -50 219.368 46.4780  -2
  -1  -1 -51 219.368 46.4780   1
   1   1 -51 43.3880 39.5100  -2
  -1  -1 -52 43.3880 39.5100   1
   1   1 -52 234.289 36.4437  -2
  -1  -1 -53 234.289 36.4437   1
   1   1 -53 228.290 29.8115  -2
  -1  -1 -54 228.290 29.8115   1
   1   2 -51 91.0430 20.6962   1
   1   2 -50 18.5314 16.3014   1
   1   2 -49 41.3823 18.1675   1
   1   2 -48 3.47775 19.7945   1
   1   2 -47 1.88454 20.4384   1
   1   2 -46 82.8840 24.2310   1
   1   2 -45 95.5164 27.2283   1
   1   2 -44 185.539 28.6039   1
   1   2 -43 537.730 40.5212   1
   1   2 -42 125.793 43.7334   1
   1   2 -41 445.745 48.5437   1
   1   2 -40 508.589 46.9792   1
   1   2 -36 6269.49 105.765   1
   1   2 -35 144.166 57.1732   1
   1   2  36 2572.23 84.3249  -2
  -1  -2  34 2572.23 84.3249   1
  -1  -2 -35 14963.9 135.652  -2
   1   2 -33 14963.9 135.652   1
   1   2  34 6504.16 109.581  -2
  -1  -2  32 6504.16 109.581   1
  -1  -2 -33 12894.0 127.700  -2
   1   2 -31 12894.0 127.700   1
   1   2  32 5027.32 89.4889  -2
  -1  -2  30 5027.32 89.4889   1
   1   2  31 554.072 115.651  -2
  -1  -2  29 554.072 115.651   1
   1   2  30 4313.22 171.266  -2
  -1  -2  28 4313.22 171.266   1
   1   2  29 573.193 107.879  -2
  -1  -2  27 573.193 107.879   1
   1   2  28 135.966 88.3370  -2
  -1  -2  26 135.966 88.3370   1
   1   2  27 1242.57 116.621  -2
  -1  -2  25 1242.57 116.621   1
  -1  -2 -23 4162.77 136.566  -2
   1   2 -21 4162.77 136.566   1
  -1  -2 -22 14363.2 224.458  -2
   1   2 -20 14363.2 224.458   1
  -1  -2 -21 2407.02 120.339  -2
   1   2 -19 2407.02 120.339   1
  -1  -2 -20 8820.71 169.788  -2
   1   2 -18 8820.71 169.788   1
  -1  -2 -19 100.321 78.7639  -2
   1   2 -17 100.321 78.7639   1
  -1  -2 -18 845.902 88.3371  -2
   1   2 -16 845.902 88.3371   1
  -1  -2 -17 1507.83 93.8789  -2
   1   2 -15 1507.83 93.8789   1
  -1  -2 -16 9745.94 157.419  -2
   1   2 -14 9745.94 157.419   1
  -1  -2 -15 347.668 67.1698  -2
   1   2 -13 347.668 67.1698   1
  -1  -2 -14 10863.8 148.142  -2
   1   2 -12 10863.8 148.142   1
  -1  -2 -13 2044.05 80.6900  -2
   1   2 -11 2044.05 80.6900   1
  -1  -2 -12 8295.53 123.903  -2
   1   2 -10 8295.53 123.903   1
  -1  -2 -11 27204.8 202.485  -2
   1   2  -9 27204.8 202.485   1
  -1  -2 -10 22484.8 184.903  -2
   1   2  -8 22484.8 184.903   1
  -1  -2  -9 31505.3 216.621  -2
   1   2  -7 31505.3 216.621   1
  -1  -2  -8 74262.2 320.931  -2
   1   2  -6 74262.2 320.931   1
  -1  -2  -7 106117. 364.955  -2
   1   2  -5 106117. 364.955   1
  -1  -2  -6 10288.2 127.754  -2
   1   2  -4 10288.2 127.754   1
   1   2  -3 69156.6 223.244   1
   1   2  -2 7681.00 85.4967   1
  -1  -2  -4 8228.05 111.231  -2
   1   2  -2 8228.05 111.231   1
   1   2  -1 146067. 468.673   1
  -1  -2  -3 207928. 377.316  -2
   1   2  -1 207928. 377.316   1
   1   2   0 9482.91 122.727   1
  -1  -2  -2 30300.0 151.510  -2
   1   2   0 30300.0 151.510   1
   1   2   1 321606. 385.805   1
   1   2   2 25677.2 113.460   1
  -1  -2   1 210185. 361.813  -2
   1   2   3 210185. 361.813   1
  -1  -2   2 10656.8 134.193  -2
   1   2   4 10656.8 134.193   1
   1   2   5 98234.4 346.591   1
  -1  -2   3 148534. 425.827  -2
   1   2   5 148534. 425.827   1
  -1  -2   4 11255.0 129.640  -2
   1   2   6 11255.0 129.640   1
  -1  -2   5 108254. 353.443  -2
   1   2   7 108254. 353.443   1
  -1  -2   6 73218.8 314.875  -2
   1   2   8 73218.8 314.875   1
  -1  -2   7 38183.6 235.276  -2
   1   2   9 38183.6 235.276   1
  -1  -2   8 26552.3 210.348  -2
   1   2  10 26552.3 210.348   1
  -1  -2   9 28560.7 222.402  -2
   1   2  11 28560.7 222.402   1
  -1  -2  10 8707.25 136.858  -2
   1   2  12 8707.25 136.858   1
  -1  -2  11 2360.61 90.4994  -2
   1   2  13 2360.61 90.4994   1
  -1  -2  12 12367.1 164.399  -2
   1   2  14 12367.1 164.399   1
  -1  -2  13 396.732 69.4898  -2
   1   2  15 396.732 69.4898   1
  -1  -2  14 9546.78 158.051  -2
   1   2  16 9546.78 158.051   1
  -1  -2  15 1876.88 95.9356  -2
   1   2  17 1876.88 95.9356   1
  -1  -2  16 1056.31 86.2292  -2
   1   2  18 1056.31 86.2292   1
  -1  -2  17 201.504 72.6051  -2
   1   2  19 201.504 72.6051   1
  -1  -2  18 7925.99 158.487  -2
   1   2  20 7925.99 158.487   1
  -1  -2  19 2920.59 121.165  -2
   1   2  21 2920.59 121.165   1
  -1  -2  20 18155.5 241.927  -2
   1   2  22 18155.5 241.927   1
  -1  -2  21 5002.10 151.717  -2
   1   2  23 5002.10 151.717   1
  -1  -2  22 6160.08 163.889  -2
   1   2  24 6160.08 163.889   1
  -1  -2  23 3982.15 144.121  -2
   1   2  25 3982.15 144.121   1
  -1  -2  24 7344.70 185.405  -2
   1   2  26 7344.70 185.405   1
  -1  -2  25 1190.44 113.641  -2
   1   2  27 1190.44 113.641   1
  -1  -2  26 70.4250 90.5195  -2
   1   2  28 70.4250 90.5195   1
  -1  -2  27 559.724 106.599  -2
   1   2  29 559.724 106.599   1
  -1  -2  28 4118.03 179.165  -2
   1   2  30 4118.03 179.165   1
   1   2  31 572.960 47.9465   1
  -1  -2  29 506.664 122.815  -2
   1   2  31 506.664 122.815   1
  -1  -2 -32 787.811 61.8029   1
  -1  -2  30 4732.68 73.2907  -2
   1   2  32 4732.68 73.2907   1
  -1  -2 -33 9420.52 115.973   1
  -1  -2  31 13018.0 119.322  -2
   1   2  33 13018.0 119.322   1
  -1  -2 -34 3510.07 86.1248   1
  -1  -2  32 6199.20 96.3748  -2
   1   2  34 6199.20 96.3748   1
  -1  -2 -35 3707.85 96.6537   1
  -1  -2  33 16096.7 137.160  -2
   1   2  35 16096.7 137.160   1
  -1  -2 -36 3167.12 84.3407   1
  -1  -2  34 3666.92 82.8910  -2
   1   2  36 3666.92 82.8910   1
  -1  -2 -37 4943.48 94.1248   1
  -1  -2  35 4729.97 91.5465  -2
   1   2  37 4729.97 91.5465   1
  -1  -2 -38 602.964 75.6027   1
  -1  -2  36 9546.22 120.541  -2
   1   2  38 9546.22 120.541   1
  -1  -2 -39 75.7302 47.2350   1
  -1  -2  37 1458.56 74.1806  -2
   1   2  39 1458.56 74.1806   1
  -1  -2 -40 215.458 40.4835   1
  -1  -2  38 506.377 64.8914  -2
   1   2  40 506.377 64.8914   1
  -1  -2 -41 126.855 38.4799   1
  -1  -2  39 216.306 56.8065  -2
   1   2  41 216.306 56.8065   1
  -1  -2 -42 1.21220 34.5492   1
  -1  -2  40 491.264 60.3978  -2
   1   2  42 491.264 60.3978   1
   1   2 -41 754.686 46.7507  -2
  -1  -2 -43 754.686 46.7507   1
   1   2  44 28.5910 38.4131   1
   1   2 -42 118.318 57.3373  -2
  -1  -2 -44 118.318 57.3373   1
  -1  -2 -45 0.38427 28.2441   1
  -1  -2 -46 76.5849 27.5861   1
  -1  -2 -47 6.14885 24.8509   1
  -1  -2 -48 43.3332 24.1844   1
  -1  -2 -49 29.9269 30.2368   1
  -1  -2 -50 33.6086 31.0856   1
  -1  -2 -51 273.402 30.1382   1
  -1  -2 -52 11.7928 23.5836   1
   1   3 -49 172.535 25.3084   1
   1   3 -48 37.0701 27.1078   1
   1   3 -47 22.0628 26.8967   1
  -1  -3 -48 17.5143 44.1826  -2
   1   3 -46 17.5143 44.1826   1
  -1  -3 -47 324.468 47.6650  -2
   1   3 -45 324.468 47.6650   1
  -1  -3 -46 586.171 53.7123  -2
   1   3 -44 586.171 53.7123   1
  -1  -3 -45 235.537 34.8673  -2
   1   3 -43 235.537 34.8673   1
  -1  -3 -44 114.967 35.5453  -2
   1   3 -42 114.967 35.5453   1
  -1  -3 -43 463.933 39.5137  -2
   1   3 -41 463.933 39.5137   1
  -1  -3 -42 141.937 38.3286  -2
   1   3 -40 141.937 38.3286   1
  -1  -3 -41 63.7762 38.0979  -2
   1   3 -39 63.7762 38.0979   1
  -1  -3 -40 1864.33 53.6605  -2
   1   3 -38 1864.33 53.6605   1
  -1  -3 -39 90.3570 62.3541  -2
   1   3 -37 90.3570 62.3541   1
  -1  -3 -38 1759.14 82.6587  -2
   1   3 -36 1759.14 82.6587   1
  -1  -3 -37 2325.11 85.4419  -2
   1   3 -35 2325.11 85.4419   1
  -1  -3 -36 678.765 68.3826  -2
   1   3 -34 678.765 68.3826   1
  -1  -3 -35 140.506 62.6901  -2
   1   3 -33 140.506 62.6901   1
   1   3  33 1270.51 158.439  -2
  -1  -3  31 1270.51 158.439   1
   1   3  32 5513.79 215.947  -2
  -1  -3  30 5513.79 215.947   1
   1   3  31 60.0879 53.9801  -2
  -1  -3  29 60.0879 53.9801   1
  -1  -3 -30 3217.62 73.8011  -2
   1   3 -28 3217.62 73.8011   1
   1   3  29 1376.36 144.517  -2
  -1  -3  27 1376.36 144.517   1
   1   3  28 1233.46 129.033  -2
  -1  -3  26 1233.46 129.033   1
   1   3  27 318.575 106.031  -2
  -1  -3  25 318.575 106.031   1
   1   3  26 7910.29 198.587  -2
  -1  -3  24 7910.29 198.587   1
   1   3  25 2516.52 145.294  -2
  -1  -3  23 2516.52 145.294   1
   1   3 -19 2040.16 97.8269   1
  -1  -3 -20 825.390 96.2170  -2
   1   3 -18 825.390 96.2170   1
  -1  -3 -19 5732.51 152.075  -2
   1   3 -17 5732.51 152.075   1
  -1  -3 -18 1592.37 101.723  -2
   1   3 -16 1592.37 101.723   1
   1   3 -15 1234.15 75.2039   1
   1   3 -14 752.351 66.5340   1
   1   3 -13 538.487 61.0003   1
   1   3 -12 9903.42 156.985   1
   1   3 -11 11846.2 163.296   1
  -1  -3 -12 19704.4 203.476  -2
   1   3 -10 19704.4 203.476   1
  -1  -3 -11 8099.21 130.688  -2
   1   3  -9 8099.21 130.688   1
   1   3  -8 1825.96 68.2813   1
  -1  -3  -9 2344.37 67.4163  -2
   1   3  -7 2344.37 67.4163   1
  -1  -3  -8 10094.6 111.118  -2
   1   3  -6 10094.6 111.118   1
  -1  -3  -7 15371.4 128.659  -2
   1   3  -5 15371.4 128.659   1
  -1  -3  -6 964.325 51.6916  -2
   1   3  -4 964.325 51.6916   1
  -1  -3  -5 3894.01 64.5161  -2
   1   3  -3 3894.01 64.5161   1
   1   3  -2 539.110 47.5993   1
  -1  -3  -4 6193.31 110.566  -2
   1   3  -2 6193.31 110.566   1
  -1  -3  -3 44848.5 174.417  -2
   1   3  -1 44848.5 174.417   1
  -1  -3  -2 53337.3 119.424  -2
   1   3   0 53337.3 119.424   1
  -1  -3  -1 2245.56 34.8577  -2
   1   3   1 2245.56 34.8577   1
   1   3   2 1577.43 64.0944   1
  -1  -3   0 43483.4 141.166  -2
   1   3   2 43483.4 141.166   1
  -1  -3   1 50772.0 224.573  -2
   1   3   3 50772.0 224.573   1
   1   3   4 8823.77 118.677   1
  -1  -3   2 10480.9 177.557  -2
   1   3   4 10480.9 177.557   1
  -1  -3   3 5023.27 82.9859  -2
   1   3   5 5023.27 82.9859   1
   1   3   6 1132.04 58.7199   1
  -1  -3   4 1304.29 97.8402  -2
   1   3   6 1304.29 97.8402   1
  -1  -3   5 12893.9 131.657  -2
   1   3   7 12893.9 131.657   1
  -1  -3   6 14043.1 128.438  -2
   1   3   8 14043.1 128.438   1
  -1  -3  10 17619.3 178.146  -2
   1   3  12 17619.3 178.146   1
  -1  -3  11 28058.2 222.179  -2
   1   3  13 28058.2 222.179   1
  -1  -3  12 11057.6 152.050  -2
   1   3  14 11057.6 152.050   1
  -1  -3  13 1588.32 82.1156  -2
   1   3  15 1588.32 82.1156   1
  -1  -3  14 1174.51 72.1869  -2
   1   3  16 1174.51 72.1869   1
  -1  -3  15 5563.09 120.403  -2
   1   3  17 5563.09 120.403   1
  -1  -3  16 1743.52 85.4554  -2
   1   3  18 1743.52 85.4554   1
  -1  -3  17 6633.21 138.269  -2
   1   3  19 6633.21 138.269   1
  -1  -3  27 1761.04 66.8602  -2
   1   3  29 1761.04 66.8602   1
  -1  -3  28 2522.40 77.3151  -2
   1   3  30 2522.40 77.3151   1
  -1  -3  29 126.148 54.0581  -2
   1   3  31 126.148 54.0581   1
  -1  -3  30 6595.04 99.6672  -2
   1   3  32 6595.04 99.6672   1
  -1  -3  31 1668.22 53.7636  -2
   1   3  33 1668.22 53.7636   1
  -1  -3  32 827.592 46.8340  -2
   1   3  34 827.592 46.8340   1
  -1  -3  33 117.339 57.3415  -2
   1   3  35 117.339 57.3415   1
  -1  -3  34 744.302 65.7332  -2
   1   3  36 744.302 65.7332   1
  -1  -3  35 1720.77 75.1621  -2
   1   3  37 1720.77 75.1621   1
  -1  -3  36 1429.61 73.4509  -2
   1   3  38 1429.61 73.4509   1
  -1  -3  37 48.9809 41.2897  -2
   1   3  39 48.9809 41.2897   1
  -1  -3  38 1966.31 78.4124  -2
   1   3  40 1966.31 78.4124   1
  -1  -3  39 90.4352 39.3574  -2
   1   3  41 90.4352 39.3574   1
   1   3 -40 170.142 39.2305  -2
  -1  -3 -42 170.142 39.2305   1
   1   3 -41 439.687 31.7781  -2
  -1  -3 -43 439.687 31.7781   1
   1   3 -42 189.426 28.5474  -2
  -1  -3 -44 189.426 28.5474   1
   1   3 -43 336.288 36.9765  -2
  -1  -3 -45 336.288 36.9765   1
   1   3 -44 516.864 37.0692  -2
  -1  -3 -46 516.864 37.0692   1
  -1  -3  45 291.138 31.8595  -2
   1   3  47 291.138 31.8595   1
   1   3  48 31.7993 30.9350   1
  -1  -4 -48 115.950 36.7671  -2
   1   4 -45 115.950 36.7671   1
  -1  -4 -47 254.115 44.6247  -2
   1   4 -44 254.115 44.6247   1
  -1  -4 -46 197.522 44.1531  -2
   1   4 -43 197.522 44.1531   1
  -1  -4 -45 375.549 53.1451  -2
   1   4 -42 375.549 53.1451   1
  -1  -4 -44 235.424 55.5420  -2
   1   4 -41 235.424 55.5420   1
  -1  -4 -43 22.7317 50.6059  -2
   1   4 -40 22.7317 50.6059   1
  -1  -4 -42 165.496 50.7354  -2
   1   4 -39 165.496 50.7354   1
  -1  -4 -41 313.242 60.9034  -2
   1   4 -38 313.242 60.9034   1
  -1  -4 -40 195.861 61.8752  -2
   1   4 -37 195.861 61.8752   1
  -1  -4 -39 108.314 61.8342  -2
   1   4 -36 108.314 61.8342   1
  -1  -4 -38 554.373 45.6331  -2
   1   4 -35 554.373 45.6331   1
  -1  -4 -37 421.108 44.6737  -2
   1   4 -34 421.108 44.6737   1
  -1  -4 -36 1268.84 55.3472  -2
   1   4 -33 1268.84 55.3472   1
  -1  -4 -35 1606.12 58.5687  -2
   1   4 -32 1606.12 58.5687   1
  -1  -4 -34 3966.95 74.8245  -2
   1   4 -31 3966.95 74.8245   1
  -1  -4 -33 7091.48 93.3544  -2
   1   4 -30 7091.48 93.3544   1
  -1  -4 -32 9673.07 104.801  -2
   1   4 -29 9673.07 104.801   1
  -1  -4 -31 4536.11 78.7467  -2
   1   4 -28 4536.11 78.7467   1
  -1  -4 -30 1844.58 48.9140  -2
   1   4 -27 1844.58 48.9140   1
  -1  -4 -29 49.4308 34.2810  -2
   1   4 -26 49.4308 34.2810   1
  -1  -4 -28 4326.89 59.5569  -2
   1   4 -25 4326.89 59.5569   1
  -1  -4 -27 2845.70 51.7158  -2
   1   4 -24 2845.70 51.7158   1
  -1  -4 -26 1116.96 41.2974  -2
   1   4 -23 1116.96 41.2974   1
  -1  -4 -25 2516.17 57.6603  -2
   1   4 -22 2516.17 57.6603   1
   1   4  24 759.061 118.980  -2
  -1  -4  21 759.061 118.980   1
   1   4  23 1230.72 122.898  -2
  -1  -4  20 1230.72 122.898   1
   1   4  22 196.690 93.8230  -2
  -1  -4  19 196.690 93.8230   1
   1   4  21 175.775 82.1612  -2
  -1  -4  18 175.775 82.1612   1
   1   4  20 34.7464 62.8123  -2
  -1  -4  17 34.7464 62.8123   1
  -1  -4 -18 13.5935 100.035  -2
   1   4 -15 13.5935 100.035   1
  -1  -4 -17 2003.71 92.3055  -2
   1   4 -14 2003.71 92.3055   1
  -1  -4 -16 3927.25 112.190  -2
   1   4 -13 3927.25 112.190   1
  -1  -4 -15 1152.21 77.3433  -2
   1   4 -12 1152.21 77.3433   1
  -1  -4 -14 413.017 64.0394  -2
   1   4 -11 413.017 64.0394   1
  -1  -4 -13 4168.77 111.874  -2
   1   4 -10 4168.77 111.874   1
  -1  -4 -12 3362.91 103.056  -2
   1   4  -9 3362.91 103.056   1
  -1  -4 -11 9498.35 153.368  -2
   1   4  -8 9498.35 153.368   1
  -1  -4 -10 11223.2 163.389  -2
   1   4  -7 11223.2 163.389   1
  -1  -4  -9 28871.3 243.474  -2
   1   4  -6 28871.3 243.474   1
  -1  -4  -8 19443.3 190.518  -2
   1   4  -5 19443.3 190.518   1
  -1  -4  -7 10072.1 138.915  -2
   1   4  -4 10072.1 138.915   1
  -1  -4  -6 15087.1 145.615  -2
   1   4  -3 15087.1 145.615   1
  -1  -4  -5 11699.2 126.785  -2
   1   4  -2 11699.2 126.785   1
  -1  -4  -4 68404.5 454.930  -2
   1   4  -1 68404.5 454.930   1
  -1  -4  -3 44904.2 360.216  -2
   1   4   0 44904.2 360.216   1
  -1  -4  -2 75585.3 476.360  -2
   1   4   1 75585.3 476.360   1
  -1  -4  -1 58422.8 590.273  -2
   1   4   2 58422.8 590.273   1
  -1  -4   0 55140.6 565.240  -2
   1   4   3 55140.6 565.240   1
  -1  -4   1 61841.9 604.077  -2
   1   4   4 61841.9 604.077   1
  -1  -4   2 14041.8 295.146  -2
   1   4   5 14041.8 295.146   1
  -1  -4   3 18312.2 333.657  -2
   1   4   6 18312.2 333.657   1
  -1  -4   4 8856.38 241.951  -2
   1   4   7 8856.38 241.951   1
  -1  -4   5 20645.3 354.916  -2
   1   4   8 20645.3 354.916   1
  -1  -4   6 24192.2 388.066  -2
   1   4   9 24192.2 388.066   1
  -1  -4   7 10954.0 267.925  -2
   1   4  10 10954.0 267.925   1
  -1  -4   8 8072.43 236.208  -2
   1   4  11 8072.43 236.208   1
  -1  -4   9 3069.04 161.167  -2
   1   4  12 3069.04 161.167   1
  -1  -4  10 3692.93 170.587  -2
   1   4  13 3692.93 170.587   1
  -1  -4  11 322.594 88.2722  -2
   1   4  14 322.594 88.2722   1
  -1  -4  22 2895.46 82.6759  -2
   1   4  25 2895.46 82.6759   1
  -1  -4  23 1095.86 69.4740  -2
   1   4  26 1095.86 69.4740   1
  -1  -4  24 2866.37 79.3838  -2
   1   4  27 2866.37 79.3838   1
  -1  -4  25 3538.60 95.8434  -2
   1   4  28 3538.60 95.8434   1
  -1  -4  26 40.3303 49.1168  -2
   1   4  29 40.3303 49.1168   1
  -1  -4  27 2151.72 85.9724  -2
   1   4  30 2151.72 85.9724   1
  -1  -4  28 4971.11 110.852  -2
   1   4  31 4971.11 110.852   1
  -1  -4  29 9673.81 137.938  -2
   1   4  32 9673.81 137.938   1
  -1  -4  30 5968.35 90.0145  -2
   1   4  33 5968.35 90.0145   1
  -1  -4  31 4213.66 77.2826  -2
   1   4  34 4213.66 77.2826   1
  -1  -4  32 1773.95 64.8609  -2
   1   4  35 1773.95 64.8609   1
  -1  -4  33 1469.33 56.5264  -2
   1   4  36 1469.33 56.5264   1
  -1  -4  34 428.513 47.9487  -2
   1   4  37 428.513 47.9487   1
  -1  -4  35 371.130 47.5050  -2
   1   4  38 371.130 47.5050   1
  -1  -4  36 58.0390 40.1628  -2
   1   4  39 58.0390 40.1628   1
  -1  -4  37 213.938 37.8657  -2
   1   4  40 213.938 37.8657   1
  -1  -4  38 220.304 37.9884  -2
   1   4  41 220.304 37.9884   1
  -1  -4  39 208.482 60.6736  -2
   1   4  42 208.482 60.6736   1
  -1  -4  40 19.6936 43.1056  -2
   1   4  43 19.6936 43.1056   1
  -1  -4  41 188.538 33.0174  -2
   1   4  44 188.538 33.0174   1
  -1  -4  42 265.291 30.8378  -2
   1   4  45 265.291 30.8378   1
  -1  -4  43 212.899 44.3608  -2
   1   4  46 212.899 44.3608   1
   1   5 -44 27.2683 16.9020   1
  -1  -5 -47-3.85448 24.6588  -2
   1   5 -43-3.85448 24.6588   1
  -1  -5 -42 46.0923 48.2186  -2
   1   5 -38 46.0923 48.2186   1
  -1  -5 -41 403.038 53.1668  -2
   1   5 -37 403.038 53.1668   1
  -1  -5 -40 402.692 53.1003  -2
   1   5 -36 402.692 53.1003   1
  -1  -5 -39-1.82118 48.3936  -2
   1   5 -35-1.82118 48.3936   1
  -1  -5 -38 57.6029 36.1119  -2
   1   5 -34 57.6029 36.1119   1
  -1  -5 -37 305.369 41.1784  -2
   1   5 -33 305.369 41.1784   1
  -1  -5 -36 395.767 44.8451  -2
   1   5 -32 395.767 44.8451   1
  -1  -5 -35 279.892 44.1842  -2
   1   5 -31 279.892 44.1842   1
  -1  -5 -34 93.5131 41.3704  -2
   1   5 -30 93.5131 41.3704   1
  -1  -5 -33 186.688 44.8337  -2
   1   5 -29 186.688 44.8337   1
  -1  -5 -32 58.3599 40.5319  -2
   1   5 -28 58.3599 40.5319   1
  -1  -5 -31 451.519 49.2212  -2
   1   5 -27 451.519 49.2212   1
  -1  -5 -30 1487.40 48.6872  -2
   1   5 -26 1487.40 48.6872   1
  -1  -5 -29 192.693 36.8021  -2
   1   5 -25 192.693 36.8021   1
  -1  -5 -28 1236.88 44.6235  -2
   1   5 -24 1236.88 44.6235   1
  -1  -5 -27 1889.46 49.7372  -2
   1   5 -23 1889.46 49.7372   1
  -1  -5 -26 1502.24 47.1873  -2
   1   5 -22 1502.24 47.1873   1
  -1  -5 -25 4478.82 50.8553  -2
   1   5 -21 4478.82 50.8553   1
  -1  -5 -24 29.9748 27.1263  -2
   1   5 -20 29.9748 27.1263   1
  -1  -5 -23 730.746 33.2681  -2
   1   5 -19 730.746 33.2681   1
  -1  -5 -22 426.804 30.5138  -2
   1   5 -18 426.804 30.5138   1
  -1  -5 -21 748.308 32.0870  -2
   1   5 -17 748.308 32.0870   1
  -1  -5 -20 1425.34 35.7543  -2
   1   5 -16 1425.34 35.7543   1
  -1  -5 -19 744.720 31.7169  -2
   1   5 -15 744.720 31.7169   1
  -1  -5 -18 144.945 38.0980  -2
   1   5 -14 144.945 38.0980   1
  -1  -5 -17 2248.28 70.4280  -2
   1   5 -13 2248.28 70.4280   1
  -1  -5 -16 139.830 114.573  -2
   1   5 -12 139.830 114.573   1
  -1  -5 -15 1714.22 173.857  -2
   1   5 -11 1714.22 173.857   1
  -1  -5 -14 375.810 127.258  -2
   1   5 -10 375.810 127.258   1
  -1  -5 -13 685.091 135.518  -2
   1   5  -9 685.091 135.518   1
  -1  -5 -12 1671.71 165.781  -2
   1   5  -8 1671.71 165.781   1
  -1  -5 -11 4358.80 232.792  -2
   1   5  -7 4358.80 232.792   1
  -1  -5 -10 3120.37 197.273  -2
   1   5  -6 3120.37 197.273   1
  -1  -5  -9 1039.82 151.727  -2
   1   5  -5 1039.82 151.727   1
  -1  -5  -8 2380.99 176.690  -2
   1   5  -4 2380.99 176.690   1
  -1  -5  -7 883.126 138.322  -2
   1   5  -3 883.126 138.322   1
  -1  -5  -6 1913.57 163.872  -2
   1   5  -2 1913.57 163.872   1
  -1  -5  -5 1712.13 162.238  -2
   1   5  -1 1712.13 162.238   1
  -1  -5  -4 3590.37 198.866  -2
   1   5   0 3590.37 198.866   1
  -1  -5  -3 2752.46 182.791  -2
   1   5   1 2752.46 182.791   1
  -1  -5  -2 3158.11 182.580  -2
   1   5   2 3158.11 182.580   1
  -1  -5  -1 2851.18 183.774  -2
   1   5   3 2851.18 183.774   1
  -1  -5   0 3571.68 188.407  -2
   1   5   4 3571.68 188.407   1
  -1  -5   1 1620.21 153.229  -2
   1   5   5 1620.21 153.229   1
  -1  -5   2 1660.80 152.727  -2
   1   5   6 1660.80 152.727   1
  -1  -5   3 476.255 120.269  -2
   1   5   7 476.255 120.269   1
  -1  -5   4 1950.14 159.193  -2
   1   5   8 1950.14 159.193   1
  -1  -5   5 891.583 135.447  -2
   1   5   9 891.583 135.447   1
  -1  -5   6 2532.34 173.416  -2
   1   5  10 2532.34 173.416   1
  -1  -5   7 4288.82 210.743  -2
   1   5  11 4288.82 210.743   1
  -1  -5   8 1480.39 148.097  -2
   1   5  12 1480.39 148.097   1
  -1  -5   9 690.208 117.725  -2
   1   5  13 690.208 117.725   1
  -1  -5  10 127.586 79.5972  -2
   1   5  14 127.586 79.5972   1
  -1  -5  11 1765.82 149.411  -2
   1   5  15 1765.82 149.411   1
  -1  -5  12 48.2585 93.5332  -2
   1   5  16 48.2585 93.5332   1
  -1  -5  13 2423.07 169.848  -2
   1   5  17 2423.07 169.848   1
  -1  -5  14 211.219 94.7979  -2
   1   5  18 211.219 94.7979   1
  -1  -5  15 740.826 48.9625  -2
   1   5  19 740.826 48.9625   1
  -1  -5  16 1311.77 58.0023  -2
   1   5  20 1311.77 58.0023   1
  -1  -5  17 679.768 51.8218  -2
   1   5  21 679.768 51.8218   1
  -1  -5  19 627.327 53.0715  -2
   1   5  23 627.327 53.0715   1
  -1  -5  20 68.4477 44.5116  -2
   1   5  24 68.4477 44.5116   1
  -1  -5  21 4254.99 92.1547  -2
   1   5  25 4254.99 92.1547   1
  -1  -5  22 1610.82 74.5603  -2
   1   5  26 1610.82 74.5603   1
  -1  -5  23 1609.36 78.7186  -2
   1   5  27 1609.36 78.7186   1
  -1  -5  24 977.151 69.8287  -2
   1   5  28 977.151 69.8287   1
  -1  -5  25 165.697 57.0652  -2
   1   5  29 165.697 57.0652   1
  -1  -5  26 1609.04 81.6228  -2
   1   5  30 1609.04 81.6228   1
  -1  -5  27 628.910 48.1852  -2
   1   5  31 628.910 48.1852   1
  -1  -5  28 9.35709 37.8337  -2
   1   5  32 9.35709 37.8337   1
  -1  -5  29 144.152 45.6555  -2
   1   5  33 144.152 45.6555   1
  -1  -5  30 114.222 42.4883  -2
   1   5  34 114.222 42.4883   1
  -1  -5  31 329.690 40.8638  -2
   1   5  35 329.690 40.8638   1
  -1  -5  32 426.715 41.6648  -2
   1   5  36 426.715 41.6648   1
  -1  -5  33 270.624 40.2146  -2
   1   5  37 270.624 40.2146   1
  -1  -5  34 62.5618 34.5640  -2
   1   5  38 62.5618 34.5640   1
  -1  -5  35 30.0502 33.0877  -2
   1   5  39 30.0502 33.0877   1
  -1  -5  36 236.134 37.2182  -2
   1   5  40 236.134 37.2182   1
  -1  -5  37 310.802 37.0632  -2
   1   5  41 310.802 37.0632   1
  -1  -5  38 35.5395 29.6623  -2
   1   5  42 35.5395 29.6623   1
  -1  -5  39 96.5903 29.4521  -2
   1   5  43 96.5903 29.4521   1
   1   6 -38 22.4521 17.0241   1
   1   6 -37-7.24784 20.2141   1
   1   6 -36 39.4488 24.9919   1
   1   6 -35 82.2361 26.4798   1
   1   6 -34 2.76160 27.2033   1
   1   6 -33 65.5791 29.6694   1
   1   6 -32 106.401 30.6336   1
   1   6 -31 32.1909 42.1769   1
  -1  -6 -36 18.9745 43.8925  -2
   1   6 -31 18.9745 43.8925   1
  -1  -6 -35 27.9987 54.4566  -2
   1   6 -30 27.9987 54.4566   1
   1   6 -29 8.41115 39.5882   1
  -1  -6 -33 309.755 66.4668  -2
   1   6 -28 309.755 66.4668   1
  -1  -6 -32 188.371 60.6818  -2
   1   6 -27 188.371 60.6818   1
  -1  -6 -31 2484.21 84.4562  -2
   1   6 -26 2484.21 84.4562   1
  -1  -6 -30 2134.87 85.8642  -2
   1   6 -25 2134.87 85.8642   1
  -1  -6 -29 384.690 46.5217  -2
   1   6 -24 384.690 46.5217   1
  -1  -6 -28 1105.62 48.7053  -2
   1   6 -23 1105.62 48.7053   1
  -1  -6 -27 148.045 41.4483  -2
   1   6 -22 148.045 41.4483   1
  -1  -6 -26 297.054 46.4514  -2
   1   6 -21 297.054 46.4514   1
  -1  -6 -25 51.7724 46.1837  -2
   1   6 -20 51.7724 46.1837   1
  -1  -6 -24 147.380 36.7685  -2
   1   6 -19 147.380 36.7685   1
  -1  -6 -23 552.406 39.5561  -2
   1   6 -18 552.406 39.5561   1
  -1  -6 -22 313.491 36.0167  -2
   1   6 -17 313.491 36.0167   1
  -1  -6 -21 455.500 36.0146  -2
   1   6 -16 455.500 36.0146   1
  -1  -6 -20 813.144 34.5135  -2
   1   6 -15 813.144 34.5135   1
  -1  -6 -19 322.156 31.2745  -2
   1   6 -14 322.156 31.2745   1
  -1  -6 -18 322.190 30.4640  -2
   1   6 -13 322.190 30.4640   1
  -1  -6 -17 622.703 37.6743  -2
   1   6 -12 622.703 37.6743   1
  -1  -6 -16 104.292 36.6298  -2
   1   6 -11 104.292 36.6298   1
  -1  -6 -15 1274.34 41.3535  -2
   1   6 -10 1274.34 41.3535   1
  -1  -6 -14 1311.02 41.6685  -2
   1   6  -9 1311.02 41.6685   1
  -1  -6 -13 747.197 36.6735  -2
   1   6  -8 747.197 36.6735   1
  -1  -6 -12 622.652 36.6566  -2
   1   6  -7 622.652 36.6566   1
  -1  -6 -11 392.923 41.4252  -2
   1   6  -6 392.923 41.4252   1
  -1  -6 -10 481.993 44.1054  -2
   1   6  -5 481.993 44.1054   1
  -1  -6  -9 3221.87 61.3398  -2
   1   6  -4 3221.87 61.3398   1
  -1  -6  -8 3909.97 66.3191  -2
   1   6  -3 3909.97 66.3191   1
  -1  -6  -7 11070.7 89.5223  -2
   1   6  -2 11070.7 89.5223   1
  -1  -6  -1 6339.48 90.1932  -2
   1   6   4 6339.48 90.1932   1
  -1  -6   0 7460.52 100.135  -2
   1   6   5 7460.52 100.135   1
  -1  -6   1 5992.02 86.9986  -2
   1   6   6 5992.02 86.9986   1
  -1  -6   2 11038.2 114.948  -2
   1   6   7 11038.2 114.948   1
  -1  -6   3 2767.95 56.3016  -2
   1   6   8 2767.95 56.3016   1
  -1  -6   4 3027.74 60.4738  -2
   1   6   9 3027.74 60.4738   1
  -1  -6   5 539.407 39.4756  -2
   1   6  10 539.407 39.4756   1
  -1  -6   6 274.562 39.8246  -2
   1   6  11 274.562 39.8246   1
  -1  -6   7 476.379 42.7497  -2
   1   6  12 476.379 42.7497   1
  -1  -6   8 576.709 46.1353  -2
   1   6  13 576.709 46.1353   1
  -1  -6   9 1017.54 62.6316  -2
   1   6  14 1017.54 62.6316   1
  -1  -6  10 1189.03 64.7230  -2
   1   6  15 1189.03 64.7230   1
  -1  -6  11 223.881 60.2870  -2
   1   6  16 223.881 60.2870   1
  -1  -6  12 625.048 62.6854  -2
   1   6  17 625.048 62.6854   1
  -1  -6  13 467.617 49.4342  -2
   1   6  18 467.617 49.4342   1
  -1  -6  14 401.935 54.8505  -2
   1   6  19 401.935 54.8505   1
  -1  -6  15 582.831 58.5500  -2
   1   6  20 582.831 58.5500   1
  -1  -6  16 368.642 53.7252  -2
   1   6  21 368.642 53.7252   1
  -1  -6  17 253.071 42.2146  -2
   1   6  22 253.071 42.2146   1
  -1  -6  18 677.441 44.5697  -2
   1   6  23 677.441 44.5697   1
  -1  -6  19 199.515 40.1260  -2
   1   6  24 199.515 40.1260   1
  -1  -6  20 39.4600 68.5613  -2
   1   6  25 39.4600 68.5613   1
  -1  -6  21 264.077 73.2790  -2
   1   6  26 264.077 73.2790   1
  -1  -6  22 138.372 69.1166  -2
   1   6  27 138.372 69.1166   1
  -1  -6  23 1654.37 85.0067  -2
   1   6  28 1654.37 85.0067   1
  -1  -6  24 583.057 76.1089  -2
   1   6  29 583.057 76.1089   1
  -1  -6  25 2705.85 87.8317  -2
   1   6  30 2705.85 87.8317   1
  -1  -6  26 2232.51 83.3619  -2
   1   6  31 2232.51 83.3619   1
  -1  -6  27 107.878 38.7736  -2
   1   6  32 107.878 38.7736   1
  -1  -6  28 116.932 36.5517  -2
   1   6  33 116.932 36.5517   1
  -1  -6  29-16.2877 54.1831  -2
   1   6  34-16.2877 54.1831   1
  -1  -6  30 10.8817 62.6152  -2
   1   6  35 10.8817 62.6152   1
   1   6  36-22.6380 39.2921   1
   1   6  37 38.9016 39.8672   1
   1   6  38 148.329 36.4312   1
   1   6  39 59.4643 31.4729   1
   1   6  40 2.44786 28.9541   1
   1   6  41 17.2178 26.8399   1
   1   6  42 21.2869 21.0877   1
  -1  -7 -33-5.34617 22.7819  -2
   1   7 -28-5.34617 22.7819   1
  -1  -7 -29 310.342 58.4993  -2
   1   7 -24 310.342 58.4993   1
  -1  -7 -28 349.048 63.6279  -2
   1   7 -23 349.048 63.6279   1
  -1  -7 -27 200.400 65.1956  -2
   1   7 -22 200.400 65.1956   1
  -1  -7 -26 262.306 65.1646  -2
   1   7 -21 262.306 65.1646   1
  -1  -7 -25 19.4831 38.5386  -2
   1   7 -20 19.4831 38.5386   1
  -1  -7 -24 80.2841 38.5678  -2
   1   7 -19 80.2841 38.5678   1
  -1  -7 -23 217.926 40.1613  -2
   1   7 -18 217.926 40.1613   1
  -1  -7 -22 110.298 32.2124  -2
   1   7 -17 110.298 32.2124   1
  -1  -7 -21-6.84964 31.1889  -2
   1   7 -16-6.84964 31.1889   1
  -1  -7 -20 206.324 28.2539  -2
   1   7 -15 206.324 28.2539   1
  -1  -7 -19 44.4124 28.2097  -2
   1   7 -14 44.4124 28.2097   1
  -1  -7 -18 369.108 30.6382  -2
   1   7 -13 369.108 30.6382   1
  -1  -7 -17 42.2097 27.4977  -2
   1   7 -12 42.2097 27.4977   1
  -1  -7 -16 16.7013 29.0561  -2
   1   7 -11 16.7013 29.0561   1
  -1  -7 -15 162.028 30.0243  -2
   1   7 -10 162.028 30.0243   1
  -1  -7 -14 310.632 30.9323  -2
   1   7  -9 310.632 30.9323   1
  -1  -7 -13 470.323 37.3882  -2
   1   7  -8 470.323 37.3882   1
  -1  -7 -12 169.430 33.3233  -2
   1   7  -7 169.430 33.3233   1
  -1  -7 -11 439.818 37.1589  -2
   1   7  -6 439.818 37.1589   1
  -1  -7 -10 261.723 36.2118  -2
   1   7  -5 261.723 36.2118   1
  -1  -7  -9 78.4174 31.0762  -2
   1   7  -4 78.4174 31.0762   1
  -1  -7  -8 1055.57 42.8325  -2
   1   7  -3 1055.57 42.8325   1
  -1  -7  -7 724.397 47.8585  -2
   1   7  -2 724.397 47.8585   1
  -1  -7  -6 756.330 83.2642  -2
   1   7  -1 756.330 83.2642   1
  -1  -7  -5 662.780 71.4375  -2
   1   7   0 662.780 71.4375   1
  -1  -7  -4 914.714 81.7418  -2
   1   7   1 914.714 81.7418   1
  -1  -7  -3 457.734 65.2989  -2
   1   7   2 457.734 65.2989   1
  -1  -7  -2 397.682 79.3225  -2
   1   7   3 397.682 79.3225   1
  -1  -7  -1 756.904 78.6013  -2
   1   7   4 756.904 78.6013   1
  -1  -7   0 721.051 67.2976  -2
   1   7   5 721.051 67.2976   1
  -1  -7   1 677.582 66.8415  -2
   1   7   6 677.582 66.8415   1
  -1  -7   2 754.428 71.3000  -2
   1   7   7 754.428 71.3000   1
  -1  -7   3 1100.78 73.3091  -2
   1   7   8 1100.78 73.3091   1
  -1  -7   4 632.174 63.2013  -2
   1   7   9 632.174 63.2013   1
  -1  -7   5 166.784 40.8534  -2
   1   7  10 166.784 40.8534   1
  -1  -7   6 360.856 46.7228  -2
   1   7  11 360.856 46.7228   1
  -1  -7   7 183.117 41.7597  -2
   1   7  12 183.117 41.7597   1
  -1  -7   8 387.237 44.0663  -2
   1   7  13 387.237 44.0663   1
  -1  -7   9 284.657 42.3128  -2
   1   7  14 284.657 42.3128   1
  -1  -7  10 311.628 43.5233  -2
   1   7  15 311.628 43.5233   1
  -1  -7  11 24.0537 39.0608  -2
   1   7  16 24.0537 39.0608   1
  -1  -7  12 18.9039 60.9496  -2
   1   7  17 18.9039 60.9496   1
  -1  -7  13 152.217 64.0462  -2
   1   7  18 152.217 64.0462   1
  -1  -7  14 49.5552 61.2831  -2
   1   7  19 49.5552 61.2831   1
  -1  -7  15 159.095 66.2988  -2
   1   7  20 159.095 66.2988   1
  -1  -7  16 91.2143 66.4140  -2
   1   7  21 91.2143 66.4140   1
  -1  -7  17 52.6108 62.0605  -2
   1   7  22 52.6108 62.0605   1
  -1  -7  18 190.461 55.4124  -2
   1   7  23 190.461 55.4124   1
  -1  -7  19 58.5614 66.0324  -2
   1   7  24 58.5614 66.0324   1
  -1  -7  20 65.6828 50.7446  -2
   1   7  25 65.6828 50.7446   1
  -1  -7  21 243.964 68.7185  -2
   1   7  26 243.964 68.7185   1
  -1  -7  22 99.6544 57.7411  -2
   1   7  27 99.6544 57.7411   1
  -1  -7  23 504.285 59.9382  -2
   1   7  28 504.285 59.9382   1
  -1  -7  24 248.059 61.7067  -2
   1   7  29 248.059 61.7067   1
  -1  -7  25 392.108 62.7600  -2
   1   7  30 392.108 62.7600   1
  -1  -7  26 31.6494 54.0424  -2
   1   7  31 31.6494 54.0424   1
  -1  -7  27 129.011 50.6301  -2
   1   7  32 129.011 50.6301   1
  -1  -7  28 35.6686 43.0110  -2
   1   7  33 35.6686 43.0110   1
  -1  -7  29 130.844 46.7261  -2
   1   7  34 130.844 46.7261   1
  -1  -7  30 153.270 40.5649  -2
   1   7  35 153.270 40.5649   1
  -1  -7  31 71.6529 37.9622  -2
   1   7  36 71.6529 37.9622   1
  -1  -7  32 23.5752 33.6498  -2
   1   7  37 23.5752 33.6498   1
  -1  -7  33 31.9704 27.6527  -2
   1   7  38 31.9704 27.6527   1
  -1  -8 -20 82.9246 38.3841  -2
   1   8 -14 82.9246 38.3841   1
  -1  -8 -19 18.8573 27.2156  -2
   1   8 -13 18.8573 27.2156   1
  -1  -8 -18 62.9800 24.5204  -2
   1   8 -12 62.9800 24.5204   1
  -1  -8 -17 34.6721 24.9260  -2
   1   8 -11 34.6721 24.9260   1
  -1  -8 -16 7.98009 22.1827  -2
   1   8 -10 7.98009 22.1827   1
  -1  -8 -15 1.28385 27.3714  -2
   1   8  -9 1.28385 27.3714   1
  -1  -8 -14 14.9185 26.0166  -2
   1   8  -8 14.9185 26.0166   1
  -1  -8 -13 28.2059 27.1532  -2
   1   8  -7 28.2059 27.1532   1
  -1  -8 -12 278.465 32.4384  -2
   1   8  -6 278.465 32.4384   1
  -1  -8 -11 278.119 30.1726  -2
   1   8  -5 278.119 30.1726   1
  -1  -8 -10 356.516 31.2370  -2
   1   8  -4 356.516 31.2370   1
  -1  -8  -9 175.216 30.7954  -2
   1   8  -3 175.216 30.7954   1
  -1  -8  -8 109.896 29.9040  -2
   1   8  -2 109.896 29.9040   1
  -1  -8  -7 151.401 31.3280  -2
   1   8  -1 151.401 31.3280   1
  -1  -8  -6 94.7717 31.7279  -2
   1   8   0 94.7717 31.7279   1
  -1  -8  -5 521.657 36.0362  -2
   1   8   1 521.657 36.0362   1
  -1  -8  -4 240.299 36.2402  -2
   1   8   2 240.299 36.2402   1
  -1  -8  -3 353.385 37.1907  -2
   1   8   3 353.385 37.1907   1
  -1  -8  -2 157.789 31.9958  -2
   1   8   4 157.789 31.9958   1
  -1  -8  -1 420.351 34.5559  -2
   1   8   5 420.351 34.5559   1
  -1  -8   0 256.295 54.1119  -2
   1   8   6 256.295 54.1119   1
  -1  -8   1 109.755 50.5345  -2
   1   8   7 109.755 50.5345   1
  -1  -8   2 92.7904 47.0058  -2
   1   8   8 92.7904 47.0058   1
  -1  -8   3 34.2968 48.5453  -2
   1   8   9 34.2968 48.5453   1
  -1  -8   4 294.171 57.7132  -2
   1   8  10 294.171 57.7132   1
  -1  -8   5 148.280 50.8464  -2
   1   8  11 148.280 50.8464   1
  -1  -8   6 174.317 53.5221  -2
   1   8  12 174.317 53.5221   1
  -1  -8   7 45.8875 43.8472  -2
   1   8  13 45.8875 43.8472   1
  -1  -8   8 9.16000 30.4326  -2
   1   8  14 9.16000 30.4326   1
  -1  -8   9 8.91458 29.4818  -2
   1   8  15 8.91458 29.4818   1
  -1  -8  10 55.4595 28.0305  -2
   1   8  16 55.4595 28.0305   1
  -1  -8  11 10.2642 34.9111  -2
   1   8  17 10.2642 34.9111   1
  -1  -8  12 34.8706 45.7095  -2
   1   8  18 34.8706 45.7095   1
  -1  -8  13-2.90903 45.6491  -2
   1   8  19-2.90903 45.6491   1
  -1  -8  14 31.8389 46.1685  -2
   1   8  20 31.8389 46.1685   1
  -1  -8  15-14.0933 44.0714  -2
   1   8  21-14.0933 44.0714   1
  -1  -8  16 30.4191 34.5197  -2
   1   8  22 30.4191 34.5197   1
  -1  -8  17 46.5446 39.6530  -2
   1   8  23 46.5446 39.6530   1
  -1  -8  18 52.1431 41.0397  -2
   1   8  24 52.1431 41.0397   1
  -1  -8  19 12.3858 22.0202  -2
   1   8  25 12.3858 22.0202   1
  -1  -8  20 40.0315 40.1217  -2
   1   8  26 40.0315 40.1217   1
  -1  -8  21 12.6624 30.0525  -2
   1   8  27 12.6624 30.0525   1
  -1  -8  22 33.3197 34.3967  -2
   1   8  28 33.3197 34.3967   1
  -1  -8  23 71.0222 32.4375  -2
   1   8  29 71.0222 32.4375   1
  -1  -8  24 0.87804 28.0553  -2
   1   8  30 0.87804 28.0553   1
  -1  -8  25 33.0945 24.6478  -2
   1   8  31 33.0945 24.6478   1
  -1  -9 -12 42.8303 27.3998  -2
   1   9  -5 42.8303 27.3998   1
  -1  -9 -11 34.5319 29.8937  -2
   1   9  -4 34.5319 29.8937   1
  -1  -9 -10 100.853 32.6230  -2
   1   9  -3 100.853 32.6230   1
  -1  -9  -9 62.7324 33.5305  -2
   1   9  -2 62.7324 33.5305   1
  -1  -9  -8 46.7207 34.0719  -2
   1   9  -1 46.7207 34.0719   1
  -1  -9  -7 104.699 37.2191  -2
   1   9   0 104.699 37.2191   1
  -1  -9  -6 74.9179 37.6378  -2
   1   9   1 74.9179 37.6378   1
  -1  -9  -5 31.9276 38.4609  -2
   1   9   2 31.9276 38.4609   1
  -1  -9  -4-7.80315 36.5459  -2
   1   9   3-7.80315 36.5459   1
  -1  -9  -3-11.7182 34.7030  -2
   1   9   4-11.7182 34.7030   1
  -1  -9  -2 15.3712 36.1165  -2
   1   9   5 15.3712 36.1165   1
  -1  -9  -1-6.00777 35.7746  -2
   1   9   6-6.00777 35.7746   1
  -1  -9   0 60.2158 38.1950  -2
   1   9   7 60.2158 38.1950   1
  -1  -9   1 43.8170 36.4958  -2
   1   9   8 43.8170 36.4958   1
  -1  -9   2 91.6030 37.7074  -2
   1   9   9 91.6030 37.7074   1
  -1  -9   3 62.9026 39.7711  -2
   1   9  10 62.9026 39.7711   1
  -1  -9   4 5.37886 33.5098  -2
   1   9  11 5.37886 33.5098   1
  -1  -9   5 25.8887 36.3184  -2
   1   9  12 25.8887 36.3184   1
  -1  -9   6 28.2056 33.0636  -2
   1   9  13 28.2056 33.0636   1
  -1  -9   7 48.0723 31.8431  -2
   1   9  14 48.0723 31.8431   1
  -1  -9   8-9.75989 29.0549  -2
   1   9  15-9.75989 29.0549   1
  -1  -9   9 13.1476 28.4282  -2
   1   9  16 13.1476 28.4282   1
  -1  -9  10 43.0552 26.4135  -2
   1   9  17 43.0552 26.4135   1
  -2   8  18-9.95517 22.1549   1
  -2   8  17 39.1296 24.3368   1
   2  -8  10 22.9108 33.6656  -2
  -2   8  16 22.9108 33.6656   1
   2  -8   9 112.352 37.7869  -2
  -2   8  15 112.352 37.7869   1
   2  -8   8 0.10494 41.9304  -2
  -2   8  14 0.10494 41.9304   1
   2  -8   7 199.848 41.0090  -2
  -2   8  13 199.848 41.0090   1
   2  -8  -1 0.46209 45.7918  -2
  -2   8   5 0.46209 45.7918   1
   2  -8  -2 80.8561 46.8216  -2
  -2   8   4 80.8561 46.8216   1
   2  -8  -3-0.90560 42.3867  -2
  -2   8   3-0.90560 42.3867   1
   2  -8  -4 27.6535 46.5206  -2
  -2   8   2 27.6535 46.5206   1
   2  -8  -5 54.3720 45.1758  -2
  -2   8   1 54.3720 45.1758   1
   2  -8  -6 123.846 41.1059  -2
  -2   8   0 123.846 41.1059   1
   2  -8  -7 7.21666 39.0741  -2
  -2   8  -1 7.21666 39.0741   1
   2  -8  -8-10.1174 39.0499  -2
  -2   8  -2-10.1174 39.0499   1
   2  -8  -9 39.8401 37.4077  -2
  -2   8  -3 39.8401 37.4077   1
   2  -8 -10 51.0508 38.1243  -2
  -2   8  -4 51.0508 38.1243   1
   2  -8 -11 72.0564 39.8152  -2
  -2   8  -5 72.0564 39.8152   1
   2  -8 -12 73.5795 36.2979  -2
  -2   8  -6 73.5795 36.2979   1
   2  -8 -13 181.562 36.5640  -2
  -2   8  -7 181.562 36.5640   1
   2  -8 -14 36.9504 31.4097  -2
  -2   8  -8 36.9504 31.4097   1
   2  -8 -15 152.189 30.5718  -2
  -2   8  -9 152.189 30.5718   1
   2  -8 -16 65.3963 27.1522  -2
  -2   8 -10 65.3963 27.1522   1
   2  -7  27-5.91545 27.1450  -2
  -2   7  32-5.91545 27.1450   1
   2  -7  26 42.2555 29.7867  -2
  -2   7  31 42.2555 29.7867   1
   2  -7  25 15.2600 33.5782  -2
  -2   7  30 15.2600 33.5782   1
   2  -7  24 7.42361 18.6662  -2
  -2   7  29 7.42361 18.6662   1
   2  -7  23-6.19855 29.2553  -2
  -2   7  28-6.19855 29.2553   1
   2  -7  22 21.4427 26.7256  -2
  -2   7  27 21.4427 26.7256   1
   2  -7  21-8.66050 37.9613  -2
  -2   7  26-8.66050 37.9613   1
   2  -7  20 21.6174 39.7055  -2
  -2   7  25 21.6174 39.7055   1
   2  -7  19 99.6285 45.2883  -2
  -2   7  24 99.6285 45.2883   1
   2  -7  18 6.01841 46.0685  -2
  -2   7  23 6.01841 46.0685   1
   2  -7  17 68.6559 42.7389  -2
  -2   7  22 68.6559 42.7389   1
   2  -7  16 201.387 51.2085  -2
  -2   7  21 201.387 51.2085   1
   2  -7  15 13.3656 44.9267  -2
  -2   7  20 13.3656 44.9267   1
   2  -7  14-17.5457 52.4692  -2
  -2   7  19-17.5457 52.4692   1
   2  -7  13 185.077 50.2816  -2
  -2   7  18 185.077 50.2816   1
   2  -7  12 147.858 44.1517  -2
  -2   7  17 147.858 44.1517   1
   2  -7  11 87.1877 47.7566  -2
  -2   7  16 87.1877 47.7566   1
   2  -7  10 35.5731 48.4044  -2
  -2   7  15 35.5731 48.4044   1
   2  -7   9 47.5330 46.5982  -2
  -2   7  14 47.5330 46.5982   1
   2  -7   8 49.7128 41.2432  -2
  -2   7  13 49.7128 41.2432   1
   2  -7   7 16.1256 49.0673  -2
  -2   7  12 16.1256 49.0673   1
   2  -7   6 10.0581 44.0660  -2
  -2   7  11 10.0581 44.0660   1
   2  -7   5 76.0924 49.8169  -2
  -2   7  10 76.0924 49.8169   1
   2  -7   4 107.159 55.4833  -2
  -2   7   9 107.159 55.4833   1
   2  -7   3 249.607 55.4790  -2
  -2   7   8 249.607 55.4790   1
   2  -7   2 105.634 58.0844  -2
  -2   7   7 105.634 58.0844   1
   2  -7   1 322.379 49.9299  -2
  -2   7   6 322.379 49.9299   1
   2  -7   0 326.972 52.9924  -2
  -2   7   5 326.972 52.9924   1
   2  -7  -1 1.08919 51.4240  -2
  -2   7   4 1.08919 51.4240   1
   2  -7  -2 129.138 43.2046  -2
  -2   7   3 129.138 43.2046   1
   2  -7  -3 23.6263 45.0984  -2
  -2   7   2 23.6263 45.0984   1
   2  -7  -4 145.979 45.2141  -2
  -2   7   1 145.979 45.2141   1
   2  -7  -5 193.461 44.1778  -2
  -2   7   0 193.461 44.1778   1
   2  -7  -6 350.044 49.6819  -2
  -2   7  -1 350.044 49.6819   1
   2  -7  -7 95.9805 200.636  -2
  -2   7  -2 95.9805 200.636   1
   2  -7  -8 599.775 187.805  -2
  -2   7  -3 599.775 187.805   1
   2  -7  -9 210.388 199.381  -2
  -2   7  -4 210.388 199.381   1
   2  -7 -10 53.1908 216.510  -2
  -2   7  -5 53.1908 216.510   1
   2  -7 -11-143.181 222.896  -2
  -2   7  -6-143.181 222.896   1
   2  -7 -12 240.851 226.559  -2
  -2   7  -7 240.851 226.559   1
   2  -7 -13 47.4621 230.199  -2
  -2   7  -8 47.4621 230.199   1
   2  -7 -14 139.688 234.441  -2
  -2   7  -9 139.688 234.441   1
   2  -7 -15 81.4728 49.7167  -2
  -2   7 -10 81.4728 49.7167   1
   2  -7 -16 92.1819 47.8902  -2
  -2   7 -11 92.1819 47.8902   1
   2  -7 -17 297.663 48.6966  -2
  -2   7 -12 297.663 48.6966   1
   2  -7 -18 286.492 46.0660  -2
  -2   7 -13 286.492 46.0660   1
   2  -7 -19 64.5683 40.0614  -2
  -2   7 -14 64.5683 40.0614   1
   2  -7 -20 11.6086 205.715  -2
  -2   7 -15 11.6086 205.715   1
   2  -7 -21 221.998 202.104  -2
  -2   7 -16 221.998 202.104   1
   2  -7 -22 22.7037 175.294  -2
  -2   7 -17 22.7037 175.294   1
   2  -7 -23 153.655 173.910  -2
  -2   7 -18 153.655 173.910   1
   2  -7 -24 99.1092 172.814  -2
  -2   7 -19 99.1092 172.814   1
   2  -7 -25-2.61281 166.483  -2
  -2   7 -20-2.61281 166.483   1
   2  -7 -26-13.3200 155.294  -2
  -2   7 -21-13.3200 155.294   1
   2  -7 -27-19.3147 148.670  -2
  -2   7 -22-19.3147 148.670   1
   2  -7 -28 49.1157 140.946  -2
  -2   7 -23 49.1157 140.946   1
   2  -7 -29 34.3502 131.091  -2
  -2   7 -24 34.3502 131.091   1
   2  -7 -30-89.7589 122.135  -2
  -2   7 -25-89.7589 122.135   1
   2  -7 -31 51.7346 108.280  -2
  -2   7 -26 51.7346 108.280   1
  -2   7 -27 28.5564 69.5562   1
  -2   6  39-10.1511 18.7667   1
  -2   6  38 12.4036 23.2847   1
  -2   6  37 53.2582 27.3462   1
   2  -6  29 44.3525 32.2158  -2
  -2   6  33 44.3525 32.2158   1
   2  -6  28 230.169 36.9416  -2
  -2   6  32 230.169 36.9416   1
   2  -6  27 104.591 38.1193  -2
  -2   6  31 104.591 38.1193   1
   2  -6  26 170.422 41.4920  -2
  -2   6  30 170.422 41.4920   1
   2  -6  25 259.905 46.4316  -2
  -2   6  29 259.905 46.4316   1
   2  -6  24 287.109 50.1430  -2
  -2   6  28 287.109 50.1430   1
   2  -6  23 106.685 50.3383  -2
  -2   6  27 106.685 50.3383   1
   2  -6  22 518.263 56.5243  -2
  -2   6  26 518.263 56.5243   1
   2  -6  21 1008.78 64.7470  -2
  -2   6  25 1008.78 64.7470   1
   2  -6  20 126.991 55.3247  -2
  -2   6  24 126.991 55.3247   1
   2  -6  19 1856.72 69.0227  -2
  -2   6  23 1856.72 69.0227   1
   2  -6  18 218.869 64.5900  -2
  -2   6  22 218.869 64.5900   1
   2  -6  17 867.417 58.9230  -2
  -2   6  21 867.417 58.9230   1
   2  -6  16 246.777 66.0397  -2
  -2   6  20 246.777 66.0397   1
   2  -6  15 2647.71 87.4934  -2
  -2   6  19 2647.71 87.4934   1
   2  -6  14 435.103 57.4126  -2
  -2   6  18 435.103 57.4126   1
   2  -6  13 1231.18 67.2274  -2
  -2   6  17 1231.18 67.2274   1
   2  -6  12 256.409 60.8545  -2
  -2   6  16 256.409 60.8545   1
   2  -6  11 112.494 58.8239  -2
  -2   6  15 112.494 58.8239   1
   2  -6  10 79.1062 53.9921  -2
  -2   6  14 79.1062 53.9921   1
   2  -6   9 96.7687 48.1200  -2
  -2   6  13 96.7687 48.1200   1
   2  -6   8 123.650 58.2546  -2
  -2   6  12 123.650 58.2546   1
  -2   6  11 271.888 34.8408   1
   2  -6   7 690.319 72.4078  -2
  -2   6  11 690.319 72.4078   1
  -2   6  10 320.400 39.6425   1
   2  -6   6 529.795 63.0674  -2
  -2   6  10 529.795 63.0674   1
   2  -6   5 1418.26 51.4992  -2
  -2   6   9 1418.26 51.4992   1
   2  -6   4 112.520 51.4278  -2
  -2   6   8 112.520 51.4278   1
   2  -6   3 411.444 59.2425  -2
  -2   6   7 411.444 59.2425   1
   2  -6   2 58.8862 50.3965  -2
  -2   6   6 58.8862 50.3965   1
   2  -6   1 80.1665 54.8567  -2
  -2   6   5 80.1665 54.8567   1
   2  -6   0 131.680 56.0911  -2
  -2   6   4 131.680 56.0911   1
   2  -6  -1 318.923 56.9176  -2
  -2   6   3 318.923 56.9176   1
   2  -6  -2 182.614 53.8884  -2
  -2   6   2 182.614 53.8884   1
   2  -6  -3 349.059 54.5743  -2
  -2   6   1 349.059 54.5743   1
   2  -6  -4 126.987 50.3177  -2
  -2   6   0 126.987 50.3177   1
   2  -6  -5 184.605 51.5348  -2
  -2   6  -1 184.605 51.5348   1
   2  -6  -6 211.237 50.1308  -2
  -2   6  -2 211.237 50.1308   1
   2  -6  -7 238.616 50.0096  -2
  -2   6  -3 238.616 50.0096   1
   2  -6  -8 485.295 51.0742  -2
  -2   6  -4 485.295 51.0742   1
   2  -6  -9 1276.98 60.9295  -2
  -2   6  -5 1276.98 60.9295   1
   2  -6 -10 726.502 200.752  -2
  -2   6  -6 726.502 200.752   1
   2  -6 -11 484.404 178.779  -2
  -2   6  -7 484.404 178.779   1
   2  -6 -12 153.920 158.103  -2
  -2   6  -8 153.920 158.103   1
   2  -6 -13 95.7426 137.899  -2
  -2   6  -9 95.7426 137.899   1
   2  -6 -14-22.9339 115.966  -2
  -2   6 -10-22.9339 115.966   1
   2  -6 -15 190.963 106.903  -2
  -2   6 -11 190.963 106.903   1
   2  -6 -16 962.842 98.6882  -2
  -2   6 -12 962.842 98.6882   1
   2  -6 -17 1040.39 80.4449  -2
  -2   6 -13 1040.39 80.4449   1
   2  -6 -18 1205.09 82.7890  -2
  -2   6 -14 1205.09 82.7890   1
   2  -6 -19 2907.03 90.5998  -2
  -2   6 -15 2907.03 90.5998   1
   2  -6 -20 624.627 63.0957  -2
  -2   6 -16 624.627 63.0957   1
   2  -6 -21 837.629 69.3690  -2
  -2   6 -17 837.629 69.3690   1
  -2   6 -18 421.667 50.0313   1
   2  -6 -23 1755.67 62.4748  -2
  -2   6 -19 1755.67 62.4748   1
  -2   6 -20 189.656 42.8980   1
   2  -6 -25 1310.02 68.1637  -2
  -2   6 -21 1310.02 68.1637   1
   2  -6 -26 641.793 62.0237  -2
  -2   6 -22 641.793 62.0237   1
  -2   6 -23 129.679 41.8871   1
  -2   6 -24 453.227 41.3524   1
  -2   6 -25 91.3675 31.3598   1
  -2   6 -26 56.3379 36.8068   1
  -2   6 -27 104.727 37.3245   1
  -2   6 -28 143.296 36.3676   1
  -2   6 -29 17.0082 34.1174   1
  -2   6 -30 83.9183 41.1668   1
  -2   6 -31 49.6273 41.5683   1
  -2   6 -32-11.9124 45.1172   1
  -2   6 -33 44.2987 43.6805   1
  -2   6 -34 15.2104 47.0548   1
  -2   6 -35 31.7274 49.3248   1
  -2   5  43 110.342 18.3400   1
  -2   5  42 100.942 16.2525   1
   2  -5  37 97.3399 31.4657  -2
  -2   5  41 97.3399 31.4657   1
   2  -5  36 42.2516 31.1189  -2
  -2   5  40 42.2516 31.1189   1
   2  -5  35 138.218 35.3318  -2
  -2   5  39 138.218 35.3318   1
   2  -5  34 51.1142 36.7423  -2
  -2   5  38 51.1142 36.7423   1
   2  -5  33 189.000 40.1820  -2
  -2   5  37 189.000 40.1820   1
   2  -5  32 168.506 27.9766  -2
  -2   5  36 168.506 27.9766   1
   2  -5  31-3.49493 29.6316  -2
  -2   5  35-3.49493 29.6316   1
  -2   5 -30-14.0936 22.8204  -2
   2  -5 -34-14.0936 22.8204   1
   2  -5  29 51.2971 24.3474  -2
  -2   5  33 51.2971 24.3474   1
   2  -5  28 76.1998 25.5058  -2
  -2   5  32 76.1998 25.5058   1
  -2   5 -27 271.873 27.5104  -2
   2  -5 -31 271.873 27.5104   1
  -2   5 -26 14.5830 40.5616  -2
   2  -5 -30 14.5830 40.5616   1
  -2   5 -25 362.925 43.4299  -2
   2  -5 -29 362.925 43.4299   1
  -2   5 -24 146.999 45.6340  -2
   2  -5 -28 146.999 45.6340   1
  -2   5 -23 556.446 51.9314  -2
   2  -5 -27 556.446 51.9314   1
  -2   5 -22 163.152 46.4881  -2
   2  -5 -26 163.152 46.4881   1
  -2   5 -21 301.877 46.4422  -2
   2  -5 -25 301.877 46.4422   1
  -2   5 -20 298.054 47.8912  -2
   2  -5 -24 298.054 47.8912   1
  -2   5 -19 108.966 43.9647  -2
   2  -5 -23 108.966 43.9647   1
  -2   5 -18 635.293 50.0772  -2
   2  -5 -22 635.293 50.0772   1
  -2   5 -13 1259.50 180.326  -2
   2  -5 -17 1259.50 180.326   1
  -2   5 -12 5365.66 260.241  -2
   2  -5 -16 5365.66 260.241   1
   2  -5  11 767.554 54.0637  -2
  -2   5  15 767.554 54.0637   1
  -2   5 -10 1226.12 57.9971  -2
   2  -5 -14 1226.12 57.9971   1
  -2   5  -9 1690.72 57.2991  -2
   2  -5 -13 1690.72 57.2991   1
  -2   5  -8 191.810 52.3587  -2
   2  -5 -12 191.810 52.3587   1
   2  -5   7 4048.48 93.1333  -2
  -2   5  11 4048.48 93.1333   1
   2  -5   6 469.808 72.9586  -2
  -2   5  10 469.808 72.9586   1
   2  -5   5 1343.07 90.3869  -2
  -2   5   9 1343.07 90.3869   1
   2  -5   4 1596.38 112.599  -2
  -2   5   8 1596.38 112.599   1
   2  -5   3 572.635 107.736  -2
  -2   5   7 572.635 107.736   1
   2  -5   2 541.325 108.035  -2
  -2   5   6 541.325 108.035   1
   2  -5   1 277.439 84.5792  -2
  -2   5   5 277.439 84.5792   1
   2  -5   0 625.895 77.0988  -2
  -2   5   4 625.895 77.0988   1
  -2   5   1 1627.71 95.1553  -2
   2  -5  -3 1627.71 95.1553   1
  -2   5   2 569.146 78.6840  -2
   2  -5  -2 569.146 78.6840   1
   2  -5  -3 2030.02 100.472  -2
  -2   5   1 2030.02 100.472   1
  -2   5   4 345.380 40.8320  -2
   2  -5   0 345.380 40.8320   1
  -2   5   5 87.4907 37.8979  -2
   2  -5   1 87.4907 37.8979   1
   2  -5  -6 348.147 40.5937  -2
  -2   5  -2 348.147 40.5937   1
  -2   5   7 793.359 43.3656  -2
   2  -5   3 793.359 43.3656   1
   2  -5  -8 1544.05 46.0964  -2
  -2   5  -4 1544.05 46.0964   1
   2  -5  -9 1246.60 61.4427  -2
  -2   5  -5 1246.60 61.4427   1
   2  -5 -10 879.612 66.0514  -2
  -2   5  -6 879.612 66.0514   1
   2  -5 -11 4453.26 101.635  -2
  -2   5  -7 4453.26 101.635   1
   2  -5 -12 272.474 54.8196  -2
  -2   5  -8 272.474 54.8196   1
   2  -5 -13 1645.07 77.6039  -2
  -2   5  -9 1645.07 77.6039   1
   2  -5 -14 1125.02 71.6036  -2
  -2   5 -10 1125.02 71.6036   1
   2  -5 -15 1168.84 69.8618  -2
  -2   5 -11 1168.84 69.8618   1
   2  -5 -16 6087.67 116.042  -2
  -2   5 -12 6087.67 116.042   1
   2  -5 -17 1962.91 87.0337  -2
  -2   5 -13 1962.91 87.0337   1
   2  -5 -18 88.5442 59.0631  -2
  -2   5 -14 88.5442 59.0631   1
   2  -5 -19 56.7563 52.9579  -2
  -2   5 -15 56.7563 52.9579   1
   2  -5 -20 153.615 64.6778  -2
  -2   5 -16 153.615 64.6778   1
   2  -5 -21 338.206 60.1704  -2
  -2   5 -17 338.206 60.1704   1
   2  -5 -22 544.012 70.8557  -2
  -2   5 -18 544.012 70.8557   1
   2  -5 -23 36.2343 57.0236  -2
  -2   5 -19 36.2343 57.0236   1
   2  -5 -24 276.040 58.4960  -2
  -2   5 -20 276.040 58.4960   1
   2  -5 -25 193.765 62.2986  -2
  -2   5 -21 193.765 62.2986   1
   2  -5 -26 31.9165 61.8934  -2
  -2   5 -22 31.9165 61.8934   1
   2  -5 -27 580.472 71.9695  -2
  -2   5 -23 580.472 71.9695   1
   2  -5 -28 143.555 63.5534  -2
  -2   5 -24 143.555 63.5534   1
   2  -5 -29 335.527 66.4972  -2
  -2   5 -25 335.527 66.4972   1
   2  -5 -30-0.33098 53.6917  -2
  -2   5 -26-0.33098 53.6917   1
   2  -5 -31 323.913 52.6850  -2
  -2   5 -27 323.913 52.6850   1
   2  -5 -32 81.3194 58.3139  -2
  -2   5 -28 81.3194 58.3139   1
   2  -5 -33 83.3938 52.3568  -2
  -2   5 -29 83.3938 52.3568   1
   2  -5 -34 41.0349 50.2149  -2
  -2   5 -30 41.0349 50.2149   1
   2  -5 -35 25.6702 45.1885  -2
  -2   5 -31 25.6702 45.1885   1
   2  -5 -36 139.045 54.1629  -2
  -2   5 -32 139.045 54.1629   1
   2  -5 -37 257.464 49.6119  -2
  -2   5 -33 257.464 49.6119   1
   2  -5 -38-17.1297 40.9676  -2
  -2   5 -34-17.1297 40.9676   1
   2  -5 -39 85.1732 41.4020  -2
  -2   5 -35 85.1732 41.4020   1
   2  -5 -40 15.7621 37.6898  -2
  -2   5 -36 15.7621 37.6898   1
   2  -5 -41 141.540 33.4726  -2
  -2   5 -37 141.540 33.4726   1
   2  -5 -42 51.9905 31.7447  -2
  -2   5 -38 51.9905 31.7447   1
   2  -5 -43 54.4502 30.0790  -2
  -2   5 -39 54.4502 30.0790   1
   2  -5 -44 5.01737 29.9486  -2
  -2   5 -40 5.01737 29.9486   1
   2  -4  44 45.0828 25.7134  -2
  -2   4  47 45.0828 25.7134   1
   2  -4  43 18.8354 19.1043  -2
  -2   4  46 18.8354 19.1043   1
  -2   4 -42 119.403 24.8057  -2
   2  -4 -45 119.403 24.8057   1
   2  -4  41 98.0691 25.5671  -2
  -2   4  44 98.0691 25.5671   1
  -2   4 -40 13.6173 27.0487  -2
   2  -4 -43 13.6173 27.0487   1
   2  -4  39 181.938 31.2987  -2
  -2   4  42 181.938 31.2987   1
   2  -4  38 578.076 35.5808  -2
  -2   4  41 578.076 35.5808   1
  -2   4 -37 2437.56 49.0214  -2
   2  -4 -40 2437.56 49.0214   1
  -2   4 -36 2204.74 51.3838  -2
   2  -4 -39 2204.74 51.3838   1
  -2   4 -35 1542.62 48.6216  -2
   2  -4 -38 1542.62 48.6216   1
  -2   4 -34 984.618 60.5093  -2
   2  -4 -37 984.618 60.5093   1
  -2   4 -33 343.595 53.3665  -2
   2  -4 -36 343.595 53.3665   1
  -2   4 -32 953.328 61.3499  -2
   2  -4 -35 953.328 61.3499   1
  -2   4 -31 606.793 58.0385  -2
   2  -4 -34 606.793 58.0385   1
  -2   4 -30 1269.55 68.9681  -2
   2  -4 -33 1269.55 68.9681   1
  -2   4 -29 844.993 65.0946  -2
   2  -4 -32 844.993 65.0946   1
  -2   4 -28 1108.40 67.8634  -2
   2  -4 -31 1108.40 67.8634   1
  -2   4 -27 108.345 51.1890  -2
   2  -4 -30 108.345 51.1890   1
  -2   4 -26 1294.47 65.6841  -2
   2  -4 -29 1294.47 65.6841   1
  -2   4 -25 1189.01 63.1088  -2
   2  -4 -28 1189.01 63.1088   1
  -2   4 -24 1270.09 62.3450  -2
   2  -4 -27 1270.09 62.3450   1
  -2   4 -23 124.720 46.2732  -2
   2  -4 -26 124.720 46.2732   1
  -2   4 -22 540.842 50.1743  -2
   2  -4 -25 540.842 50.1743   1
  -2   4 -21 403.018 43.9457  -2
   2  -4 -24 403.018 43.9457   1
  -2   4 -20 128.255 40.4707  -2
   2  -4 -23 128.255 40.4707   1
  -2   4 -19 68.7988 39.5399  -2
   2  -4 -22 68.7988 39.5399   1
  -2   4 -18 1688.70 63.1620  -2
   2  -4 -21 1688.70 63.1620   1
  -2   4 -17 5338.99 88.7011  -2
   2  -4 -20 5338.99 88.7011   1
  -2   4 -16 3682.00 73.2041  -2
   2  -4 -19 3682.00 73.2041   1
  -2   4 -15 2822.95 191.943  -2
   2  -4 -18 2822.95 191.943   1
  -2   4 -14 362.658 120.223  -2
   2  -4 -17 362.658 120.223   1
  -2   4 -13 4655.48 225.297  -2
   2  -4 -16 4655.48 225.297   1
  -2   4 -12 11173.9 307.475  -2
   2  -4 -15 11173.9 307.475   1
  -2   4 -11 2830.16 183.228  -2
   2  -4 -14 2830.16 183.228   1
  -2   4 -10 325.439 118.483  -2
   2  -4 -13 325.439 118.483   1
  -2   4  -6 3561.56 182.158  -2
   2  -4  -9 3561.56 182.158   1
  -2   4  -5 1768.40 144.001  -2
   2  -4  -8 1768.40 144.001   1
  -2   4  -4 1535.95 140.639  -2
   2  -4  -7 1535.95 140.639   1
  -2   4  -3 5696.53 220.757  -2
   2  -4  -6 5696.53 220.757   1
  -2   4  -2 7699.12 249.573  -2
   2  -4  -5 7699.12 249.573   1
  -2   4  -1 558.011 81.7401  -2
   2  -4  -4 558.011 81.7401   1
  -2   4   0 437.172 76.4074  -2
   2  -4  -3 437.172 76.4074   1
   2  -4  -1 449.255 80.1717  -2
  -2   4   2 449.255 80.1717   1
   2  -4  -2 489.144 83.5661  -2
  -2   4   1 489.144 83.5661   1
   2  -4  -3 477.939 81.1240  -2
  -2   4   0 477.939 81.1240   1
  -2   4   4 647.156 86.7894  -2
   2  -4   1 647.156 86.7894   1
   2  -4  -5 7507.30 142.802  -2
  -2   4  -2 7507.30 142.802   1
   2  -4  -6 7125.14 143.319  -2
  -2   4  -3 7125.14 143.319   1
  -2   4   7 1438.27 85.6569  -2
   2  -4   4 1438.27 85.6569   1
   2  -4  -8 1909.46 91.3139  -2
  -2   4  -5 1909.46 91.3139   1
   2  -4  -9 3495.96 113.061  -2
  -2   4  -6 3495.96 113.061   1
   2  -4 -10 1670.37 91.1547  -2
  -2   4  -7 1670.37 91.1547   1
   2  -4 -11 3302.83 112.509  -2
  -2   4  -8 3302.83 112.509   1
   2  -4 -12 2907.74 107.696  -2
  -2   4  -9 2907.74 107.696   1
   2  -4 -13 318.690 85.7999  -2
  -2   4 -10 318.690 85.7999   1
   2  -4 -14 2687.51 135.299  -2
  -2   4 -11 2687.51 135.299   1
  -2   4  15 11531.3 234.682  -2
   2  -4  12 11531.3 234.682   1
  -2   4  16 5508.23 175.697  -2
   2  -4  13 5508.23 175.697   1
   2  -4 -17 279.318 35.6103  -2
  -2   4 -14 279.318 35.6103   1
   2  -4 -18 2396.88 57.4155  -2
  -2   4 -15 2396.88 57.4155   1
   2  -4 -19 3487.04 67.8402  -2
  -2   4 -16 3487.04 67.8402   1
   2  -4 -20 4970.39 75.2711  -2
  -2   4 -17 4970.39 75.2711   1
   2  -4 -21 1847.16 55.4023  -2
  -2   4 -18 1847.16 55.4023   1
   2  -4 -22 62.9326 33.4227  -2
  -2   4 -19 62.9326 33.4227   1
   2  -4 -23 165.808 38.1202  -2
  -2   4 -20 165.808 38.1202   1
   2  -4 -24 414.157 44.5166  -2
  -2   4 -21 414.157 44.5166   1
   2  -4 -25 713.702 45.3370  -2
  -2   4 -22 713.702 45.3370   1
   2  -4 -26 180.109 42.4333  -2
  -2   4 -23 180.109 42.4333   1
   2  -4 -27 1289.53 52.8434  -2
  -2   4 -24 1289.53 52.8434   1
   2  -4 -28 1185.13 54.8217  -2
  -2   4 -25 1185.13 54.8217   1
   2  -4 -29 1394.71 56.2830  -2
  -2   4 -26 1394.71 56.2830   1
   2  -4 -30 129.240 68.5705  -2
  -2   4 -27 129.240 68.5705   1
   2  -4 -31 1365.72 85.8388  -2
  -2   4 -28 1365.72 85.8388   1
   2  -4 -32 816.649 68.5256  -2
  -2   4 -29 816.649 68.5256   1
   2  -4 -33 1319.48 86.4899  -2
  -2   4 -30 1319.48 86.4899   1
   2  -4 -34 560.629 62.5778  -2
  -2   4 -31 560.629 62.5778   1
   2  -4 -35 1043.87 80.7486  -2
  -2   4 -32 1043.87 80.7486   1
   2  -4 -36 479.913 60.4075  -2
  -2   4 -33 479.913 60.4075   1
   2  -4 -37 1088.25 67.8172  -2
  -2   4 -34 1088.25 67.8172   1
   2  -4 -38 1789.63 79.6885  -2
  -2   4 -35 1789.63 79.6885   1
   2  -4 -39 1967.02 78.7748  -2
  -2   4 -36 1967.02 78.7748   1
   2  -4 -40 2739.11 81.3475  -2
  -2   4 -37 2739.11 81.3475   1
   2  -4 -41 758.282 50.3812  -2
  -2   4 -38 758.282 50.3812   1
   2  -4 -42 103.078 45.8012  -2
  -2   4 -39 103.078 45.8012   1
   2  -4 -43-11.0043 33.0155  -2
  -2   4 -40-11.0043 33.0155   1
   2  -4 -44 72.7251 33.7083  -2
  -2   4 -41 72.7251 33.7083   1
   2  -4 -45 129.535 29.4546  -2
  -2   4 -42 129.535 29.4546   1
   2  -4 -46 42.3276 23.3567  -2
  -2   4 -43 42.3276 23.3567   1
   2  -3  48 44.8063 23.8448  -2
  -2   3  50 44.8063 23.8448   1
   2  -3  47 64.4868 27.6610  -2
  -2   3  49 64.4868 27.6610   1
  -2   3 -46 52.0749 23.9620  -2
   2  -3 -48 52.0749 23.9620   1
  -2   3 -45 75.1019 27.9600  -2
   2  -3 -47 75.1019 27.9600   1
  -2   3 -44 1092.11 37.1397  -2
   2  -3 -46 1092.11 37.1397   1
   2  -3  43 792.793 36.3690  -2
  -2   3  45 792.793 36.3690   1
  -2   3 -42 362.174 38.1967  -2
   2  -3 -44 362.174 38.1967   1
   2  -3  41 296.242 36.1974  -2
  -2   3  43 296.242 36.1974   1
   2  -3  40 72.3767 37.5035  -2
  -2   3  42 72.3767 37.5035   1
  -2   3 -39 588.211 64.7925  -2
   2  -3 -41 588.211 64.7925   1
  -2   3 -38 1662.59 74.4216  -2
   2  -3 -40 1662.59 74.4216   1
  -2   3 -37 506.412 58.1784  -2
   2  -3 -39 506.412 58.1784   1
  -2   3 -36 3154.20 87.5336  -2
   2  -3 -38 3154.20 87.5336   1
  -2   3 -35 247.771 53.2955  -2
   2  -3 -37 247.771 53.2955   1
  -2   3 -34 60.2416 52.3439  -2
   2  -3 -36 60.2416 52.3439   1
  -2   3 -33 1987.33 78.3252  -2
   2  -3 -35 1987.33 78.3252   1
  -2   3 -32 64.3233 52.4402  -2
   2  -3 -34 64.3233 52.4402   1
  -2   3 -31 3022.32 89.3443  -2
   2  -3 -33 3022.32 89.3443   1
  -2   3 -30 317.927 57.4416  -2
   2  -3 -32 317.927 57.4416   1
  -2   3 -29 372.755 57.7301  -2
   2  -3 -31 372.755 57.7301   1
  -2   3 -28 147.796 53.7312  -2
   2  -3 -30 147.796 53.7312   1
  -2   3 -27 1680.09 49.1351  -2
   2  -3 -29 1680.09 49.1351   1
  -2   3 -26 992.951 42.2111  -2
   2  -3 -28 992.951 42.2111   1
  -2   3 -25 616.448 38.8868  -2
   2  -3 -27 616.448 38.8868   1
  -2   3 -24 785.281 40.5101  -2
   2  -3 -26 785.281 40.5101   1
  -2   3 -23 5397.74 66.7992  -2
   2  -3 -25 5397.74 66.7992   1
  -2   3 -22 974.425 53.7613  -2
   2  -3 -24 974.425 53.7613   1
  -2   3 -21 3354.22 173.389  -2
   2  -3 -23 3354.22 173.389   1
  -2   3 -20 22.9010 92.4759  -2
   2  -3 -22 22.9010 92.4759   1
  -2   3 -19 1921.53 145.048  -2
   2  -3 -21 1921.53 145.048   1
  -2   3 -18 125.329 91.1788  -2
   2  -3 -20 125.329 91.1788   1
  -2   3 -17 1553.53 130.547  -2
   2  -3 -19 1553.53 130.547   1
  -2   3 -16 8465.08 239.440  -2
   2  -3 -18 8465.08 239.440   1
  -2   3 -15 6072.58 209.290  -2
   2  -3 -17 6072.58 209.290   1
  -2   3 -14 92.6293 82.9196  -2
   2  -3 -16 92.6293 82.9196   1
  -2   3 -13 2855.55 152.247  -2
   2  -3 -15 2855.55 152.247   1
  -2   3 -12 36.3485 85.3656  -2
   2  -3 -14 36.3485 85.3656   1
  -2   3  -9 3778.42 162.290  -2
   2  -3 -11 3778.42 162.290   1
  -2   3  -8 15802.3 306.190  -2
   2  -3 -10 15802.3 306.190   1
  -2   3  -7 540.463 102.762  -2
   2  -3  -9 540.463 102.762   1
  -2   3  -6 486.564 89.8243  -2
   2  -3  -8 486.564 89.8243   1
  -2   3  -5 477.432 101.591  -2
   2  -3  -7 477.432 101.591   1
  -2   3  -4 19295.8 329.837  -2
   2  -3  -6 19295.8 329.837   1
  -2   3  -3 4484.82 182.755  -2
   2  -3  -5 4484.82 182.755   1
  -2   3  -2 710.642 118.519  -2
   2  -3  -4 710.642 118.519   1
  -2   3  -1 2537.01 149.207  -2
   2  -3  -3 2537.01 149.207   1
  -2   3   0 1175.76 132.129  -2
   2  -3  -2 1175.76 132.129   1
  -2   3   1 699.037 113.482  -2
   2  -3  -1 699.037 113.482   1
   2  -3  -2 1209.02 62.4906  -2
  -2   3   0 1209.02 62.4906   1
  -2   3   3 3377.25 89.2037  -2
   2  -3   1 3377.25 89.2037   1
   2  -3  -4 707.512 58.8484  -2
  -2   3  -2 707.512 58.8484   1
   2  -3  -5 5376.09 110.484  -2
  -2   3  -3 5376.09 110.484   1
   2  -3  -6 20923.3 200.087  -2
  -2   3  -4 20923.3 200.087   1
  -2   3   7 304.737 51.4449  -2
   2  -3   5 304.737 51.4449   1
   2  -3  -8 800.172 66.9048  -2
  -2   3  -6 800.172 66.9048   1
   2  -3  -9 653.216 67.4395  -2
  -2   3  -7 653.216 67.4395   1
   2  -3 -10 17170.5 205.285  -2
  -2   3  -8 17170.5 205.285   1
   2  -3 -11 3928.36 112.905  -2
  -2   3  -9 3928.36 112.905   1
   2  -3 -12 34370.5 298.538  -2
  -2   3 -10 34370.5 298.538   1
  -2   3  14-68.3628 83.3268  -2
   2  -3  12-68.3628 83.3268   1
  -2   3  15 3009.66 135.059  -2
   2  -3  13 3009.66 135.059   1
  -2   3  16 42.3235 79.8457  -2
   2  -3  14 42.3235 79.8457   1
  -2   3  17 5254.23 183.905  -2
   2  -3  15 5254.23 183.905   1
  -2   3  18 8070.31 214.560  -2
   2  -3  16 8070.31 214.560   1
  -2   3  19 1562.57 132.696  -2
   2  -3  17 1562.57 132.696   1
  -2   3  20 271.977 88.8453  -2
   2  -3  18 271.977 88.8453   1
  -2   3  21 1004.77 135.189  -2
   2  -3  19 1004.77 135.189   1
  -2   3  22-17.6915 89.1207  -2
   2  -3  20-17.6915 89.1207   1
  -2   3  23 2706.42 172.452  -2
   2  -3  21 2706.42 172.452   1
   2  -3 -24 1133.16 58.4811  -2
  -2   3 -22 1133.16 58.4811   1
   2  -3 -25 5037.20 73.8183  -2
  -2   3 -23 5037.20 73.8183   1
   2  -3 -26 682.375 44.3129  -2
  -2   3 -24 682.375 44.3129   1
   2  -3 -27 642.406 42.1797  -2
  -2   3 -25 642.406 42.1797   1
   2  -3 -28 1046.20 47.3998  -2
  -2   3 -26 1046.20 47.3998   1
   2  -3 -29 1417.30 51.7018  -2
  -2   3 -27 1417.30 51.7018   1
   2  -3 -30 148.638 38.3850  -2
  -2   3 -28 148.638 38.3850   1
   2  -3 -31 452.896 44.8638  -2
  -2   3 -29 452.896 44.8638   1
   2  -3 -32 342.630 46.0612  -2
  -2   3 -30 342.630 46.0612   1
   2  -3 -33 2544.07 62.3665  -2
  -2   3 -31 2544.07 62.3665   1
   2  -3 -34 67.4445 37.9888  -2
  -2   3 -32 67.4445 37.9888   1
   2  -3 -35 2149.23 58.6977  -2
  -2   3 -33 2149.23 58.6977   1
   2  -3 -36 74.2544 38.1528  -2
  -2   3 -34 74.2544 38.1528   1
   2  -3 -37 230.706 37.9898  -2
  -2   3 -35 230.706 37.9898   1
   2  -3 -38 2701.34 58.1320  -2
  -2   3 -36 2701.34 58.1320   1
   2  -3 -39 567.485 71.3939  -2
  -2   3 -37 567.485 71.3939   1
   2  -3 -40 1792.28 53.2782  -2
  -2   3 -38 1792.28 53.2782   1
   2  -3 -41 732.862 44.3171  -2
  -2   3 -39 732.862 44.3171   1
   2  -3 -42 67.0876 33.6022  -2
  -2   3 -40 67.0876 33.6022   1
   2  -3 -43 224.373 33.3979  -2
  -2   3 -41 224.373 33.3979   1
   2  -3 -44 342.602 33.5030  -2
  -2   3 -42 342.602 33.5030   1
   2  -3 -45 694.730 32.8084  -2
  -2   3 -43 694.730 32.8084   1
   2  -3 -46 1245.21 33.3384  -2
  -2   3 -44 1245.21 33.3384   1
   2  -3 -47 48.3077 20.8118  -2
  -2   3 -45 48.3077 20.8118   1
  -2   2  51 146.322 15.5795   1
  -2   2  50 59.2759 22.6357   1
   2  -2 -49 344.760 23.3323   1
  -2   2  48 18.3168 22.4897   1
   2  -2 -47 9.83758 21.3206   1
  -2   2  46 132.173 27.2944   1
  -2   2  45 48.8728 33.8594   1
  -2   2 -44 360.675 52.8220  -2
   2  -2 -45 360.675 52.8220   1
  -2   2  44-5.39260 31.9011   1
  -2   2 -43 20.6526 57.3118  -2
   2  -2 -44 20.6526 57.3118   1
  -2   2 -42 108.250 55.8237  -2
   2  -2 -43 108.250 55.8237   1
  -2   2 -41 154.572 53.5559  -2
   2  -2 -42 154.572 53.5559   1
  -2   2 -40 768.348 61.5269  -2
   2  -2 -41 768.348 61.5269   1
  -2   2 -39 1495.92 69.8189  -2
   2  -2 -40 1495.92 69.8189   1
  -2   2 -38 1739.34 73.2306  -2
   2  -2 -39 1739.34 73.2306   1
  -2   2 -37 498.502 62.5542  -2
   2  -2 -38 498.502 62.5542   1
  -2   2 -36 3087.62 81.8110  -2
   2  -2 -37 3087.62 81.8110   1
  -2   2 -35 3323.97 58.1115  -2
   2  -2 -36 3323.97 58.1115   1
  -2   2 -34 2516.97 54.0941  -2
   2  -2 -35 2516.97 54.0941   1
  -2   2 -33 824.822 42.8530  -2
   2  -2 -34 824.822 42.8530   1
  -2   2 -32 1943.05 48.7913  -2
   2  -2 -33 1943.05 48.7913   1
  -2   2 -31 1096.25 44.2691  -2
   2  -2 -32 1096.25 44.2691   1
  -2   2 -30 3564.46 54.5240  -2
   2  -2 -31 3564.46 54.5240   1
  -2   2 -29 1614.43 44.4509  -2
   2  -2 -30 1614.43 44.4509   1
  -2   2 -28 1445.95 43.3958  -2
   2  -2 -29 1445.95 43.3958   1
  -2   2 -27 36.4624 33.6203  -2
   2  -2 -28 36.4624 33.6203   1
   2  -2 -26 68.4133 70.1825   1
   2  -2 -25 2346.84 136.544   1
  -2   2 -23 692.163 112.279  -2
   2  -2 -24 692.163 112.279   1
  -2   2 -22 4063.75 164.019  -2
   2  -2 -23 4063.75 164.019   1
  -2   2 -21 736.348 110.352  -2
   2  -2 -22 736.348 110.352   1
   2  -2 -21 472.823 69.0837   1
  -2   2 -19 1424.53 112.330  -2
   2  -2 -20 1424.53 112.330   1
  -2   2 -18 294.889 96.5439  -2
   2  -2 -19 294.889 96.5439   1
   2  -2 -18 36.3237 49.6801   1
  -2   2 -16 3194.00 132.988  -2
   2  -2 -17 3194.00 132.988   1
  -2   2 -15 28685.6 301.216  -2
   2  -2 -16 28685.6 301.216   1
  -2   2 -14 29551.0 299.130  -2
   2  -2 -15 29551.0 299.130   1
  -2   2 -13 8883.50 171.369  -2
   2  -2 -14 8883.50 171.369   1
   2  -2 -11 758.875 65.6673   1
  -2   2  -9 7737.01 165.781  -2
   2  -2 -10 7737.01 165.781   1
  -2   2  -8 2161.51 114.093  -2
   2  -2  -9 2161.51 114.093   1
  -2   2  -7 6765.03 163.773  -2
   2  -2  -8 6765.03 163.773   1
  -2   2  -6 16044.6 240.220  -2
   2  -2  -7 16044.6 240.220   1
  -2   2  -5 9998.17 189.567  -2
   2  -2  -6 9998.17 189.567   1
  -2   2  -4 937.537 99.3607  -2
   2  -2  -5 937.537 99.3607   1
  -2   2  -3 968.623 100.524  -2
   2  -2  -4 968.623 100.524   1
   2  -2  -3 5815.64 70.9319   1
  -2   2  -2 8785.77 196.468  -2
   2  -2  -3 8785.77 196.468   1
   2  -2  -2 524.004 37.4739   1
  -2   2  -1 28660.1 304.574  -2
   2  -2  -2 28660.1 304.574   1
   2  -2  -1 10177.6 104.692   1
  -2   2   0 10691.7 205.085  -2
   2  -2  -1 10691.7 205.085   1
   2  -2   0 103.449 30.1997   1
   2  -2  -1 9113.09 128.097  -2
  -2   2   0 9113.09 128.097   1
   2  -2   1 31186.0 152.309   1
  -2   2   2 34221.2 187.443  -2
   2  -2   1 34221.2 187.443   1
   2  -2   2 2423.72 75.0271   1
   2  -2  -3 7270.86 122.176  -2
  -2   2  -2 7270.86 122.176   1
   2  -2   3 926.813 58.7565   1
   2  -2  -4 1029.52 68.1865  -2
  -2   2  -3 1029.52 68.1865   1
  -2   2  -4 1113.64 49.1157   1
   2  -2  -5 1125.88 70.7389  -2
  -2   2  -4 1125.88 70.7389   1
   2  -2  -6 12235.5 95.4661  -2
  -2   2  -5 12235.5 95.4661   1
  -2   2   7 14754.1 128.475  -2
   2  -2   6 14754.1 128.475   1
   2  -2  -8 8373.95 104.243  -2
  -2   2  -7 8373.95 104.243   1
  -2   2  -8 2468.54 89.0001   1
  -2   2   9 3153.01 109.976  -2
   2  -2   8 3153.01 109.976   1
   2  -2 -10 7442.53 99.5336  -2
  -2   2  -9 7442.53 99.5336   1
   2  -2 -11 11400.1 123.997  -2
  -2   2 -10 11400.1 123.997   1
  -2   2  12 8683.23 165.791  -2
   2  -2  11 8683.23 165.791   1
  -2   2  13 5289.38 143.480  -2
   2  -2  12 5289.38 143.480   1
  -2   2  14 11232.1 197.805  -2
   2  -2  13 11232.1 197.805   1
  -2   2  15 27968.2 295.467  -2
   2  -2  14 27968.2 295.467   1
  -2   2  16 35621.6 341.562  -2
   2  -2  15 35621.6 341.562   1
  -2   2  17 4029.06 140.300  -2
   2  -2  16 4029.06 140.300   1
  -2   2  18 1786.86 128.298  -2
   2  -2  17 1786.86 128.298   1
  -2   2  19 301.819 89.7900  -2
   2  -2  18 301.819 89.7900   1
  -2   2  20 1422.08 126.154  -2
   2  -2  19 1422.08 126.154   1
  -2   2  21 465.927 108.646  -2
   2  -2  20 465.927 108.646   1
  -2   2  22 572.374 117.359  -2
   2  -2  21 572.374 117.359   1
   2  -2  23 586.083 110.092   1
   2  -2  24 258.582 98.4075   1
  -2   2  26 857.953 139.160  -2
   2  -2  25 857.953 139.160   1
   2  -2  26 589.239 102.425   1
   2  -2  27-27.5156 91.8002   1
   2  -2 -28 108.512 25.8783  -2
  -2   2 -27 108.512 25.8783   1
   2  -2  28 712.005 112.320   1
   2  -2 -29 1499.55 34.5241  -2
  -2   2 -28 1499.55 34.5241   1
   2  -2  29 376.524 121.049   1
   2  -2 -30 1507.98 35.0470  -2
  -2   2 -29 1507.98 35.0470   1
   2  -2  30 773.236 125.057   1
   2  -2 -31 3450.87 41.6825  -2
  -2   2 -30 3450.87 41.6825   1
   2  -2  31 633.723 139.747   1
   2  -2 -32 1239.37 34.3611  -2
  -2   2 -31 1239.37 34.3611   1
   2  -2 -33 2237.61 38.9262  -2
  -2   2 -32 2237.61 38.9262   1
   2  -2 -34 767.376 31.1101  -2
  -2   2 -33 767.376 31.1101   1
   2  -2 -35 2729.86 48.4680  -2
  -2   2 -34 2729.86 48.4680   1
   2  -2 -36 3335.40 49.6068  -2
  -2   2 -35 3335.40 49.6068   1
  -2   2 -36 2735.38 61.1577   1
   2  -2 -37 3164.79 63.5787  -2
  -2   2 -36 3164.79 63.5787   1
  -2   2 -37 304.583 38.1263   1
   2  -2 -38 557.405 78.4857  -2
  -2   2 -37 557.405 78.4857   1
  -2   2 -38 1524.65 49.5303   1
   2  -2 -39 1911.84 90.0477  -2
  -2   2 -38 1911.84 90.0477   1
  -2   2 -39 347.242 36.1635   1
   2  -2 -40 1279.38 83.6107  -2
  -2   2 -39 1279.38 83.6107   1
   2  -2 -41 659.030 74.0202  -2
  -2   2 -40 659.030 74.0202   1
   2  -2 -42 139.871 63.2151  -2
  -2   2 -41 139.871 63.2151   1
  -2   2 -42-4.69160 30.7865   1
   2  -2 -43 38.9714 57.3260  -2
  -2   2 -42 38.9714 57.3260   1
  -2   2 -43 76.2130 29.7833   1
   2  -2 -44 36.7588 55.2842  -2
  -2   2 -43 36.7588 55.2842   1
  -2   2 -44 465.657 45.7911   1
  -2   2 -45 62.0167 37.7471   1
  -2   2 -46 9.31264 30.0808   1
  -2   2 -47 50.3351 29.9482   1
  -2   2 -48-5.07826 27.5832   1
  -2   2 -49 555.595 28.3518   1
   2  -1 -52 16.1426 21.4318   1
  -2   1  50 109.483 23.0940   1
  -2   1  49 18.3845 14.3558   1
  -2   1  48 20.9642 21.6143   1
  -2   1  47 13.6529 26.6863   1
  -2   1 -46 55.7298 57.3141  -2
   2  -1 -47 55.7298 57.3141   1
  -2   1 -45 215.515 34.1084  -2
   2  -1 -46 215.515 34.1084   1
   2  -1 -45 48.4583 40.7343   1
   2  -1  44 37.4730 44.9137  -2
  -2   1  45 37.4730 44.9137   1
   2  -1  43 350.663 39.6372  -2
  -2   1  44 350.663 39.6372   1
  -2   1 -42 816.947 68.7628  -2
   2  -1 -43 816.947 68.7628   1
  -2   1 -41 915.162 70.7526  -2
   2  -1 -42 915.162 70.7526   1
  -2   1 -40 3733.95 89.8909  -2
   2  -1 -41 3733.95 89.8909   1
  -2   1 -39 1065.22 46.8618  -2
   2  -1 -40 1065.22 46.8618   1
  -2   1 -38 817.257 43.3904  -2
   2  -1 -39 817.257 43.3904   1
  -2   1 -37 6556.01 70.9811  -2
   2  -1 -38 6556.01 70.9811   1
  -2   1 -36 6128.16 70.2654  -2
   2  -1 -37 6128.16 70.2654   1
  -2   1 -35 3254.20 57.9760  -2
   2  -1 -36 3254.20 57.9760   1
  -2   1 -34 5951.20 69.7877  -2
   2  -1 -35 5951.20 69.7877   1
  -2   1 -33 1744.49 48.8249  -2
   2  -1 -34 1744.49 48.8249   1
  -2   1 -32 960.378 43.4279  -2
   2  -1 -33 960.378 43.4279   1
  -2   1 -31 354.801 36.5371  -2
   2  -1 -32 354.801 36.5371   1
  -2   1 -30 1775.41 43.2663  -2
   2  -1 -31 1775.41 43.2663   1
   2  -1  29 2395.63 43.0351  -2
  -2   1  30 2395.63 43.0351   1
   2  -1  28 9272.71 204.212  -2
  -2   1  29 9272.71 204.212   1
   2  -1  27 2816.51 143.380  -2
  -2   1  28 2816.51 143.380   1
   2  -1  26 412.856 85.7451  -2
  -2   1  27 412.856 85.7451   1
   2  -1  25 3586.80 131.102  -2
  -2   1  26 3586.80 131.102   1
  -2   1 -23 2500.03 132.919  -2
   2  -1 -24 2500.03 132.919   1
  -2   1 -22 592.833 102.821  -2
   2  -1 -23 592.833 102.821   1
  -2   1 -21 7164.10 179.461  -2
   2  -1 -22 7164.10 179.461   1
  -2   1 -20 6908.52 108.861  -2
   2  -1 -21 6908.52 108.861   1
  -2   1 -19 12887.9 138.490  -2
   2  -1 -20 12887.9 138.490   1
  -2   1 -18 7005.38 108.635  -2
   2  -1 -19 7005.38 108.635   1
  -2   1 -17 9095.86 115.040  -2
   2  -1 -18 9095.86 115.040   1
  -2   1 -16 10876.8 119.515  -2
   2  -1 -17 10876.8 119.515   1
  -2   1 -15 5203.17 90.3101  -2
   2  -1 -16 5203.17 90.3101   1
  -2   1 -14 7969.73 99.5380  -2
   2  -1 -15 7969.73 99.5380   1
  -2   1 -13 8292.12 96.6024  -2
   2  -1 -14 8292.12 96.6024   1
  -2   1 -12 17707.9 160.368  -2
   2  -1 -13 17707.9 160.368   1
  -2   1 -11 4957.17 95.3698  -2
   2  -1 -12 4957.17 95.3698   1
  -2   1 -10 2313.36 58.6439  -2
   2  -1 -11 2313.36 58.6439   1
   2  -1 -10 56.9673 47.7495   1
  -2   1  -9 119.443 45.9649  -2
   2  -1 -10 119.443 45.9649   1
  -2   1  -8 16673.2 123.204  -2
   2  -1  -9 16673.2 123.204   1
   2  -1  -8 4129.47 107.816   1
  -2   1  -7 45545.9 235.089  -2
   2  -1  -8 45545.9 235.089   1
  -2   1  -6 26119.4 148.241  -2
   2  -1  -7 26119.4 148.241   1
  -2   1  -5 3833.67 65.5086  -2
   2  -1  -6 3833.67 65.5086   1
   2  -1  -5 543.873 36.5614   1
   2  -1  -4 6128.46 80.2782   1
   2  -1  -3 5051.07 94.3949   1
  -2   1  -2 49105.3 339.536  -2
   2  -1  -3 49105.3 339.536   1
   2  -1  -2 14750.1 150.036   1
  -2   1  -1 23384.9 259.039  -2
   2  -1  -2 23384.9 259.039   1
   2  -1  -1 10878.6 137.420   1
   2  -1  -1 9226.12 69.2725  -2
  -2   1   0 9226.12 69.2725   1
  -2   1  -1 11632.3 94.3594   1
  -2   1   2 23422.8 212.150  -2
   2  -1   1 23422.8 212.150   1
  -2   1  -2 55457.1 208.488   1
  -2   1   3 58449.5 309.173  -2
   2  -1   2 58449.5 309.173   1
  -2   1   4 10771.4 149.830  -2
   2  -1   3 10771.4 149.830   1
  -2   1   5 3637.46 105.242  -2
   2  -1   4 3637.46 105.242   1
  -2   1  -5 3639.61 76.4463   1
  -2   1   6 4745.18 124.053  -2
   2  -1   5 4745.18 124.053   1
  -2   1  -6 15484.2 137.348   1
  -2   1   7 31086.5 272.558  -2
   2  -1   6 31086.5 272.558   1
  -2   1  -7 51040.9 244.517   1
  -2   1   8 60999.0 376.436  -2
   2  -1   7 60999.0 376.436   1
   2  -1  -9 16947.4 116.306  -2
  -2   1  -8 16947.4 116.306   1
  -2   1  10 180.390 74.1509  -2
   2  -1   9 180.390 74.1509   1
  -2   1  11 3097.27 113.362  -2
   2  -1  10 3097.27 113.362   1
  -2   1  12 5625.97 149.731  -2
   2  -1  11 5625.97 149.731   1
  -2   1  13 23574.7 260.994  -2
   2  -1  12 23574.7 260.994   1
  -2   1  14 8115.46 184.004  -2
   2  -1  13 8115.46 184.004   1
  -2   1  15 9966.12 191.298  -2
   2  -1  14 9966.12 191.298   1
  -2   1  16 4883.58 166.060  -2
   2  -1  15 4883.58 166.060   1
  -2   1  17 13544.9 240.402  -2
   2  -1  16 13544.9 240.402   1
  -2   1  29 10998.0 289.551  -2
   2  -1  28 10998.0 289.551   1
  -2   1  30 3127.07 55.9581  -2
   2  -1  29 3127.07 55.9581   1
   2  -1 -31 1697.00 37.7380  -2
  -2   1 -30 1697.00 37.7380   1
  -2   1  32 433.209 32.0067  -2
   2  -1  31 433.209 32.0067   1
   2  -1 -33 961.790 34.9311  -2
  -2   1 -32 961.790 34.9311   1
   2  -1 -34 2171.43 41.8045  -2
  -2   1 -33 2171.43 41.8045   1
   2  -1 -35 5746.84 55.4441  -2
  -2   1 -34 5746.84 55.4441   1
   2  -1 -36 3534.49 49.2826  -2
  -2   1 -35 3534.49 49.2826   1
   2  -1 -37 5865.93 57.1886  -2
  -2   1 -36 5865.93 57.1886   1
   2  -1 -38 8753.65 63.8341  -2
  -2   1 -37 8753.65 63.8341   1
   2  -1 -39 1002.55 49.9932  -2
  -2   1 -38 1002.55 49.9932   1
   2  -1 -40 1406.34 50.9751  -2
  -2   1 -39 1406.34 50.9751   1
   2  -1 -41 3654.55 60.5253  -2
  -2   1 -40 3654.55 60.5253   1
  -2   1 -41 974.665 47.8736   1
   2  -1 -42 942.409 75.7138  -2
  -2   1 -41 942.409 75.7138   1
   2  -1 -43 900.657 71.2793  -2
  -2   1 -42 900.657 71.2793   1
   2  -1 -44 396.137 65.4604  -2
  -2   1 -43 396.137 65.4604   1
   2  -1 -45 149.464 58.3728  -2
  -2   1 -44 149.464 58.3728   1
   2  -1 -46 261.751 57.4117  -2
  -2   1 -45 261.751 57.4117   1
  -2   1 -46 14.7756 42.7954   1
  -2   1 -47-4.63570 35.0518   1
  -2   1 -48 269.422 35.0260   1
  -2   1 -49 111.973 30.5215   1
  -2   1 -50 148.422 31.3974   1
  -2   1 -51 87.0629 23.3878   1
  -2   1 -52 25.3134 17.3182   1
  -2   0 -52 58.2074 29.8919  -2
   2   0 -52 58.2074 29.8919   1
  -2   0 -51 153.389 26.8317  -2
   2   0 -51 153.389 26.8317   1
  -2   0 -50-12.9158 28.3126  -2
   2   0 -50-12.9158 28.3126   1
  -2   0 -49 107.961 33.8046  -2
   2   0 -49 107.961 33.8046   1
  -2   0 -47 1058.28 75.7687  -2
   2   0 -47 1058.28 75.7687   1
   2   0  46 298.323 34.6390  -2
  -2   0  46 298.323 34.6390   1
  -2   0 -45 189.876 34.3332  -2
   2   0 -45 189.876 34.3332   1
  -2   0 -44 274.422 37.1314  -2
   2   0 -44 274.422 37.1314   1
   2   0  43 67.5359 33.8927  -2
  -2   0  43 67.5359 33.8927   1
  -2   0 -42 3103.51 96.7269  -2
   2   0 -42 3103.51 96.7269   1
  -2   0 -41 8.86015 37.6080  -2
   2   0 -41 8.86015 37.6080   1
  -2   0 -40 210.925 41.5337  -2
   2   0 -40 210.925 41.5337   1
  -2   0 -39 541.669 47.5408  -2
   2   0 -39 541.669 47.5408   1
  -2   0 -38 329.400 45.0310  -2
   2   0 -38 329.400 45.0310   1
  -2   0 -37 3105.44 64.8871  -2
   2   0 -37 3105.44 64.8871   1
  -2   0 -36 4097.84 70.2413  -2
   2   0 -36 4097.84 70.2413   1
  -2   0 -35 3153.08 61.7739  -2
   2   0 -35 3153.08 61.7739   1
  -2   0 -34 1099.43 45.1683  -2
   2   0 -34 1099.43 45.1683   1
  -2   0 -33 5858.56 72.0658  -2
   2   0 -33 5858.56 72.0658   1
  -2   0 -32 169.431 33.6333  -2
   2   0 -32 169.431 33.6333   1
  -2   0 -31 46.6828 31.1611  -2
   2   0 -31 46.6828 31.1611   1
  -2   0 -30 574.239 35.8541  -2
   2   0 -30 574.239 35.8541   1
   2   0  29 2781.20 175.056  -2
  -2   0  29 2781.20 175.056   1
  -2   0 -24 1590.99 112.650  -2
   2   0 -24 1590.99 112.650   1
  -2   0 -23 13282.1 262.547  -2
   2   0 -23 13282.1 262.547   1
  -2   0 -22 4482.97 158.309  -2
   2   0 -22 4482.97 158.309   1
  -2   0 -21 292.745 75.9289  -2
   2   0 -21 292.745 75.9289   1
  -2   0 -20 877.030 66.5609  -2
   2   0 -20 877.030 66.5609   1
  -2   0 -19 12796.3 163.863  -2
   2   0 -19 12796.3 163.863   1
  -2   0 -18 4575.14 105.224  -2
   2   0 -18 4575.14 105.224   1
  -2   0 -17 20319.0 190.037  -2
   2   0 -17 20319.0 190.037   1
  -2   0 -16 14660.8 158.659  -2
   2   0 -16 14660.8 158.659   1
  -2   0 -15 3340.39 82.0210  -2
   2   0 -15 3340.39 82.0210   1
  -2   0 -14 882.168 54.4883  -2
   2   0 -14 882.168 54.4883   1
  -2   0 -13 22608.5 185.016  -2
   2   0 -13 22608.5 185.016   1
  -2   0 -12 225.822 43.5640  -2
   2   0 -12 225.822 43.5640   1
  -2   0 -11 13067.6 199.742  -2
   2   0 -11 13067.6 199.742   1
  -2   0 -10 13186.6 196.278  -2
   2   0 -10 13186.6 196.278   1
  -2   0  -9 1075.67 51.3930  -2
   2   0  -9 1075.67 51.3930   1
  -2   0  -8 4994.84 87.8917  -2
   2   0  -8 4994.84 87.8917   1
  -2   0  -7 89.7925 38.9813  -2
   2   0  -7 89.7925 38.9813   1
  -2   0  -6 63497.5 292.239  -2
   2   0  -6 63497.5 292.239   1
  -2   0  -5 7148.45 104.803  -2
   2   0  -5 7148.45 104.803   1
  -2   0  -4 933.965 57.0685  -2
   2   0  -4 933.965 57.0685   1
  -2   0  -3 9627.94 123.013  -2
   2   0  -3 9627.94 123.013   1
  -2   0  -2 94684.5 373.373  -2
   2   0  -2 94684.5 373.373   1
  -2   0  -1 204124. 801.557  -2
   2   0  -1 204124. 801.557   1
  -2   0   1 202328. 793.715  -2
   2   0   1 202328. 793.715   1
  -2   0   2 96855.6 535.896  -2
   2   0   2 96855.6 535.896   1
  -2   0   3 10330.5 187.289  -2
   2   0   3 10330.5 187.289   1
  -2   0   4 915.875 92.9552  -2
   2   0   4 915.875 92.9552   1
   2   0  -5 7120.28 52.9550  -2
  -2   0  -5 7120.28 52.9550   1
  -2   0   6 75134.0 512.570  -2
   2   0   6 75134.0 512.570   1
  -2   0   7 91.7696 78.0795  -2
   2   0   7 91.7696 78.0795   1
  -2   0   8 6726.79 161.797  -2
   2   0   8 6726.79 161.797   1
  -2   0   9 1228.78 100.298  -2
   2   0   9 1228.78 100.298   1
  -2   0  10 15593.0 255.084  -2
   2   0  10 15593.0 255.084   1
  -2   0  11 13958.3 245.695  -2
   2   0  11 13958.3 245.695   1
  -2   0  12 253.517 85.8302  -2
   2   0  12 253.517 85.8302   1
  -2   0  13 25548.6 341.278  -2
   2   0  13 25548.6 341.278   1
  -2   0  14 1151.03 103.722  -2
   2   0  14 1151.03 103.722   1
  -2   0  15 4356.40 163.811  -2
   2   0  15 4356.40 163.811   1
  -2   0  16 16638.5 299.520  -2
   2   0  16 16638.5 299.520   1
  -2   0  17 23622.0 362.222  -2
   2   0  17 23622.0 362.222   1
  -2   0  18 4429.85 174.965  -2
   2   0  18 4429.85 174.965   1
  -2   0  19 13358.5 292.370  -2
   2   0  19 13358.5 292.370   1
  -2   0  20 807.547 115.115  -2
   2   0  20 807.547 115.115   1
  -2   0  21 300.326 91.0163  -2
   2   0  21 300.326 91.0163   1
  -2   0  22 5219.08 202.555  -2
   2   0  22 5219.08 202.555   1
  -2   0  23 13179.3 314.086  -2
   2   0  23 13179.3 314.086   1
  -2   0  24 2056.39 150.648  -2
   2   0  24 2056.39 150.648   1
  -2   0  25 2292.70 167.331  -2
   2   0  25 2292.70 167.331   1
  -2   0  26 325.955 125.997  -2
   2   0  26 325.955 125.997   1
  -2   0  27 9682.08 304.086  -2
   2   0  27 9682.08 304.086   1
  -2   0  28 382.145 121.961  -2
   2   0  28 382.145 121.961   1
  -2   0  29 2664.51 209.344  -2
   2   0  29 2664.51 209.344   1
   2   0 -30 665.541 57.1983  -2
  -2   0 -30 665.541 57.1983   1
   2   0 -31 50.5231 39.0256  -2
  -2   0 -31 50.5231 39.0256   1
   2   0 -32 144.823 31.2568  -2
  -2   0 -32 144.823 31.2568   1
   2   0 -33 6223.29 57.2308  -2
  -2   0 -33 6223.29 57.2308   1
   2   0 -34 1270.83 35.9562  -2
  -2   0 -34 1270.83 35.9562   1
   2   0 -35 3023.06 54.6030  -2
  -2   0 -35 3023.06 54.6030   1
   2   0 -36 4279.68 80.7525  -2
  -2   0 -36 4279.68 80.7525   1
   2   0 -37 3432.29 75.2962  -2
  -2   0 -37 3432.29 75.2962   1
   2   0 -38 371.322 49.2716  -2
  -2   0 -38 371.322 49.2716   1
   2   0 -39 652.056 52.6812  -2
  -2   0 -39 652.056 52.6812   1
   2   0 -40 236.770 46.2766  -2
  -2   0 -40 236.770 46.2766   1
   2   0 -41 2.78745 39.8529  -2
  -2   0 -41 2.78745 39.8529   1
   2   0 -42 3795.03 71.2889  -2
  -2   0 -42 3795.03 71.2889   1
   2   0 -43 88.3988 37.7106  -2
  -2   0 -43 88.3988 37.7106   1
   2   0 -44 412.428 39.7808  -2
  -2   0 -44 412.428 39.7808   1
   2   0 -45 228.912 37.1001  -2
  -2   0 -45 228.912 37.1001   1
   2   0 -46 416.110 57.2329  -2
  -2   0 -46 416.110 57.2329   1
   2   0 -47 1300.79 73.3620  -2
  -2   0 -47 1300.79 73.3620   1
   2   0 -48 38.4891 54.3824  -2
  -2   0 -48 38.4891 54.3824   1
   2   0 -49 110.562 48.6916  -2
  -2   0 -49 110.562 48.6916   1
   2   0 -50 42.7570 43.2489  -2
  -2   0 -50 42.7570 43.2489   1
   2   0 -51 182.786 39.5579  -2
  -2   0 -51 182.786 39.5579   1
   2   0 -52-1.44186 31.3931  -2
  -2   0 -52-1.44186 31.3931   1
   2   0 -53 72.7965 24.9383  -2
  -2   0 -53 72.7965 24.9383   1
  -2  -1 -52 14.0476 19.0697  -2
   2   1 -51 14.0476 19.0697   1
  -2  -1 -51 61.8031 23.3176  -2
   2   1 -50 61.8031 23.3176   1
  -2  -1 -50 3.24521 29.2654  -2
   2   1 -49 3.24521 29.2654   1
  -2  -1 -49 11.1129 34.0720  -2
   2   1 -48 11.1129 34.0720   1
  -2  -1 -48 67.0058 42.9428  -2
   2   1 -47 67.0058 42.9428   1
  -2  -1 -45 201.325 56.3696  -2
   2   1 -44 201.325 56.3696   1
  -2  -1 -44 38.2316 55.9711  -2
   2   1 -43 38.2316 55.9711   1
  -2  -1 -43 896.669 77.0003  -2
   2   1 -42 896.669 77.0003   1
  -2  -1 -42 299.997 38.5688  -2
   2   1 -41 299.997 38.5688   1
  -2  -1 -41 2088.76 56.6926  -2
   2   1 -40 2088.76 56.6926   1
  -2  -1 -40 293.309 42.0074  -2
   2   1 -39 293.309 42.0074   1
  -2  -1 -39 1918.66 57.0296  -2
   2   1 -38 1918.66 57.0296   1
  -2  -1 -38 4240.93 71.0863  -2
   2   1 -37 4240.93 71.0863   1
  -2  -1 -37 2657.21 58.9346  -2
   2   1 -36 2657.21 58.9346   1
  -2  -1 -36 159.458 38.5811  -2
   2   1 -35 159.458 38.5811   1
   2   1  35 5671.67 71.4997  -2
  -2  -1  34 5671.67 71.4997   1
  -2  -1 -34 9690.15 85.8038  -2
   2   1 -33 9690.15 85.8038   1
  -2  -1 -33 6531.81 72.8279  -2
   2   1 -32 6531.81 72.8279   1
  -2  -1 -32 2123.01 47.8517  -2
   2   1 -31 2123.01 47.8517   1
  -2  -1 -31 350.928 34.6403  -2
   2   1 -30 350.928 34.6403   1
  -2  -1 -27 1824.26 135.705  -2
   2   1 -26 1824.26 135.705   1
  -2  -1 -26 2959.60 159.125  -2
   2   1 -25 2959.60 159.125   1
  -2  -1 -25 1285.82 121.307  -2
   2   1 -24 1285.82 121.307   1
  -2  -1 -24 3057.80 158.867  -2
   2   1 -23 3057.80 158.867   1
  -2  -1 -23 1733.75 132.576  -2
   2   1 -22 1733.75 132.576   1
  -2  -1 -22 475.635 97.1990  -2
   2   1 -21 475.635 97.1990   1
  -2  -1 -21 2818.43 139.202  -2
   2   1 -20 2818.43 139.202   1
  -2  -1 -20 8582.11 212.246  -2
   2   1 -19 8582.11 212.246   1
  -2  -1 -19 5451.92 172.644  -2
   2   1 -18 5451.92 172.644   1
  -2  -1 -18 17350.8 269.713  -2
   2   1 -17 17350.8 269.713   1
  -2  -1 -17 9729.61 211.113  -2
   2   1 -16 9729.61 211.113   1
  -2  -1 -16 3862.62 137.099  -2
   2   1 -15 3862.62 137.099   1
  -2  -1 -15 27197.3 322.467  -2
   2   1 -14 27197.3 322.467   1
  -2  -1 -14 32550.2 207.114  -2
   2   1 -13 32550.2 207.114   1
  -2  -1 -13 28231.2 190.008  -2
   2   1 -12 28231.2 190.008   1
  -2  -1 -12 1340.17 52.5252  -2
   2   1 -11 1340.17 52.5252   1
  -2  -1 -11 10748.8 115.239  -2
   2   1 -10 10748.8 115.239   1
  -2  -1 -10 34889.4 182.985  -2
   2   1  -9 34889.4 182.985   1
  -2  -1  -9 16468.1 128.931  -2
   2   1  -8 16468.1 128.931   1
  -2  -1  -8 8653.35 92.5433  -2
   2   1  -7 8653.35 92.5433   1
  -2  -1  -7 17323.0 246.509  -2
   2   1  -6 17323.0 246.509   1
  -2  -1  -6 8244.36 67.8928  -2
   2   1  -5 8244.36 67.8928   1
  -2  -1  -5 51622.2 160.078  -2
   2   1  -4 51622.2 160.078   1
  -2  -1  -4 5777.69 57.9324  -2
   2   1  -3 5777.69 57.9324   1
  -2  -1  -3 18269.6 135.693  -2
   2   1  -2 18269.6 135.693   1
  -2  -1  -2 19704.8 166.947  -2
   2   1  -1 19704.8 166.947   1
  -2  -1   2 19037.8 257.591  -2
   2   1   3 19037.8 257.591   1
  -2  -1   3 6213.71 159.501  -2
   2   1   4 6213.71 159.501   1
  -2  -1   4 51403.5 426.240  -2
   2   1   5 51403.5 426.240   1
  -2  -1   5 9186.94 197.246  -2
   2   1   6 9186.94 197.246   1
  -2  -1   6 17532.6 270.242  -2
   2   1   7 17532.6 270.242   1
  -2  -1   7 9737.59 211.891  -2
   2   1   8 9737.59 211.891   1
  -2  -1   8 18655.9 284.801  -2
   2   1   9 18655.9 284.801   1
  -2  -1   9 35289.6 387.790  -2
   2   1  10 35289.6 387.790   1
  -2  -1  10 13616.3 249.768  -2
   2   1  11 13616.3 249.768   1
  -2  -1  11 1488.62 106.183  -2
   2   1  12 1488.62 106.183   1
  -2  -1  12 30952.0 378.126  -2
   2   1  13 30952.0 378.126   1
  -2  -1  13 34756.6 406.175  -2
   2   1  14 34756.6 406.175   1
  -2  -1  14 31961.1 405.735  -2
   2   1  15 31961.1 405.735   1
  -2  -1  15 4060.23 173.466  -2
   2   1  16 4060.23 173.466   1
  -2  -1  16 12488.1 275.395  -2
   2   1  17 12488.1 275.395   1
  -2  -1  17 21994.3 356.944  -2
   2   1  18 21994.3 356.944   1
  -2  -1  18 7237.97 227.743  -2
   2   1  19 7237.97 227.743   1
  -2  -1  19 11470.3 279.803  -2
   2   1  20 11470.3 279.803   1
  -2  -1  20 2683.35 167.483  -2
   2   1  21 2683.35 167.483   1
  -2  -1  21 630.219 109.520  -2
   2   1  22 630.219 109.520   1
  -2  -1  22 2064.63 148.777  -2
   2   1  23 2064.63 148.777   1
  -2  -1  23 3826.53 190.134  -2
   2   1  24 3826.53 190.134   1
  -2  -1  24 1261.75 136.207  -2
   2   1  25 1261.75 136.207   1
  -2  -1  25 3962.02 203.586  -2
   2   1  26 3962.02 203.586   1
  -2  -1  26 2035.89 167.901  -2
   2   1  27 2035.89 167.901   1
  -2  -1  27 3077.92 206.941  -2
   2   1  28 3077.92 206.941   1
  -2  -1  28 5154.90 238.863  -2
   2   1  29 5154.90 238.863   1
  -2  -1  29 277.729 120.511  -2
   2   1  30 277.729 120.511   1
   2   1 -30 427.040 42.7528  -2
  -2  -1 -31 427.040 42.7528   1
   2   1 -31 2158.72 57.4744  -2
  -2  -1 -32 2158.72 57.4744   1
   2   1 -32 6882.65 85.5957  -2
  -2  -1 -33 6882.65 85.5957   1
   2   1 -33 10434.7 86.2722  -2
  -2  -1 -34 10434.7 86.2722   1
   2   1 -34 6872.42 74.3742  -2
  -2  -1 -35 6872.42 74.3742   1
   2   1 -35 153.939 38.3831  -2
  -2  -1 -36 153.939 38.3831   1
   2   1 -36 2821.47 56.5821  -2
  -2  -1 -37 2821.47 56.5821   1
   2   1 -37 5120.84 67.7502  -2
  -2  -1 -38 5120.84 67.7502   1
   2   1 -38 1696.63 48.2099  -2
  -2  -1 -39 1696.63 48.2099   1
   2   1 -39 425.900 37.2592  -2
  -2  -1 -40 425.900 37.2592   1
   2   1 -40 2057.65 49.4477  -2
  -2  -1 -41 2057.65 49.4477   1
   2   1 -41 381.121 45.8417  -2
  -2  -1 -42 381.121 45.8417   1
   2   1 -42 856.423 48.9900  -2
  -2  -1 -43 856.423 48.9900   1
   2   1 -43 185.794 37.5359  -2
  -2  -1 -44 185.794 37.5359   1
   2   1 -44 187.880 36.2105  -2
  -2  -1 -45 187.880 36.2105   1
   2   1 -45 267.201 35.6103  -2
  -2  -1 -46 267.201 35.6103   1
   2   1 -46 84.3478 31.6679  -2
  -2  -1 -47 84.3478 31.6679   1
   2   1 -47 138.279 51.4190  -2
  -2  -1 -48 138.279 51.4190   1
   2   1 -48-15.2813 45.4411  -2
  -2  -1 -49-15.2813 45.4411   1
   2   1 -49 30.5417 41.3579  -2
  -2  -1 -50 30.5417 41.3579   1
   2   1 -50 22.4048 35.6809  -2
  -2  -1 -51 22.4048 35.6809   1
   2   1 -51 37.7040 31.7298  -2
  -2  -1 -52 37.7040 31.7298   1
   2   2 -51 29.3187 16.0441   1
  -2  -2 -52 31.7889 27.2335  -2
   2   2 -50 31.7889 27.2335   1
   2   2 -49 92.9306 22.7180   1
  -2  -2 -51 147.444 32.8411  -2
   2   2 -49 147.444 32.8411   1
   2   2 -48 54.8305 19.4745   1
   2   2 -47 3.79378 19.6806   1
   2   2 -46 20.6223 21.8875   1
   2   2 -45 37.7163 35.3846   1
   2   2 -44-24.1334 37.2014   1
   2   2 -43 195.002 39.3256   1
  -2  -2 -40 2190.89 46.8187  -2
   2   2 -38 2190.89 46.8187   1
  -2  -2 -39 966.948 43.3285  -2
   2   2 -37 966.948 43.3285   1
  -2  -2 -38 1191.61 42.9766  -2
   2   2 -36 1191.61 42.9766   1
  -2  -2 -37 154.439 36.2583  -2
   2   2 -35 154.439 36.2583   1
  -2  -2 -36 3568.21 55.9896  -2
   2   2 -34 3568.21 55.9896   1
  -2  -2 -35 15113.6 88.2573  -2
   2   2 -33 15113.6 88.2573   1
  -2  -2 -34 2868.81 48.7194  -2
   2   2 -32 2868.81 48.7194   1
  -2  -2 -33 1276.16 41.1702  -2
   2   2 -31 1276.16 41.1702   1
  -2  -2 -32 2041.09 44.2646  -2
   2   2 -30 2041.09 44.2646   1
  -2  -2 -31 2548.83 75.5453  -2
   2   2 -29 2548.83 75.5453   1
  -2  -2 -28 1126.95 114.350  -2
   2   2 -26 1126.95 114.350   1
  -2  -2 -27 3955.03 158.781  -2
   2   2 -25 3955.03 158.781   1
  -2  -2 -26 45.1414 82.3616  -2
   2   2 -24 45.1414 82.3616   1
  -2  -2 -25 5664.11 182.299  -2
   2   2 -23 5664.11 182.299   1
  -2  -2 -24 195.588 81.7201  -2
   2   2 -22 195.588 81.7201   1
  -2  -2 -23 246.931 83.7865  -2
   2   2 -21 246.931 83.7865   1
  -2  -2 -22 1492.08 119.366  -2
   2   2 -20 1492.08 119.366   1
  -2  -2 -21 342.029 81.4119  -2
   2   2 -19 342.029 81.4119   1
  -2  -2 -20 450.637 84.0394  -2
   2   2 -18 450.637 84.0394   1
  -2  -2 -19 2904.81 117.059  -2
   2   2 -17 2904.81 117.059   1
  -2  -2 -18 8539.37 166.308  -2
   2   2 -16 8539.37 166.308   1
  -2  -2 -17 22404.5 260.379  -2
   2   2 -15 22404.5 260.379   1
  -2  -2 -16 8266.02 178.841  -2
   2   2 -14 8266.02 178.841   1
  -2  -2 -15 4071.36 130.005  -2
   2   2 -13 4071.36 130.005   1
  -2  -2 -14 2626.69 114.252  -2
   2   2 -12 2626.69 114.252   1
  -2  -2 -13 6023.30 148.784  -2
   2   2 -11 6023.30 148.784   1
  -2  -2 -12 5761.07 141.511  -2
   2   2 -10 5761.07 141.511   1
  -2  -2 -11 2485.32 99.6871  -2
   2   2  -9 2485.32 99.6871   1
  -2  -2 -10 5683.50 131.056  -2
   2   2  -8 5683.50 131.056   1
  -2  -2  -9 229.886 75.1208  -2
   2   2  -7 229.886 75.1208   1
  -2  -2  -8 2493.62 68.5761  -2
   2   2  -6 2493.62 68.5761   1
  -2  -2  -7 9016.38 102.897  -2
   2   2  -5 9016.38 102.897   1
  -2  -2  -6 8387.57 106.200  -2
   2   2  -4 8387.57 106.200   1
  -2  -2  -5 50380.0 230.884  -2
   2   2  -3 50380.0 230.884   1
   2   2  -2 2311.81 72.6019   1
  -2  -2  -4 11479.4 187.472  -2
   2   2  -2 11479.4 187.472   1
   2   2  -1 674.761 62.0314   1
  -2  -2  -3 5044.36 109.458  -2
   2   2  -1 5044.36 109.458   1
  -2  -2  -2 26066.1 269.839  -2
   2   2   0 26066.1 269.839   1
  -2  -2  -1 1347.44 97.8650  -2
   2   2   1 1347.44 97.8650   1
  -2  -2   0 25248.1 281.625  -2
   2   2   2 25248.1 281.625   1
  -2  -2   1 6357.64 172.756  -2
   2   2   3 6357.64 172.756   1
  -2  -2   2 12900.9 203.382  -2
   2   2   4 12900.9 203.382   1
  -2  -2   4 8679.56 158.026  -2
   2   2   6 8679.56 158.026   1
  -2  -2   5 9204.88 164.670  -2
   2   2   7 9204.88 164.670   1
  -2  -2   6 2650.38 112.250  -2
   2   2   8 2650.38 112.250   1
  -2  -2   7 305.475 34.8757  -2
   2   2   9 305.475 34.8757   1
  -2  -2   8 7504.50 80.5178  -2
   2   2  10 7504.50 80.5178   1
  -2  -2   9 3319.80 57.6258  -2
   2   2  11 3319.80 57.6258   1
  -2  -2  10 6628.24 74.6686  -2
   2   2  12 6628.24 74.6686   1
  -2  -2  11 6644.55 177.155  -2
   2   2  13 6644.55 177.155   1
  -2  -2  12 3034.40 134.261  -2
   2   2  14 3034.40 134.261   1
  -2  -2  13 5259.16 167.379  -2
   2   2  15 5259.16 167.379   1
  -2  -2  14 9747.77 211.278  -2
   2   2  16 9747.77 211.278   1
  -2  -2  15 25119.7 330.930  -2
   2   2  17 25119.7 330.930   1
  -2  -2  16 9599.55 217.289  -2
   2   2  18 9599.55 217.289   1
  -2  -2  17 3497.62 147.488  -2
   2   2  19 3497.62 147.488   1
  -2  -2  18 459.087 92.4941  -2
   2   2  20 459.087 92.4941   1
  -2  -2  19 455.542 103.668  -2
   2   2  21 455.542 103.668   1
  -2  -2  20 1804.34 131.166  -2
   2   2  22 1804.34 131.166   1
  -2  -2  21 374.851 106.992  -2
   2   2  23 374.851 106.992   1
  -2  -2  22 267.203 102.657  -2
   2   2  24 267.203 102.657   1
  -2  -2  23 6740.37 215.190  -2
   2   2  25 6740.37 215.190   1
  -2  -2  24 130.664 100.584  -2
   2   2  26 130.664 100.584   1
  -2  -2  25 4034.62 180.307  -2
   2   2  27 4034.62 180.307   1
  -2  -2  26 1432.50 142.550  -2
   2   2  28 1432.50 142.550   1
  -2  -2  27 71.2156 112.035  -2
   2   2  29 71.2156 112.035   1
  -2  -2  28 1214.36 63.3611  -2
   2   2  30 1214.36 63.3611   1
   2   2 -29 3388.75 57.8877  -2
  -2  -2 -31 3388.75 57.8877   1
   2   2 -30 1870.34 52.4274  -2
  -2  -2 -32 1870.34 52.4274   1
   2   2 -31 1406.00 50.8836  -2
  -2  -2 -33 1406.00 50.8836   1
   2   2 -32 3496.70 63.2683  -2
  -2  -2 -34 3496.70 63.2683   1
   2   2 -33 14588.3 102.098  -2
  -2  -2 -35 14588.3 102.098   1
   2   2 -34 2950.64 66.0458  -2
  -2  -2 -36 2950.64 66.0458   1
   2   2 -35 263.826 46.5348  -2
  -2  -2 -37 263.826 46.5348   1
   2   2 -36 1186.39 52.3100  -2
  -2  -2 -38 1186.39 52.3100   1
   2   2 -37 1580.10 44.2320  -2
  -2  -2 -39 1580.10 44.2320   1
  -2  -2 -40 35.9215 43.6850   1
   2   2 -38 1961.45 56.4253  -2
  -2  -2 -40 1961.45 56.4253   1
  -2  -2 -41 1146.75 55.3959   1
   2   2 -39 1274.56 52.6045  -2
  -2  -2 -41 1274.56 52.6045   1
  -2  -2 -42 1514.95 58.1226   1
   2   2 -40 1834.48 53.7657  -2
  -2  -2 -42 1834.48 53.7657   1
  -2  -2 -43 31.7929 35.8793   1
   2   2 -41 201.686 42.5381  -2
  -2  -2 -43 201.686 42.5381   1
  -2  -2 -44 30.1900 33.7206   1
   2   2 -42 40.4118 52.9570  -2
  -2  -2 -44 40.4118 52.9570   1
  -2  -2 -45 368.778 37.8077   1
   2   2 -43 294.140 58.9038  -2
  -2  -2 -45 294.140 58.9038   1
  -2  -2 -46 18.6203 29.0603   1
   2   2 -44 7.30444 50.5563  -2
  -2  -2 -46 7.30444 50.5563   1
  -2  -2 -47-25.7309 21.1395   1
  -2  -2 -48 140.725 20.0869   1
  -2  -2 -49 9.71815 29.1671   1
  -2  -2 -50 64.9646 26.5779   1
  -2  -2 -51 36.9018 21.3378   1
   2   3 -49 35.1010 19.0985   1
   2   3 -48-18.5849 22.6086   1
   2   3 -47 111.865 25.6185   1
   2   3 -46 164.225 31.4135   1
   2   3 -45 30.5542 30.3544   1
  -2  -3 -46 145.305 48.3652  -2
   2   3 -44 145.305 48.3652   1
  -2  -3 -45 477.244 52.5853  -2
   2   3 -43 477.244 52.5853   1
  -2  -3 -44 496.103 52.9158  -2
   2   3 -42 496.103 52.9158   1
  -2  -3 -43 564.214 55.7649  -2
   2   3 -41 564.214 55.7649   1
  -2  -3 -42 205.742 54.1625  -2
   2   3 -40 205.742 54.1625   1
  -2  -3 -41 817.758 62.5661  -2
   2   3 -39 817.758 62.5661   1
  -2  -3 -40 180.686 58.8534  -2
   2   3 -38 180.686 58.8534   1
   2   3  32 10331.2 283.195  -2
  -2  -3  30 10331.2 283.195   1
   2   3  31 1599.00 146.628  -2
  -2  -3  29 1599.00 146.628   1
   2   3  30 389.962 105.716  -2
  -2  -3  28 389.962 105.716   1
  -2  -3 -29 885.954 55.5820  -2
   2   3 -27 885.954 55.5820   1
   2   3 -26 58.1526 30.6479   1
   2   3 -25 409.217 42.1987   1
   2   3 -24 446.072 96.4913   1
   2   3 -23 21.1805 58.5086   1
   2   3 -22 5.12246 51.4763   1
   2   3 -21-20.8227 54.0995   1
   2   3 -20 413.284 73.2531   1
   2   3 -19 117.278 70.3322   1
   2   3 -18 1207.03 87.9221   1
   2   3 -17 1436.35 88.1443   1
   2   3 -16 140.090 51.3947   1
  -2  -3 -17 251.722 78.6130  -2
   2   3 -15 251.722 78.6130   1
  -2  -3 -16 11900.3 196.080  -2
   2   3 -14 11900.3 196.080   1
   2   3 -13 5422.65 136.263   1
  -2  -3 -14 2624.63 109.811  -2
   2   3 -12 2624.63 109.811   1
  -2  -3 -13 6562.28 114.318  -2
   2   3 -11 6562.28 114.318   1
   2   3 -10 11903.0 183.750   1
  -2  -3 -12 26545.8 307.737  -2
   2   3 -10 26545.8 307.737   1
  -2  -3 -11 36852.9 231.968  -2
   2   3  -9 36852.9 231.968   1
  -2  -3 -10 6495.07 105.466  -2
   2   3  -8 6495.07 105.466   1
   2   3  -7 143.092 57.4714   1
  -2  -3  -9 1608.19 107.381  -2
   2   3  -7 1608.19 107.381   1
  -2  -3  -8 808.863 56.7432  -2
   2   3  -6 808.863 56.7432   1
  -2  -3  -7 13090.0 142.217  -2
   2   3  -5 13090.0 142.217   1
  -2  -3  -6 769.621 57.2452  -2
   2   3  -4 769.621 57.2452   1
  -2  -3  -5 10566.4 129.131  -2
   2   3  -3 10566.4 129.131   1
  -2  -3  -4 900.697 58.4361  -2
   2   3  -2 900.697 58.4361   1
  -2  -3  -3 6389.10 105.297  -2
   2   3  -1 6389.10 105.297   1
  -2  -3  -2 2055.42 106.559  -2
   2   3   0 2055.42 106.559   1
  -2  -3  -1 9711.70 179.819  -2
   2   3   1 9711.70 179.819   1
  -2  -3   0 2726.34 114.636  -2
   2   3   2 2726.34 114.636   1
  -2  -3   1 6161.70 148.197  -2
   2   3   3 6161.70 148.197   1
  -2  -3   2 1121.31 90.6805  -2
   2   3   4 1121.31 90.6805   1
  -2  -3   3 11559.6 128.779  -2
   2   3   5 11559.6 128.779   1
  -2  -3   4 898.760 57.9862  -2
   2   3   6 898.760 57.9862   1
  -2  -3   5 15361.6 148.195  -2
   2   3   7 15361.6 148.195   1
  -2  -3   6 1266.69 60.9183  -2
   2   3   8 1266.69 60.9183   1
  -2  -3   7 1972.32 88.0008  -2
   2   3   9 1972.32 88.0008   1
  -2  -3   8 5613.25 125.401  -2
   2   3  10 5613.25 125.401   1
  -2  -3   9 44335.6 318.737  -2
   2   3  11 44335.6 318.737   1
  -2  -3  10 32391.5 202.667  -2
   2   3  12 32391.5 202.667   1
  -2  -3  11 6824.43 98.3447  -2
   2   3  13 6824.43 98.3447   1
  -2  -3  12 2594.06 115.389  -2
   2   3  14 2594.06 115.389   1
  -2  -3  13 10654.7 193.179  -2
   2   3  15 10654.7 193.179   1
  -2  -3  14 15966.0 228.821  -2
   2   3  16 15966.0 228.821   1
  -2  -3  15 720.456 91.9440  -2
   2   3  17 720.456 91.9440   1
  -2  -3  16 291.072 83.5517  -2
   2   3  18 291.072 83.5517   1
  -2  -3  17 1870.84 120.390  -2
   2   3  19 1870.84 120.390   1
  -2  -3  18 1766.54 119.491  -2
   2   3  20 1766.54 119.491   1
  -2  -3  19 298.881 92.8465  -2
   2   3  21 298.881 92.8465   1
  -2  -3  20 1069.82 111.336  -2
   2   3  22 1069.82 111.336   1
  -2  -3  21 81.8574 85.3492  -2
   2   3  23 81.8574 85.3492   1
  -2  -3  22 37.3221 92.6400  -2
   2   3  24 37.3221 92.6400   1
  -2  -3  23-31.1218 97.2283  -2
   2   3  25-31.1218 97.2283   1
  -2  -3  25 2116.40 73.7013  -2
   2   3  27 2116.40 73.7013   1
  -2  -3  26 137.853 39.5651  -2
   2   3  28 137.853 39.5651   1
  -2  -3  27 672.905 42.5563  -2
   2   3  29 672.905 42.5563   1
  -2  -3  28 364.108 44.4773  -2
   2   3  30 364.108 44.4773   1
  -2  -3  29 1855.72 56.5615  -2
   2   3  31 1855.72 56.5615   1
  -2  -3  30 12432.3 98.6135  -2
   2   3  32 12432.3 98.6135   1
  -2  -3  31 335.752 74.1467  -2
   2   3  33 335.752 74.1467   1
  -2  -3  32 866.876 69.7847  -2
   2   3  34 866.876 69.7847   1
  -2  -3  33 10248.5 122.871  -2
   2   3  35 10248.5 122.871   1
  -2  -3  34 1561.69 77.9333  -2
   2   3  36 1561.69 77.9333   1
  -2  -3  35 465.606 69.8717  -2
   2   3  37 465.606 69.8717   1
  -2  -3  36 748.239 72.3027  -2
   2   3  38 748.239 72.3027   1
  -2  -3  37 1046.34 73.4151  -2
   2   3  39 1046.34 73.4151   1
   2   3  40 87.4879 52.0648   1
   2   3  41 390.707 53.0465   1
   2   3  42 220.864 39.5055   1
   2   3 -40 222.880 52.9399  -2
  -2  -3 -42 222.880 52.9399   1
   2   3  43 325.100 48.8174   1
   2   3 -41 676.692 53.1659  -2
  -2  -3 -43 676.692 53.1659   1
   2   3 -42 288.549 47.8476  -2
  -2  -3 -44 288.549 47.8476   1
  -2  -3 -45 203.255 33.3076   1
  -2  -3 -46 24.9488 27.5371   1
  -2  -3 -47 18.2842 25.7544   1
  -2  -3 -48 5.07241 22.2274   1
  -2  -4 -49 18.5157 27.2878  -2
   2   4 -46 18.5157 27.2878   1
  -2  -4 -48 37.7057 33.0829  -2
   2   4 -45 37.7057 33.0829   1
  -2  -4 -47 402.232 39.5872  -2
   2   4 -44 402.232 39.5872   1
  -2  -4 -46 263.264 42.1170  -2
   2   4 -43 263.264 42.1170   1
  -2  -4 -45 126.770 42.2977  -2
   2   4 -42 126.770 42.2977   1
  -2  -4 -44 123.342 48.7057  -2
   2   4 -41 123.342 48.7057   1
  -2  -4 -43 589.007 53.0772  -2
   2   4 -40 589.007 53.0772   1
  -2  -4 -42 49.6533 52.1827  -2
   2   4 -39 49.6533 52.1827   1
  -2  -4 -41-19.9562 45.8937  -2
   2   4 -38-19.9562 45.8937   1
  -2  -4 -40 482.242 58.6008  -2
   2   4 -37 482.242 58.6008   1
  -2  -4 -39 962.724 70.2678  -2
   2   4 -36 962.724 70.2678   1
  -2  -4 -38 1272.85 50.0227  -2
   2   4 -35 1272.85 50.0227   1
  -2  -4 -37 1203.66 50.8727  -2
   2   4 -34 1203.66 50.8727   1
  -2  -4 -36 67.5858 42.5215  -2
   2   4 -33 67.5858 42.5215   1
  -2  -4 -35 239.623 43.0538  -2
   2   4 -32 239.623 43.0538   1
  -2  -4 -34 1114.06 52.6883  -2
   2   4 -31 1114.06 52.6883   1
  -2  -4 -33 2972.27 65.2139  -2
   2   4 -30 2972.27 65.2139   1
  -2  -4 -32 5625.25 79.6027  -2
   2   4 -29 5625.25 79.6027   1
  -2  -4 -31 1022.50 43.1970  -2
   2   4 -28 1022.50 43.1970   1
  -2  -4 -30 1629.90 55.1579  -2
   2   4 -27 1629.90 55.1579   1
  -2  -4 -29 1511.89 49.9662  -2
   2   4 -26 1511.89 49.9662   1
  -2  -4 -28 591.008 39.9023  -2
   2   4 -25 591.008 39.9023   1
  -2  -4 -27 379.329 51.6542  -2
   2   4 -24 379.329 51.6542   1
  -2  -4 -26 804.509 57.1695  -2
   2   4 -23 804.509 57.1695   1
  -2  -4 -25 205.462 45.3084  -2
   2   4 -22 205.462 45.3084   1
  -2  -4 -24 992.751 55.0272  -2
   2   4 -21 992.751 55.0272   1
  -2  -4 -23 1085.19 54.2396  -2
   2   4 -20 1085.19 54.2396   1
  -2  -4 -22 200.669 72.0561  -2
   2   4 -19 200.669 72.0561   1
  -2  -4 -21 348.465 75.7568  -2
   2   4 -18 348.465 75.7568   1
  -2  -4 -20 182.226 67.8876  -2
   2   4 -17 182.226 67.8876   1
  -2  -4 -19 618.405 77.2297  -2
   2   4 -16 618.405 77.2297   1
  -2  -4 -18 46.4769 57.2659  -2
   2   4 -15 46.4769 57.2659   1
  -2  -4 -17 2240.38 102.692  -2
   2   4 -14 2240.38 102.692   1
  -2  -4 -16 4808.16 129.310  -2
   2   4 -13 4808.16 129.310   1
  -2  -4 -15 1456.13 81.7601  -2
   2   4 -12 1456.13 81.7601   1
  -2  -4 -14 580.203 66.6238  -2
   2   4 -11 580.203 66.6238   1
  -2  -4 -13 166.587 54.3296  -2
   2   4 -10 166.587 54.3296   1
  -2  -4 -12 1914.64 86.1824  -2
   2   4  -9 1914.64 86.1824   1
  -2  -4 -11 2475.96 97.0978  -2
   2   4  -8 2475.96 97.0978   1
  -2  -4 -10 9340.94 164.193  -2
   2   4  -7 9340.94 164.193   1
  -2  -4  -9 13602.8 187.782  -2
   2   4  -6 13602.8 187.782   1
  -2  -4  -8 10179.1 162.376  -2
   2   4  -5 10179.1 162.376   1
  -2  -4  -7 12329.8 178.645  -2
   2   4  -4 12329.8 178.645   1
  -2  -4  -6 10709.5 162.669  -2
   2   4  -3 10709.5 162.669   1
  -2  -4  -5 6647.69 128.382  -2
   2   4  -2 6647.69 128.382   1
  -2  -4  -4 837.189 65.2850  -2
   2   4  -1 837.189 65.2850   1
  -2  -4  -3 1716.10 97.9907  -2
   2   4   0 1716.10 97.9907   1
  -2  -4  -2 3826.50 136.643  -2
   2   4   1 3826.50 136.643   1
  -2  -4  -1 5610.53 153.550  -2
   2   4   2 5610.53 153.550   1
  -2  -4   0 1814.83 106.477  -2
   2   4   3 1814.83 106.477   1
  -2  -4   1 646.041 81.5147  -2
   2   4   4 646.041 81.5147   1
  -2  -4   2 5037.35 118.139  -2
   2   4   5 5037.35 118.139   1
  -2  -4   3 13047.1 182.347  -2
   2   4   6 13047.1 182.347   1
  -2  -4   4 14128.3 180.173  -2
   2   4   7 14128.3 180.173   1
  -2  -4   5 10402.3 162.040  -2
   2   4   8 10402.3 162.040   1
  -2  -4   6 14043.7 183.226  -2
   2   4   9 14043.7 183.226   1
  -2  -4   7 10550.4 159.308  -2
   2   4  10 10550.4 159.308   1
  -2  -4   8 2275.28 89.9125  -2
   2   4  11 2275.28 89.9125   1
  -2  -4   9 1653.92 85.6701  -2
   2   4  12 1653.92 85.6701   1
  -2  -4  10 119.596 91.1975  -2
   2   4  13 119.596 91.1975   1
  -2  -4  11 1152.45 115.838  -2
   2   4  14 1152.45 115.838   1
  -2  -4  20 1670.28 78.9259  -2
   2   4  23 1670.28 78.9259   1
  -2  -4  21 859.823 51.9175  -2
   2   4  24 859.823 51.9175   1
  -2  -4  22 361.643 44.2381  -2
   2   4  25 361.643 44.2381   1
  -2  -4  23 817.656 50.2886  -2
   2   4  26 817.656 50.2886   1
  -2  -4  24 277.107 44.9837  -2
   2   4  27 277.107 44.9837   1
  -2  -4  25 609.435 47.8601  -2
   2   4  28 609.435 47.8601   1
  -2  -4  26 2025.08 64.6641  -2
   2   4  29 2025.08 64.6641   1
  -2  -4  27 1472.54 57.9450  -2
   2   4  30 1472.54 57.9450   1
  -2  -4  28 1174.06 59.0571  -2
   2   4  31 1174.06 59.0571   1
  -2  -4  29 6556.97 92.1106  -2
   2   4  32 6556.97 92.1106   1
  -2  -4  30 2922.25 73.3314  -2
   2   4  33 2922.25 73.3314   1
  -2  -4  31 1027.01 51.6597  -2
   2   4  34 1027.01 51.6597   1
  -2  -4  32 146.219 44.6299  -2
   2   4  35 146.219 44.6299   1
  -2  -4  33 24.7160 39.3881  -2
   2   4  36 24.7160 39.3881   1
  -2  -4  34 1336.07 57.0644  -2
   2   4  37 1336.07 57.0644   1
  -2  -4  35 899.981 49.7117  -2
   2   4  38 899.981 49.7117   1
  -2  -4  36 904.502 47.6969  -2
   2   4  39 904.502 47.6969   1
  -2  -4  37 403.351 67.3373  -2
   2   4  40 403.351 67.3373   1
  -2  -4  38 24.2922 58.0032  -2
   2   4  41 24.2922 58.0032   1
   2   4 -40 422.608 50.6164  -2
  -2  -4 -43 422.608 50.6164   1
   2   4 -41 160.754 44.2131  -2
  -2  -4 -44 160.754 44.2131   1
   2   4 -42 102.111 38.5686  -2
  -2  -4 -45 102.111 38.5686   1
   2   4 -43 228.632 37.7216  -2
  -2  -4 -46 228.632 37.7216   1
   2   4 -44 259.253 32.7574  -2
  -2  -4 -47 259.253 32.7574   1
  -2  -5 -44 92.8955 37.1158  -2
   2   5 -40 92.8955 37.1158   1
  -2  -5 -43 973.357 52.9932  -2
   2   5 -39 973.357 52.9932   1
  -2  -5 -42 340.607 46.1103  -2
   2   5 -38 340.607 46.1103   1
  -2  -5 -41 189.050 49.5950  -2
   2   5 -37 189.050 49.5950   1
  -2  -5 -40 9.59238 30.2861  -2
   2   5 -36 9.59238 30.2861   1
  -2  -5 -39 510.755 36.6886  -2
   2   5 -35 510.755 36.6886   1
  -2  -5 -38 225.831 35.9369  -2
   2   5 -34 225.831 35.9369   1
  -2  -5 -37 502.854 40.9167  -2
   2   5 -33 502.854 40.9167   1
  -2  -5 -36 159.460 38.6943  -2
   2   5 -32 159.460 38.6943   1
  -2  -5 -35 1694.12 52.8781  -2
   2   5 -31 1694.12 52.8781   1
  -2  -5 -34 2065.92 58.7751  -2
   2   5 -30 2065.92 58.7751   1
  -2  -5 -33 1648.75 56.0481  -2
   2   5 -29 1648.75 56.0481   1
  -2  -5 -32 864.334 51.8723  -2
   2   5 -28 864.334 51.8723   1
  -2  -5 -31 44.6087 33.5815  -2
   2   5 -27 44.6087 33.5815   1
  -2  -5 -30 1460.90 47.7082  -2
   2   5 -26 1460.90 47.7082   1
  -2  -5 -29 325.015 37.3199  -2
   2   5 -25 325.015 37.3199   1
  -2  -5 -28 526.072 38.7874  -2
   2   5 -24 526.072 38.7874   1
  -2  -5 -27 615.296 44.3306  -2
   2   5 -23 615.296 44.3306   1
  -2  -5 -26 621.976 44.4062  -2
   2   5 -22 621.976 44.4062   1
  -2  -5 -25 1057.20 48.6096  -2
   2   5 -21 1057.20 48.6096   1
  -2  -5 -24 3174.59 62.5645  -2
   2   5 -20 3174.59 62.5645   1
  -2  -5 -23 187.650 30.9212  -2
   2   5 -19 187.650 30.9212   1
  -2  -5 -22 968.763 46.4409  -2
   2   5 -18 968.763 46.4409   1
  -2  -5 -21 120.836 34.9205  -2
   2   5 -17 120.836 34.9205   1
  -2  -5 -20 1477.02 40.8757  -2
   2   5 -16 1477.02 40.8757   1
  -2  -5 -19 855.168 36.8519  -2
   2   5 -15 855.168 36.8519   1
  -2  -5 -18-6.19037 28.1997  -2
   2   5 -14-6.19037 28.1997   1
  -2  -5 -17 767.001 35.0362  -2
   2   5 -13 767.001 35.0362   1
  -2  -5 -16 570.760 46.1279  -2
   2   5 -12 570.760 46.1279   1
  -2  -5 -15 69.8913 39.6741  -2
   2   5 -11 69.8913 39.6741   1
  -2  -5 -14 8278.49 301.100  -2
   2   5 -10 8278.49 301.100   1
  -2  -5 -13 797.431 148.664  -2
   2   5  -9 797.431 148.664   1
  -2  -5 -12 2231.71 188.464  -2
   2   5  -8 2231.71 188.464   1
  -2  -5 -11 1021.44 143.502  -2
   2   5  -7 1021.44 143.502   1
  -2  -5 -10 3215.43 204.765  -2
   2   5  -6 3215.43 204.765   1
  -2  -5  -9 1299.99 149.775  -2
   2   5  -5 1299.99 149.775   1
  -2  -5  -8 997.291 145.935  -2
   2   5  -4 997.291 145.935   1
  -2  -5   4 714.480 111.894  -2
   2   5   8 714.480 111.894   1
  -2  -5   5 1177.67 125.511  -2
   2   5   9 1177.67 125.511   1
  -2  -5   6 2836.42 166.044  -2
   2   5  10 2836.42 166.044   1
  -2  -5  11 159.711 73.8550  -2
   2   5  15 159.711 73.8550   1
  -2  -5  12 631.778 74.0337  -2
   2   5  16 631.778 74.0337   1
  -2  -5  13 858.293 74.7868  -2
   2   5  17 858.293 74.7868   1
  -2  -5  14 32.5668 60.1797  -2
   2   5  18 32.5668 60.1797   1
  -2  -5  15 961.869 80.7769  -2
   2   5  19 961.869 80.7769   1
  -2  -5  16 1876.26 97.1609  -2
   2   5  20 1876.26 97.1609   1
  -2  -5  17 138.713 38.4524  -2
   2   5  21 138.713 38.4524   1
  -2  -5  18 952.375 50.2362  -2
   2   5  22 952.375 50.2362   1
  -2  -5  19 236.340 46.1904  -2
   2   5  23 236.340 46.1904   1
  -2  -5  20 3592.38 73.1407  -2
   2   5  24 3592.38 73.1407   1
  -2  -5  21 1127.73 54.0235  -2
   2   5  25 1127.73 54.0235   1
  -2  -5  22 574.213 46.8980  -2
   2   5  26 574.213 46.8980   1
  -2  -5  23 616.669 50.2710  -2
   2   5  27 616.669 50.2710   1
  -2  -5  24 596.435 49.4516  -2
   2   5  28 596.435 49.4516   1
  -2  -5  25 395.860 48.6012  -2
   2   5  29 395.860 48.6012   1
  -2  -5  26 1458.29 58.4891  -2
   2   5  30 1458.29 58.4891   1
  -2  -5  27 6.66509 38.2452  -2
   2   5  31 6.66509 38.2452   1
  -2  -5  28 1051.76 56.6463  -2
   2   5  32 1051.76 56.6463   1
  -2  -5  29 1976.44 60.1405  -2
   2   5  33 1976.44 60.1405   1
  -2  -5  30 1820.18 58.9926  -2
   2   5  34 1820.18 58.9926   1
  -2  -5  31 1601.08 57.7289  -2
   2   5  35 1601.08 57.7289   1
  -2  -5  32 266.635 61.2375  -2
   2   5  36 266.635 61.2375   1
  -2  -5  33 599.712 61.2083  -2
   2   5  37 599.712 61.2083   1
  -2  -5  34 182.862 53.5412  -2
   2   5  38 182.862 53.5412   1
  -2  -5  35 475.549 56.5010  -2
   2   5  39 475.549 56.5010   1
  -2  -5  36 0.46991 45.7219  -2
   2   5  40 0.46991 45.7219   1
  -2  -5  37 202.966 44.2012  -2
   2   5  41 202.966 44.2012   1
  -2  -5  38 192.374 42.0156  -2
   2   5  42 192.374 42.0156   1
   2   5 -40 127.666 35.1447  -2
  -2  -5 -44 127.666 35.1447   1
   2   5 -41 359.920 33.3013  -2
  -2  -5 -45 359.920 33.3013   1
   2   6 -37 190.828 20.0678   1
   2   6 -36-26.4062 22.0119   1
   2   6 -35-6.45777 22.8007   1
   2   6 -34 17.9270 23.9983   1
  -2  -6 -38 42.9706 44.5788  -2
   2   6 -33 42.9706 44.5788   1
  -2  -6 -37 39.1718 45.7598  -2
   2   6 -32 39.1718 45.7598   1
  -2  -6 -36 185.947 47.1517  -2
   2   6 -31 185.947 47.1517   1
  -2  -6 -35 112.470 50.6465  -2
   2   6 -30 112.470 50.6465   1
  -2  -6 -34 79.0153 57.7605  -2
   2   6 -29 79.0153 57.7605   1
  -2  -6 -33 305.600 65.6015  -2
   2   6 -28 305.600 65.6015   1
  -2  -6 -32 262.194 60.3223  -2
   2   6 -27 262.194 60.3223   1
  -2  -6 -31 172.166 70.1837  -2
   2   6 -26 172.166 70.1837   1
  -2  -6 -30 827.748 50.0914  -2
   2   6 -25 827.748 50.0914   1
  -2  -6 -29 217.881 48.1041  -2
   2   6 -24 217.881 48.1041   1
  -2  -6 -28 595.675 49.9325  -2
   2   6 -23 595.675 49.9325   1
  -2  -6 -27 758.513 51.2265  -2
   2   6 -22 758.513 51.2265   1
  -2  -6 -26 128.510 44.7769  -2
   2   6 -21 128.510 44.7769   1
  -2  -6 -25 586.956 47.5545  -2
   2   6 -20 586.956 47.5545   1
  -2  -6 -24 69.8445 32.3491  -2
   2   6 -19 69.8445 32.3491   1
  -2  -6 -23 159.346 33.1470  -2
   2   6 -18 159.346 33.1470   1
  -2  -6 -22 85.9446 32.8258  -2
   2   6 -17 85.9446 32.8258   1
  -2  -6 -21 241.230 36.3705  -2
   2   6 -16 241.230 36.3705   1
  -2  -6 -20 456.679 38.0992  -2
   2   6 -15 456.679 38.0992   1
  -2  -6 -19 215.259 36.1960  -2
   2   6 -14 215.259 36.1960   1
  -2  -6 -18 82.2535 35.0364  -2
   2   6 -13 82.2535 35.0364   1
  -2  -6 -17-17.8591 32.7540  -2
   2   6 -12-17.8591 32.7540   1
  -2  -6 -16 14.9185 32.4384  -2
   2   6 -11 14.9185 32.4384   1
  -2  -6 -15 1887.15 46.9229  -2
   2   6 -10 1887.15 46.9229   1
  -2  -6 -14 771.192 51.9024  -2
   2   6  -9 771.192 51.9024   1
  -2  -6 -13 135.169 48.3728  -2
   2   6  -8 135.169 48.3728   1
  -2  -6 -12 2675.41 63.1059  -2
   2   6  -7 2675.41 63.1059   1
  -2  -6 -11 3940.98 98.0133  -2
   2   6  -6 3940.98 98.0133   1
  -2  -6 -10 4200.25 100.156  -2
   2   6  -5 4200.25 100.156   1
  -2  -6  -9 5722.33 110.354  -2
   2   6  -4 5722.33 110.354   1
  -2  -6  -8 2928.76 97.5818  -2
   2   6  -3 2928.76 97.5818   1
  -2  -6  -7 4149.24 97.3442  -2
   2   6  -2 4149.24 97.3442   1
  -2  -6  -6 4314.94 100.128  -2
   2   6  -1 4314.94 100.128   1
  -2  -6  -5 1475.17 76.6760  -2
   2   6   0 1475.17 76.6760   1
  -2  -6  -4 1851.25 84.7694  -2
   2   6   1 1851.25 84.7694   1
  -2  -6  -3 2030.81 72.8075  -2
   2   6   2 2030.81 72.8075   1
  -2  -6  -2 2914.44 92.1473  -2
   2   6   3 2914.44 92.1473   1
  -2  -6  -1 1713.19 84.1274  -2
   2   6   4 1713.19 84.1274   1
   2   6   5 563.073 54.3521   1
  -2  -6   0 1626.12 77.5699  -2
   2   6   5 1626.12 77.5699   1
  -2  -6   1 2656.99 58.1251  -2
   2   6   6 2656.99 58.1251   1
  -2  -6   2 4873.46 69.6781  -2
   2   6   7 4873.46 69.6781   1
  -2  -6   3 2501.15 59.2643  -2
   2   6   8 2501.15 59.2643   1
  -2  -6   4 4700.84 70.0100  -2
   2   6   9 4700.84 70.0100   1
  -2  -6   5 4921.74 70.0283  -2
   2   6  10 4921.74 70.0283   1
  -2  -6   6 3646.63 63.5074  -2
   2   6  11 3646.63 63.5074   1
  -2  -6   7 3354.77 64.0516  -2
   2   6  12 3354.77 64.0516   1
  -2  -6   8 350.782 69.5384  -2
   2   6  13 350.782 69.5384   1
  -2  -6   9 294.321 64.4914  -2
   2   6  14 294.321 64.4914   1
  -2  -6  10 2135.65 94.4832  -2
   2   6  15 2135.65 94.4832   1
  -2  -6  11 48.3246 68.4921  -2
   2   6  16 48.3246 68.4921   1
  -2  -6  12 35.9862 56.0334  -2
   2   6  17 35.9862 56.0334   1
  -2  -6  13 98.1060 53.0016  -2
   2   6  18 98.1060 53.0016   1
  -2  -6  14 228.553 56.9107  -2
   2   6  19 228.553 56.9107   1
  -2  -6  15 510.836 65.3553  -2
   2   6  20 510.836 65.3553   1
  -2  -6  16 270.456 71.5556  -2
   2   6  21 270.456 71.5556   1
  -2  -6  17 39.2606 73.5841  -2
   2   6  22 39.2606 73.5841   1
  -2  -6  18 171.173 69.3485  -2
   2   6  23 171.173 69.3485   1
  -2  -6  19 92.3870 61.3577  -2
   2   6  24 92.3870 61.3577   1
  -2  -6  20 717.070 80.5001  -2
   2   6  25 717.070 80.5001   1
  -2  -6  21 242.898 65.3671  -2
   2   6  26 242.898 65.3671   1
  -2  -6  22 737.689 80.0913  -2
   2   6  27 737.689 80.0913   1
  -2  -6  23 502.152 72.1649  -2
   2   6  28 502.152 72.1649   1
  -2  -6  24 233.623 67.3176  -2
   2   6  29 233.623 67.3176   1
  -2  -6  25 1158.54 74.2248  -2
   2   6  30 1158.54 74.2248   1
  -2  -6  26 242.262 67.6889  -2
   2   6  31 242.262 67.6889   1
  -2  -6  27 225.231 64.5572  -2
   2   6  32 225.231 64.5572   1
  -2  -6  28 274.034 60.9709  -2
   2   6  33 274.034 60.9709   1
  -2  -6  29 212.012 59.4706  -2
   2   6  34 212.012 59.4706   1
  -2  -6  30 72.7514 56.0669  -2
   2   6  35 72.7514 56.0669   1
   2   6  36 8.60999 35.4125   1
  -2  -6  32-14.3401 51.4681  -2
   2   6  37-14.3401 51.4681   1
   2   6  38-8.61586 32.7940   1
   2   6  39 67.6190 31.7733   1
   2   6  40 2.36466 27.6171   1
   2   6  41 502.491 31.1120   1
  -2  -6 -42 90.4922 21.1108   1
  -2  -7 -33 83.3364 45.7037  -2
   2   7 -28 83.3364 45.7037   1
  -2  -7 -32 612.669 53.5453  -2
   2   7 -27 612.669 53.5453   1
  -2  -7 -31 554.398 55.2603  -2
   2   7 -26 554.398 55.2603   1
  -2  -7 -30 79.4700 54.3227  -2
   2   7 -25 79.4700 54.3227   1
  -2  -7 -29 13.8591 52.6887  -2
   2   7 -24 13.8591 52.6887   1
  -2  -7 -28 32.8265 56.9416  -2
   2   7 -23 32.8265 56.9416   1
  -2  -7 -27 259.269 40.9466  -2
   2   7 -22 259.269 40.9466   1
  -2  -7 -26 64.1812 40.6382  -2
   2   7 -21 64.1812 40.6382   1
  -2  -7 -25 538.894 45.1550  -2
   2   7 -20 538.894 45.1550   1
  -2  -7 -24 71.0760 41.0966  -2
   2   7 -19 71.0760 41.0966   1
  -2  -7 -23 202.067 32.6125  -2
   2   7 -18 202.067 32.6125   1
  -2  -7 -22 1064.61 38.7985  -2
   2   7 -17 1064.61 38.7985   1
  -2  -7 -21 402.805 35.5434  -2
   2   7 -16 402.805 35.5434   1
  -2  -7 -20 61.9732 34.5584  -2
   2   7 -15 61.9732 34.5584   1
  -2  -7 -19 85.7244 34.3788  -2
   2   7 -14 85.7244 34.3788   1
  -2  -7 -18 87.5752 32.4080  -2
   2   7 -13 87.5752 32.4080   1
  -2  -7 -17 425.949 38.0550  -2
   2   7 -12 425.949 38.0550   1
  -2  -7 -16 233.346 30.4116  -2
   2   7 -11 233.346 30.4116   1
  -2  -7 -15 96.9357 30.1279  -2
   2   7 -10 96.9357 30.1279   1
  -2  -7 -14 60.5074 30.9486  -2
   2   7  -9 60.5074 30.9486   1
  -2  -7 -13 540.080 33.4653  -2
   2   7  -8 540.080 33.4653   1
  -2  -7 -12 427.550 32.2658  -2
   2   7  -7 427.550 32.2658   1
  -2  -7 -11 451.043 31.8788  -2
   2   7  -6 451.043 31.8788   1
  -2  -7 -10 351.586 32.8065  -2
   2   7  -5 351.586 32.8065   1
  -2  -7  -9 385.491 39.7874  -2
   2   7  -4 385.491 39.7874   1
  -2  -7  -8 310.281 38.3449  -2
   2   7  -3 310.281 38.3449   1
  -2  -7  -7 342.100 47.8012  -2
   2   7  -2 342.100 47.8012   1
  -2  -7  -6 694.839 65.3693  -2
   2   7  -1 694.839 65.3693   1
  -2  -7  -5 1128.04 80.7442  -2
   2   7   0 1128.04 80.7442   1
  -2  -7  -4 608.336 70.2464  -2
   2   7   1 608.336 70.2464   1
  -2  -7  -3 80.3849 56.9662  -2
   2   7   2 80.3849 56.9662   1
  -2  -7  -2 59.1659 63.8967  -2
   2   7   3 59.1659 63.8967   1
  -2  -7  -1 344.854 71.6063  -2
   2   7   4 344.854 71.6063   1
  -2  -7   0 960.753 77.9144  -2
   2   7   5 960.753 77.9144   1
  -2  -7   1 849.987 75.8122  -2
   2   7   6 849.987 75.8122   1
  -2  -7   2 357.776 69.3601  -2
   2   7   7 357.776 69.3601   1
  -2  -7   3 383.690 43.8552  -2
   2   7   8 383.690 43.8552   1
  -2  -7   4 291.168 40.4198  -2
   2   7   9 291.168 40.4198   1
  -2  -7   5 470.141 44.2407  -2
   2   7  10 470.141 44.2407   1
  -2  -7   6 183.222 41.0372  -2
   2   7  11 183.222 41.0372   1
  -2  -7   7 591.637 44.4495  -2
   2   7  12 591.637 44.4495   1
  -2  -7   8 291.176 40.4083  -2
   2   7  13 291.176 40.4083   1
  -2  -7   9 78.3210 59.8392  -2
   2   7  14 78.3210 59.8392   1
  -2  -7  10 29.3460 57.4598  -2
   2   7  15 29.3460 57.4598   1
  -2  -7  11 280.773 68.8709  -2
   2   7  16 280.773 68.8709   1
  -2  -7  12 300.676 66.9201  -2
   2   7  17 300.676 66.9201   1
  -2  -7  13 61.0074 59.7183  -2
   2   7  18 61.0074 59.7183   1
  -2  -7  14 169.487 56.6659  -2
   2   7  19 169.487 56.6659   1
  -2  -7  15 89.6823 56.6508  -2
   2   7  20 89.6823 56.6508   1
  -2  -7  16 562.883 68.8146  -2
   2   7  21 562.883 68.8146   1
  -2  -7  17 1118.87 78.4636  -2
   2   7  22 1118.87 78.4636   1
  -2  -7  18 161.427 65.6445  -2
   2   7  23 161.427 65.6445   1
  -2  -7  19 118.495 52.8922  -2
   2   7  24 118.495 52.8922   1
  -2  -7  20 644.754 71.2856  -2
   2   7  25 644.754 71.2856   1
  -2  -7  21 100.423 51.7618  -2
   2   7  26 100.423 51.7618   1
  -2  -7  22 176.603 63.8387  -2
   2   7  27 176.603 63.8387   1
  -2  -7  23 88.4245 55.6779  -2
   2   7  28 88.4245 55.6779   1
  -2  -7  24 44.4698 48.8363  -2
   2   7  29 44.4698 48.8363   1
  -2  -7  25 143.497 49.9894  -2
   2   7  30 143.497 49.9894   1
  -2  -7  26 600.775 55.5239  -2
   2   7  31 600.775 55.5239   1
  -2  -7  27 551.246 51.0477  -2
   2   7  32 551.246 51.0477   1
  -2  -7  28 98.9064 45.8327  -2
   2   7  33 98.9064 45.8327   1
  -2  -7  29 102.223 43.9054  -2
   2   7  34 102.223 43.9054   1
  -2  -7  30 47.0586 37.8381  -2
   2   7  35 47.0586 37.8381   1
  -2  -7  31 103.403 35.8172  -2
   2   7  36 103.403 35.8172   1
  -2  -7  32 81.0864 30.5827  -2
   2   7  37 81.0864 30.5827   1
   2   7  38-4.20564 18.7556   1
  -2  -8 -24 19.0199 40.6693  -2
   2   8 -18 19.0199 40.6693   1
  -2  -8 -23 14.9500 27.4945  -2
   2   8 -17 14.9500 27.4945   1
  -2  -8 -22 41.5032 27.6204  -2
   2   8 -16 41.5032 27.6204   1
  -2  -8 -21 8.95439 28.8024  -2
   2   8 -15 8.95439 28.8024   1
  -2  -8 -20 42.5466 28.8841  -2
   2   8 -14 42.5466 28.8841   1
  -2  -8 -19 15.9263 22.7884  -2
   2   8 -13 15.9263 22.7884   1
  -2  -8 -18 15.4772 25.1528  -2
   2   8 -12 15.4772 25.1528   1
  -2  -8 -17 54.7282 26.5421  -2
   2   8 -11 54.7282 26.5421   1
  -2  -8 -16 70.3233 25.1742  -2
   2   8 -10 70.3233 25.1742   1
  -2  -8 -15 104.664 28.2433  -2
   2   8  -9 104.664 28.2433   1
  -2  -8 -14 488.909 30.5271  -2
   2   8  -8 488.909 30.5271   1
  -2  -8 -13 731.789 33.9113  -2
   2   8  -7 731.789 33.9113   1
  -2  -8 -12 629.398 33.3602  -2
   2   8  -6 629.398 33.3602   1
  -2  -8 -11 637.937 34.8591  -2
   2   8  -5 637.937 34.8591   1
  -2  -8 -10 481.437 33.7895  -2
   2   8  -4 481.437 33.7895   1
  -2  -8  -9 672.298 34.7842  -2
   2   8  -3 672.298 34.7842   1
  -2  -8  -8 215.141 31.7810  -2
   2   8  -2 215.141 31.7810   1
  -2  -8  -7 224.549 33.7977  -2
   2   8  -1 224.549 33.7977   1
  -2  -8  -6 307.223 32.6372  -2
   2   8   0 307.223 32.6372   1
  -2  -8  -5 106.486 31.7351  -2
   2   8   1 106.486 31.7351   1
  -2  -8  -4 377.173 31.8918  -2
   2   8   2 377.173 31.8918   1
  -2  -8  -3 141.451 28.9127  -2
   2   8   3 141.451 28.9127   1
  -2  -8  -2 321.798 30.9350  -2
   2   8   4 321.798 30.9350   1
  -2  -8  -1 119.782 37.3277  -2
   2   8   5 119.782 37.3277   1
  -2  -8   0 135.567 38.9240  -2
   2   8   6 135.567 38.9240   1
  -2  -8   1 251.999 42.4726  -2
   2   8   7 251.999 42.4726   1
  -2  -8   2 68.8357 33.3886  -2
   2   8   8 68.8357 33.3886   1
  -2  -8   3 558.553 39.5396  -2
   2   8   9 558.553 39.5396   1
  -2  -8   4 413.175 42.9339  -2
   2   8  10 413.175 42.9339   1
  -2  -8   5 479.561 40.0919  -2
   2   8  11 479.561 40.0919   1
  -2  -8   6 558.190 64.9437  -2
   2   8  12 558.190 64.9437   1
  -2  -8   7 575.646 42.1159  -2
   2   8  13 575.646 42.1159   1
  -2  -8   8 337.934 37.9763  -2
   2   8  14 337.934 37.9763   1
  -2  -8   9 69.1989 38.0138  -2
   2   8  15 69.1989 38.0138   1
  -2  -8  10 13.6043 33.4457  -2
   2   8  16 13.6043 33.4457   1
  -2  -8  11 30.8361 33.7052  -2
   2   8  17 30.8361 33.7052   1
  -2  -8  12 30.9108 29.6108  -2
   2   8  18 30.9108 29.6108   1
  -2  -8  13 33.5159 30.0141  -2
   2   8  19 33.5159 30.0141   1
  -2  -8  14 62.7287 29.0602  -2
   2   8  20 62.7287 29.0602   1
  -2  -8  15 7.95661 26.3145  -2
   2   8  21 7.95661 26.3145   1
  -2  -8  16 39.7269 24.1177  -2
   2   8  22 39.7269 24.1177   1
  -2  -8  17 21.6341 37.2828  -2
   2   8  23 21.6341 37.2828   1
  -2  -8  18 25.6056 39.3213  -2
   2   8  24 25.6056 39.3213   1
  -2  -8  19 82.5268 42.0973  -2
   2   8  25 82.5268 42.0973   1
  -2  -8  20 35.2341 36.7710  -2
   2   8  26 35.2341 36.7710   1
  -2  -8  21 43.4576 35.2336  -2
   2   8  27 43.4576 35.2336   1
  -2  -8  22 92.0458 34.3247  -2
   2   8  28 92.0458 34.3247   1
  -2  -8  23 4.71170 29.9071  -2
   2   8  29 4.71170 29.9071   1
  -2  -8  24-8.23043 27.2335  -2
   2   8  30-8.23043 27.2335   1
   2   9  -6 2.46722 16.0807   1
  -2  -9 -13 10.9115 28.1657  -2
   2   9  -6 10.9115 28.1657   1
  -2  -9 -12 122.989 31.4927  -2
   2   9  -5 122.989 31.4927   1
  -2  -9 -11 14.1180 18.0459  -2
   2   9  -4 14.1180 18.0459   1
  -2  -9 -10 49.1380 18.3243  -2
   2   9  -3 49.1380 18.3243   1
  -2  -9  -9 105.734 19.8692  -2
   2   9  -2 105.734 19.8692   1
  -2  -9  -8 60.6640 18.9634  -2
   2   9  -1 60.6640 18.9634   1
  -2  -9  -7 9.95280 18.5868  -2
   2   9   0 9.95280 18.5868   1
  -2  -9  -6 51.1529 18.9552  -2
   2   9   1 51.1529 18.9552   1
  -2  -9  -5 13.0740 17.5938  -2
   2   9   2 13.0740 17.5938   1
  -2  -9  -4 0.54350 15.5777  -2
   2   9   3 0.54350 15.5777   1
  -2  -9  -3 46.9809 35.9660  -2
   2   9   4 46.9809 35.9660   1
  -2  -9  -2 5.52194 30.2656  -2
   2   9   5 5.52194 30.2656   1
  -2  -9  -1 33.5061 36.9217  -2
   2   9   6 33.5061 36.9217   1
  -2  -9   0 0.16264 29.5874  -2
   2   9   7 0.16264 29.5874   1
  -2  -9   1 11.3503 34.5153  -2
   2   9   8 11.3503 34.5153   1
  -2  -9   2 81.3440 35.7090  -2
   2   9   9 81.3440 35.7090   1
  -2  -9   3 27.8604 35.4702  -2
   2   9  10 27.8604 35.4702   1
  -2  -9   4 0.17808 32.7180  -2
   2   9  11 0.17808 32.7180   1
  -2  -9   5 43.1958 32.1364  -2
   2   9  12 43.1958 32.1364   1
  -2  -9   6 2.04599 31.2966  -2
   2   9  13 2.04599 31.2966   1
  -2  -9   7 34.6650 28.0677  -2
   2   9  14 34.6650 28.0677   1
  -2  -9   8 12.1906 24.5918  -2
   2   9  15 12.1906 24.5918   1
  -3   8  11 17.9865 18.8323   1
  -3   8  10-17.2028 19.8596   1
  -3   8   9 37.7544 20.2005   1
  -3   8   8-10.9948 20.7379   1
  -3   8   7 26.4187 21.1753   1
  -3   8   6 12.7205 20.7230   1
  -3   8   5 5.34857 20.4634   1
  -3   8   4 14.1123 19.9882   1
  -3   8   3 14.5102 20.0425   1
  -3   8   2 3.25024 19.7223   1
  -3   8   1 5.91269 19.4765   1
  -3   8  -1 28.9230 17.7899   1
   3  -7  21-3.91275 24.2609  -2
  -3   7  26-3.91275 24.2609   1
   3  -7  20 35.0848 17.3267  -2
  -3   7  25 35.0848 17.3267   1
   3  -7  19 361.826 34.1763  -2
  -3   7  24 361.826 34.1763   1
   3  -7  18 88.1345 33.8273  -2
  -3   7  23 88.1345 33.8273   1
   3  -7  17 6.35216 28.9909  -2
  -3   7  22 6.35216 28.9909   1
   3  -7  16 203.512 32.2883  -2
  -3   7  21 203.512 32.2883   1
   3  -7  15 52.4407 35.0785  -2
  -3   7  20 52.4407 35.0785   1
   3  -7  14-16.7203 40.4685  -2
  -3   7  19-16.7203 40.4685   1
   3  -7  13 119.319 41.7133  -2
  -3   7  18 119.319 41.7133   1
   3  -7  12 42.6339 28.9667  -2
  -3   7  17 42.6339 28.9667   1
   3  -7  11 179.296 41.4195  -2
  -3   7  16 179.296 41.4195   1
   3  -7  10 237.759 44.9598  -2
  -3   7  15 237.759 44.9598   1
   3  -7   9 86.4067 33.6433  -2
  -3   7  14 86.4067 33.6433   1
   3  -7   8 132.856 32.7229  -2
  -3   7  13 132.856 32.7229   1
   3  -7   7 0.88920 34.4111  -2
  -3   7  12 0.88920 34.4111   1
   3  -7   6 9.64891 36.1312  -2
  -3   7  11 9.64891 36.1312   1
   3  -7   5 57.5836 38.0510  -2
  -3   7  10 57.5836 38.0510   1
   3  -7   4 1.71340 44.4808  -2
  -3   7   9 1.71340 44.4808   1
   3  -7   3 41.8164 38.3345  -2
  -3   7   8 41.8164 38.3345   1
   3  -7   2-18.1882 40.8929  -2
  -3   7   7-18.1882 40.8929   1
   3  -7   1-3.39968 44.5060  -2
  -3   7   6-3.39968 44.5060   1
   3  -7   0 70.1797 45.2296  -2
  -3   7   5 70.1797 45.2296   1
   3  -7  -1 204.052 28.8333  -2
  -3   7   4 204.052 28.8333   1
   3  -7  -2 354.067 30.5878  -2
  -3   7   3 354.067 30.5878   1
   3  -7  -3 410.508 29.2890  -2
  -3   7   2 410.508 29.2890   1
   3  -7  -4 156.340 28.0268  -2
  -3   7   1 156.340 28.0268   1
   3  -7  -5 298.737 50.2748  -2
  -3   7   0 298.737 50.2748   1
   3  -7  -6 119.812 55.7843  -2
  -3   7  -1 119.812 55.7843   1
   3  -7  -7 93.0176 73.3103  -2
  -3   7  -2 93.0176 73.3103   1
   3  -7  -8 79.2124 96.3186  -2
  -3   7  -3 79.2124 96.3186   1
   3  -7  -9 127.923 118.650  -2
  -3   7  -4 127.923 118.650   1
   3  -7 -10 158.186 135.460  -2
  -3   7  -5 158.186 135.460   1
   3  -7 -11 130.387 141.506  -2
  -3   7  -6 130.387 141.506   1
   3  -7 -12 130.102 140.765  -2
  -3   7  -7 130.102 140.765   1
   3  -7 -13 70.6010 151.207  -2
  -3   7  -8 70.6010 151.207   1
   3  -7 -14 218.042 40.1689  -2
  -3   7  -9 218.042 40.1689   1
   3  -7 -15 278.509 38.6269  -2
  -3   7 -10 278.509 38.6269   1
   3  -7 -16 237.986 35.7236  -2
  -3   7 -11 237.986 35.7236   1
   3  -7 -17 89.8871 154.792  -2
  -3   7 -12 89.8871 154.792   1
   3  -7 -18 179.732 166.360  -2
  -3   7 -13 179.732 166.360   1
   3  -7 -19-53.6298 145.903  -2
  -3   7 -14-53.6298 145.903   1
   3  -7 -20 108.319 143.566  -2
  -3   7 -15 108.319 143.566   1
   3  -7 -21 109.776 143.444  -2
  -3   7 -16 109.776 143.444   1
   3  -7 -22 141.399 136.813  -2
  -3   7 -17 141.399 136.813   1
   3  -7 -23 146.899 124.273  -2
  -3   7 -18 146.899 124.273   1
   3  -7 -24 261.543 118.765  -2
  -3   7 -19 261.543 118.765   1
   3  -7 -25 46.9812 104.787  -2
  -3   7 -20 46.9812 104.787   1
   3  -7 -26 11.1487 93.9685  -2
  -3   7 -21 11.1487 93.9685   1
  -3   6  33-20.2451 18.1962   1
   3  -6  28 21.1292 26.3677  -2
  -3   6  32 21.1292 26.3677   1
   3  -6  27 9.14297 29.9669  -2
  -3   6  31 9.14297 29.9669   1
   3  -6  26 46.7192 32.8135  -2
  -3   6  30 46.7192 32.8135   1
   3  -6  25 42.8974 35.9513  -2
  -3   6  29 42.8974 35.9513   1
   3  -6  24 370.886 42.9349  -2
  -3   6  28 370.886 42.9349   1
   3  -6  23 42.4211 40.5345  -2
  -3   6  27 42.4211 40.5345   1
   3  -6  22 1110.71 52.4543  -2
  -3   6  26 1110.71 52.4543   1
   3  -6  21 115.128 44.4588  -2
  -3   6  25 115.128 44.4588   1
   3  -6  20 1072.03 59.7547  -2
  -3   6  24 1072.03 59.7547   1
   3  -6  19 66.0750 55.6945  -2
  -3   6  23 66.0750 55.6945   1
   3  -6  18 64.7777 45.1953  -2
  -3   6  22 64.7777 45.1953   1
   3  -6  17 148.512 58.9341  -2
  -3   6  21 148.512 58.9341   1
   3  -6  16 372.745 47.9373  -2
  -3   6  20 372.745 47.9373   1
   3  -6  15 58.1516 55.1935  -2
  -3   6  19 58.1516 55.1935   1
   3  -6  14 149.582 59.1888  -2
  -3   6  18 149.582 59.1888   1
   3  -6  13 197.684 56.1532  -2
  -3   6  17 197.684 56.1532   1
   3  -6  12 125.627 52.9170  -2
  -3   6  16 125.627 52.9170   1
   3  -6  11 158.325 52.1897  -2
  -3   6  15 158.325 52.1897   1
   3  -6  10 253.707 55.5832  -2
  -3   6  14 253.707 55.5832   1
   3  -6   9 130.070 59.0556  -2
  -3   6  13 130.070 59.0556   1
   3  -6   8 182.657 62.9816  -2
  -3   6  12 182.657 62.9816   1
   3  -6   7 642.226 60.6193  -2
  -3   6  11 642.226 60.6193   1
   3  -6   6 103.057 34.8116  -2
  -3   6  10 103.057 34.8116   1
   3  -6   5 630.595 42.4066  -2
  -3   6   9 630.595 42.4066   1
   3  -6   4 593.887 38.7237  -2
  -3   6   8 593.887 38.7237   1
   3  -6   3 372.781 37.3199  -2
  -3   6   7 372.781 37.3199   1
   3  -6   2 359.382 46.6927  -2
  -3   6   6 359.382 46.6927   1
   3  -6   1 413.102 49.4418  -2
  -3   6   5 413.102 49.4418   1
   3  -6   0 631.561 51.9618  -2
  -3   6   4 631.561 51.9618   1
   3  -6  -1 88.8244 46.9125  -2
  -3   6   3 88.8244 46.9125   1
   3  -6  -2 99.1466 47.1566  -2
  -3   6   2 99.1466 47.1566   1
   3  -6  -3 182.065 48.7214  -2
  -3   6   1 182.065 48.7214   1
   3  -6  -4 745.630 53.8849  -2
  -3   6   0 745.630 53.8849   1
   3  -6  -5 173.474 46.4957  -2
  -3   6  -1 173.474 46.4957   1
   3  -6  -6 342.341 45.7992  -2
  -3   6  -2 342.341 45.7992   1
   3  -6  -7 456.247 225.330  -2
  -3   6  -3 456.247 225.330   1
   3  -6  -8 533.091 232.669  -2
  -3   6  -4 533.091 232.669   1
   3  -6  -9 388.494 231.843  -2
  -3   6  -5 388.494 231.843   1
   3  -6 -10 187.027 233.027  -2
  -3   6  -6 187.027 233.027   1
   3  -6 -11 458.315 234.256  -2
  -3   6  -7 458.315 234.256   1
   3  -6 -12 44.7770 232.888  -2
  -3   6  -8 44.7770 232.888   1
   3  -6 -13 76.8344 263.298  -2
  -3   6  -9 76.8344 263.298   1
   3  -6 -14 285.102 288.807  -2
  -3   6 -10 285.102 288.807   1
   3  -6 -15 445.113 249.149  -2
  -3   6 -11 445.113 249.149   1
   3  -6 -16 363.358 230.605  -2
  -3   6 -12 363.358 230.605   1
   3  -6 -17 300.380 270.886  -2
  -3   6 -13 300.380 270.886   1
   3  -6 -18 31.9118 191.169  -2
  -3   6 -14 31.9118 191.169   1
   3  -6 -19 163.048 254.518  -2
  -3   6 -15 163.048 254.518   1
   3  -6 -20 379.897 212.134  -2
  -3   6 -16 379.897 212.134   1
   3  -6 -21 124.286 198.178  -2
  -3   6 -17 124.286 198.178   1
   3  -6 -22 270.536 222.288  -2
  -3   6 -18 270.536 222.288   1
   3  -6 -23 352.783 215.749  -2
  -3   6 -19 352.783 215.749   1
  -3   6 -20 308.534 157.290   1
  -3   6 -21 195.181 152.500   1
  -3   6 -22 326.340 145.447   1
  -3   6 -23 143.674 123.914   1
  -3   6 -24 98.8536 117.215   1
  -3   6 -25-49.1750 128.905   1
  -3   6 -26 5.61487 108.679   1
  -3   6 -27 20.5595 102.980   1
  -3   6 -28 36.4908 100.503   1
  -3   6 -29-7.67647 86.9734   1
  -3   6 -30-43.5757 77.0863   1
  -3   6 -31 72.6388 67.5209   1
   3  -5 -38 6.08727 12.3417   1
  -3   5  37 32.6005 14.3815   1
  -3   5  36-7.57331 15.4051   1
  -3   5  35-31.0207 23.1534   1
  -3   5 -31 56.0027 22.5311  -2
   3  -5 -35 56.0027 22.5311   1
   3  -5  30 51.3795 19.7378  -2
  -3   5  34 51.3795 19.7378   1
   3  -5  29 33.8351 20.4937  -2
  -3   5  33 33.8351 20.4937   1
   3  -5  28 43.5729 21.0283  -2
  -3   5  32 43.5729 21.0283   1
  -3   5 -27 217.535 43.6565  -2
   3  -5 -31 217.535 43.6565   1
  -3   5 -26 485.973 43.3940  -2
   3  -5 -30 485.973 43.3940   1
  -3   5 -25 494.958 45.0398  -2
   3  -5 -29 494.958 45.0398   1
  -3   5 -24 532.033 50.6410  -2
   3  -5 -28 532.033 50.6410   1
  -3   5 -23 804.820 54.1266  -2
   3  -5 -27 804.820 54.1266   1
  -3   5 -22 803.343 53.9265  -2
   3  -5 -26 803.343 53.9265   1
  -3   5 -21 360.582 51.0413  -2
   3  -5 -25 360.582 51.0413   1
  -3   5 -20 953.900 56.2889  -2
   3  -5 -24 953.900 56.2889   1
  -3   5 -19 350.992 50.8920  -2
   3  -5 -23 350.992 50.8920   1
  -3   5 -18 408.523 51.3926  -2
   3  -5 -22 408.523 51.3926   1
  -3   5 -17 1388.60 58.0050  -2
   3  -5 -21 1388.60 58.0050   1
  -3   5 -16 2018.84 64.6272  -2
   3  -5 -20 2018.84 64.6272   1
  -3   5 -15 464.046 51.2727  -2
   3  -5 -19 464.046 51.2727   1
  -3   5 -14 325.988 50.5223  -2
   3  -5 -18 325.988 50.5223   1
  -3   5 -13 690.970 54.3739  -2
   3  -5 -17 690.970 54.3739   1
  -3   5 -12 210.069 49.1322  -2
   3  -5 -16 210.069 49.1322   1
  -3   5 -11 54.8837 47.2632  -2
   3  -5 -15 54.8837 47.2632   1
  -3   5 -10 132.046 32.8076  -2
   3  -5 -14 132.046 32.8076   1
  -3   5  -9 59.2713 31.9861  -2
   3  -5 -13 59.2713 31.9861   1
   3  -5   8 153.041 47.7289  -2
  -3   5  12 153.041 47.7289   1
   3  -5   7 3.50341 46.5365  -2
  -3   5  11 3.50341 46.5365   1
   3  -5   6 1023.43 72.0980  -2
  -3   5  10 1023.43 72.0980   1
   3  -5   5 1541.73 92.2491  -2
  -3   5   9 1541.73 92.2491   1
   3  -5   4 1645.74 113.297  -2
  -3   5   8 1645.74 113.297   1
   3  -5   3 1144.88 141.036  -2
  -3   5   7 1144.88 141.036   1
   3  -5   2 1493.88 150.491  -2
  -3   5   6 1493.88 150.491   1
   3  -5   1 2169.63 169.383  -2
  -3   5   5 2169.63 169.383   1
   3  -5   0 888.314 185.828  -2
  -3   5   4 888.314 185.828   1
   3  -5  -1 945.039 191.501  -2
  -3   5   3 945.039 191.501   1
   3  -5  -2 488.703 207.598  -2
  -3   5   2 488.703 207.598   1
   3  -5  -3 1061.76 226.652  -2
  -3   5   1 1061.76 226.652   1
   3  -5  -4 1035.83 238.650  -2
  -3   5   0 1035.83 238.650   1
   3  -5  -5 2291.69 64.7346  -2
  -3   5  -1 2291.69 64.7346   1
   3  -5  -6 1385.92 59.3074  -2
  -3   5  -2 1385.92 59.3074   1
   3  -5  -7 1701.66 262.466  -2
  -3   5  -3 1701.66 262.466   1
   3  -5  -8 1612.36 242.761  -2
  -3   5  -4 1612.36 242.761   1
   3  -5  -9 1380.24 221.188  -2
  -3   5  -5 1380.24 221.188   1
   3  -5 -10 1099.56 207.495  -2
  -3   5  -6 1099.56 207.495   1
   3  -5 -11 200.718 194.247  -2
  -3   5  -7 200.718 194.247   1
   3  -5 -12 279.926 172.271  -2
  -3   5  -8 279.926 172.271   1
   3  -5 -13 47.1061 141.931  -2
  -3   5  -9 47.1061 141.931   1
   3  -5 -14 82.1957 115.704  -2
  -3   5 -10 82.1957 115.704   1
   3  -5 -15 35.1589 115.241  -2
  -3   5 -11 35.1589 115.241   1
   3  -5 -16 203.789 117.826  -2
  -3   5 -12 203.789 117.826   1
   3  -5 -17 514.478 95.9629  -2
  -3   5 -13 514.478 95.9629   1
   3  -5 -18 91.7009 86.0297  -2
  -3   5 -14 91.7009 86.0297   1
   3  -5 -19 464.778 87.3140  -2
  -3   5 -15 464.778 87.3140   1
   3  -5 -20 1844.53 94.0400  -2
  -3   5 -16 1844.53 94.0400   1
   3  -5 -21 1013.16 80.5846  -2
  -3   5 -17 1013.16 80.5846   1
   3  -5 -22 499.774 80.1997  -2
  -3   5 -18 499.774 80.1997   1
   3  -5 -23 316.484 67.9267  -2
  -3   5 -19 316.484 67.9267   1
   3  -5 -24 841.780 67.7463  -2
  -3   5 -20 841.780 67.7463   1
   3  -5 -25 109.162 56.7321  -2
  -3   5 -21 109.162 56.7321   1
   3  -5 -26 609.741 66.2257  -2
  -3   5 -22 609.741 66.2257   1
   3  -5 -27 671.642 63.5904  -2
  -3   5 -23 671.642 63.5904   1
   3  -5 -28 594.254 56.3326  -2
  -3   5 -24 594.254 56.3326   1
   3  -5 -29 518.303 60.3214  -2
  -3   5 -25 518.303 60.3214   1
   3  -5 -30 416.959 66.1240  -2
  -3   5 -26 416.959 66.1240   1
   3  -5 -31 278.391 56.9263  -2
  -3   5 -27 278.391 56.9263   1
   3  -5 -32-7.82812 55.9160  -2
  -3   5 -28-7.82812 55.9160   1
   3  -5 -33 36.5722 56.0747  -2
  -3   5 -29 36.5722 56.0747   1
   3  -5 -34 46.8307 66.8676  -2
  -3   5 -30 46.8307 66.8676   1
   3  -5 -35 6.56278 67.4091  -2
  -3   5 -31 6.56278 67.4091   1
   3  -5 -36-3.34882 71.6282  -2
  -3   5 -32-3.34882 71.6282   1
   3  -5 -37 6.62331 74.9424  -2
  -3   5 -33 6.62331 74.9424   1
   3  -5 -38-17.1470 81.2328  -2
  -3   5 -34-17.1470 81.2328   1
   3  -5 -39 36.2446 81.2826  -2
  -3   5 -35 36.2446 81.2826   1
   3  -5 -40 6.29000 87.8895  -2
  -3   5 -36 6.29000 87.8895   1
   3  -4  41 42.5093 23.5067  -2
  -3   4  44 42.5093 23.5067   1
  -3   4 -40 46.8209 20.0475  -2
   3  -4 -43 46.8209 20.0475   1
  -3   4 -39 160.285 23.3074  -2
   3  -4 -42 160.285 23.3074   1
  -3   4 -38 51.3752 24.6927  -2
   3  -4 -41 51.3752 24.6927   1
  -3   4 -37 80.9989 27.3262  -2
   3  -4 -40 80.9989 27.3262   1
  -3   4 -36-6.07564 25.3876  -2
   3  -4 -39-6.07564 25.3876   1
  -3   4 -35 346.060 46.8153  -2
   3  -4 -38 346.060 46.8153   1
  -3   4 -34 150.162 42.0115  -2
   3  -4 -37 150.162 42.0115   1
  -3   4 -33 32.3261 43.1222  -2
   3  -4 -36 32.3261 43.1222   1
  -3   4 -32 280.007 49.0106  -2
   3  -4 -35 280.007 49.0106   1
  -3   4 -31 365.109 52.6497  -2
   3  -4 -34 365.109 52.6497   1
  -3   4 -30-14.3918 46.6054  -2
   3  -4 -33-14.3918 46.6054   1
  -3   4 -29 208.799 52.1367  -2
   3  -4 -32 208.799 52.1367   1
  -3   4 -28 2346.77 72.4548  -2
   3  -4 -31 2346.77 72.4548   1
  -3   4 -27 1479.17 68.3333  -2
   3  -4 -30 1479.17 68.3333   1
  -3   4 -26 870.914 61.7807  -2
   3  -4 -29 870.914 61.7807   1
  -3   4 -25 1702.17 72.4176  -2
   3  -4 -28 1702.17 72.4176   1
  -3   4 -24 2502.00 79.2388  -2
   3  -4 -27 2502.00 79.2388   1
  -3   4 -23 669.758 57.8102  -2
   3  -4 -26 669.758 57.8102   1
  -3   4 -22 417.755 56.1293  -2
   3  -4 -25 417.755 56.1293   1
  -3   4 -21 1395.17 68.3595  -2
   3  -4 -24 1395.17 68.3595   1
  -3   4 -20 1225.50 65.9563  -2
   3  -4 -23 1225.50 65.9563   1
  -3   4 -19 907.338 62.5445  -2
   3  -4 -22 907.338 62.5445   1
  -3   4 -18 604.507 59.1122  -2
   3  -4 -21 604.507 59.1122   1
  -3   4 -17 582.434 58.6153  -2
   3  -4 -20 582.434 58.6153   1
  -3   4 -16 1068.94 65.6170  -2
   3  -4 -19 1068.94 65.6170   1
  -3   4 -15 164.868 49.0064  -2
   3  -4 -18 164.868 49.0064   1
  -3   4 -14 2426.40 73.3144  -2
   3  -4 -17 2426.40 73.3144   1
  -3   4 -13 3685.53 80.0999  -2
   3  -4 -16 3685.53 80.0999   1
  -3   4 -12 1270.29 56.7457  -2
   3  -4 -15 1270.29 56.7457   1
  -3   4 -11 834.924 53.0007  -2
   3  -4 -14 834.924 53.0007   1
  -3   4 -10 876.679 55.5821  -2
   3  -4 -13 876.679 55.5821   1
   3  -4   9 917.227 62.8238  -2
  -3   4  12 917.227 62.8238   1
   3  -4   8 1169.83 68.3070  -2
  -3   4  11 1169.83 68.3070   1
   3  -4   7 1288.03 74.0869  -2
  -3   4  10 1288.03 74.0869   1
  -3   4  -6 1087.26 68.7392  -2
   3  -4  -9 1087.26 68.7392   1
   3  -4   5 732.292 68.5417  -2
  -3   4   8 732.292 68.5417   1
   3  -4   4 40.8046 60.7142  -2
  -3   4   7 40.8046 60.7142   1
   3  -4   3 2427.39 89.4938  -2
  -3   4   6 2427.39 89.4938   1
  -3   4  -2 1064.30 83.8877  -2
   3  -4  -5 1064.30 83.8877   1
   3  -4   1 762.255 82.9431  -2
  -3   4   4 762.255 82.9431   1
   3  -4   0 1169.31 85.9423  -2
  -3   4   3 1169.31 85.9423   1
  -3   4   1 2145.40 90.5587  -2
   3  -4  -2 2145.40 90.5587   1
   3  -4  -2 2187.83 111.153  -2
  -3   4   1 2187.83 111.153   1
   3  -4  -3 1128.10 93.0388  -2
  -3   4   0 1128.10 93.0388   1
   3  -4  -4 520.473 76.6086  -2
  -3   4  -1 520.473 76.6086   1
   3  -4  -5 1234.88 92.7388  -2
  -3   4  -2 1234.88 92.7388   1
   3  -4  -6 2802.76 104.055  -2
  -3   4  -3 2802.76 104.055   1
   3  -4  -7 173.049 64.6195  -2
  -3   4  -4 173.049 64.6195   1
   3  -4  -8 937.312 93.4358  -2
  -3   4  -5 937.312 93.4358   1
   3  -4  -9 978.893 52.1950  -2
  -3   4  -6 978.893 52.1950   1
   3  -4 -10 928.994 46.9131  -2
  -3   4  -7 928.994 46.9131   1
   3  -4 -11 1014.75 44.6348  -2
  -3   4  -8 1014.75 44.6348   1
   3  -4 -12 975.902 45.2013  -2
  -3   4  -9 975.902 45.2013   1
   3  -4 -13 837.038 42.7357  -2
  -3   4 -10 837.038 42.7357   1
   3  -4 -14 760.976 43.4220  -2
  -3   4 -11 760.976 43.4220   1
   3  -4 -15 1262.85 48.2342  -2
  -3   4 -12 1262.85 48.2342   1
   3  -4 -16 3244.80 68.3031  -2
  -3   4 -13 3244.80 68.3031   1
   3  -4 -17 2618.81 65.1899  -2
  -3   4 -14 2618.81 65.1899   1
   3  -4 -18 174.186 37.9604  -2
  -3   4 -15 174.186 37.9604   1
   3  -4 -19 936.657 50.8101  -2
  -3   4 -16 936.657 50.8101   1
   3  -4 -20 494.461 43.5460  -2
  -3   4 -17 494.461 43.5460   1
   3  -4 -21 524.811 49.7826  -2
  -3   4 -18 524.811 49.7826   1
   3  -4 -22 901.896 50.1382  -2
  -3   4 -19 901.896 50.1382   1
   3  -4 -23 1007.44 49.7094  -2
  -3   4 -20 1007.44 49.7094   1
   3  -4 -24 1278.49 55.3486  -2
  -3   4 -21 1278.49 55.3486   1
   3  -4 -25 378.776 47.9215  -2
  -3   4 -22 378.776 47.9215   1
   3  -4 -26 668.394 49.3309  -2
  -3   4 -23 668.394 49.3309   1
   3  -4 -27 2603.76 65.7764  -2
  -3   4 -24 2603.76 65.7764   1
   3  -4 -28 1640.94 57.3498  -2
  -3   4 -25 1640.94 57.3498   1
   3  -4 -29 824.701 49.4285  -2
  -3   4 -26 824.701 49.4285   1
   3  -4 -30 1719.06 54.7645  -2
  -3   4 -27 1719.06 54.7645   1
   3  -4 -31 2074.32 83.1112  -2
  -3   4 -28 2074.32 83.1112   1
   3  -4 -32 287.369 60.5538  -2
  -3   4 -29 287.369 60.5538   1
   3  -4 -33 14.9422 41.4014  -2
  -3   4 -30 14.9422 41.4014   1
   3  -4 -34 370.318 56.6980  -2
  -3   4 -31 370.318 56.6980   1
   3  -4 -35 287.318 54.0436  -2
  -3   4 -32 287.318 54.0436   1
   3  -4 -36 14.2560 39.8711  -2
  -3   4 -33 14.2560 39.8711   1
   3  -4 -37 108.043 41.0217  -2
  -3   4 -34 108.043 41.0217   1
   3  -4 -38 367.894 44.5737  -2
  -3   4 -35 367.894 44.5737   1
   3  -4 -39 30.7016 39.1475  -2
  -3   4 -36 30.7016 39.1475   1
   3  -4 -40 65.6285 37.7185  -2
  -3   4 -37 65.6285 37.7185   1
   3  -4 -41 48.1096 40.0082  -2
  -3   4 -38 48.1096 40.0082   1
   3  -4 -42 88.5616 50.6158  -2
  -3   4 -39 88.5616 50.6158   1
   3  -4 -43 100.490 53.1450  -2
  -3   4 -40 100.490 53.1450   1
  -3   3 -45 24.1260 17.3698  -2
   3  -3 -47 24.1260 17.3698   1
  -3   3 -44-4.40858 20.1354  -2
   3  -3 -46-4.40858 20.1354   1
   3  -3  43 12.5856 23.5824  -2
  -3   3  45 12.5856 23.5824   1
  -3   3 -42 76.5023 27.4488  -2
   3  -3 -44 76.5023 27.4488   1
  -3   3 -41 18.5614 26.0890  -2
   3  -3 -43 18.5614 26.0890   1
  -3   3 -40 129.980 47.7350  -2
   3  -3 -42 129.980 47.7350   1
  -3   3 -39 102.257 36.8850  -2
   3  -3 -41 102.257 36.8850   1
  -3   3 -38 22.8323 49.8619  -2
   3  -3 -40 22.8323 49.8619   1
  -3   3 -37 247.812 50.8828  -2
   3  -3 -39 247.812 50.8828   1
  -3   3 -36-8.26522 41.5349  -2
   3  -3 -38-8.26522 41.5349   1
  -3   3 -35 27.5266 50.9984  -2
   3  -3 -37 27.5266 50.9984   1
  -3   3 -34 14.3681 54.9699  -2
   3  -3 -36 14.3681 54.9699   1
  -3   3 -33 160.769 57.9736  -2
   3  -3 -35 160.769 57.9736   1
  -3   3 -32 118.915 56.6849  -2
   3  -3 -34 118.915 56.6849   1
  -3   3 -31 160.379 53.7346  -2
   3  -3 -33 160.379 53.7346   1
  -3   3 -30 776.640 61.7727  -2
   3  -3 -32 776.640 61.7727   1
  -3   3 -29 1124.47 47.0156  -2
   3  -3 -31 1124.47 47.0156   1
  -3   3 -28 1130.43 47.1423  -2
   3  -3 -30 1130.43 47.1423   1
  -3   3 -27 836.984 43.6845  -2
   3  -3 -29 836.984 43.6845   1
  -3   3 -26 26.4157 30.6667  -2
   3  -3 -28 26.4157 30.6667   1
  -3   3 -25 1048.93 45.3910  -2
   3  -3 -27 1048.93 45.3910   1
  -3   3 -24 4105.68 67.1281  -2
   3  -3 -26 4105.68 67.1281   1
  -3   3 -23 1985.27 50.9529  -2
   3  -3 -25 1985.27 50.9529   1
  -3   3 -22 37.0974 29.9561  -2
   3  -3 -24 37.0974 29.9561   1
  -3   3 -21 369.859 36.3955  -2
   3  -3 -23 369.859 36.3955   1
  -3   3 -20 554.930 55.0081  -2
   3  -3 -22 554.930 55.0081   1
  -3   3 -19 2067.08 71.5365  -2
   3  -3 -21 2067.08 71.5365   1
  -3   3 -18 2820.22 75.9672  -2
   3  -3 -20 2820.22 75.9672   1
  -3   3 -17 342.829 36.8296  -2
   3  -3 -19 342.829 36.8296   1
  -3   3 -16 20.5178 27.1918  -2
   3  -3 -18 20.5178 27.1918   1
  -3   3 -15 646.972 44.6154  -2
   3  -3 -17 646.972 44.6154   1
  -3   3 -14 1390.10 134.887  -2
   3  -3 -16 1390.10 134.887   1
  -3   3 -13 102.412 101.216  -2
   3  -3 -15 102.412 101.216   1
  -3   3  -9 1992.36 149.395  -2
   3  -3 -11 1992.36 149.395   1
  -3   3  -8 4093.86 197.318  -2
   3  -3 -10 4093.86 197.318   1
  -3   3  -7 12460.4 320.760  -2
   3  -3  -9 12460.4 320.760   1
  -3   3  -6 99.7515 90.4703  -2
   3  -3  -8 99.7515 90.4703   1
  -3   3  -5 2933.91 176.759  -2
   3  -3  -7 2933.91 176.759   1
  -3   3  -4 2782.51 183.153  -2
   3  -3  -6 2782.51 183.153   1
  -3   3  -3 11998.2 329.375  -2
   3  -3  -5 11998.2 329.375   1
  -3   3  -2 2130.87 173.374  -2
   3  -3  -4 2130.87 173.374   1
  -3   3  -1 4633.87 227.263  -2
   3  -3  -3 4633.87 227.263   1
  -3   3   0 990.248 140.186  -2
   3  -3  -2 990.248 140.186   1
  -3   3   1 1314.59 97.3924  -2
   3  -3  -1 1314.59 97.3924   1
   3  -3  -2 1115.10 91.3928  -2
  -3   3   0 1115.10 91.3928   1
   3  -3  -3 4698.42 149.061  -2
  -3   3  -1 4698.42 149.061   1
   3  -3  -4 2010.68 113.452  -2
  -3   3  -2 2010.68 113.452   1
   3  -3  -5 12953.0 230.889  -2
  -3   3  -3 12953.0 230.889   1
  -3   3   6 3209.56 129.935  -2
   3  -3   4 3209.56 129.935   1
  -3   3   7 2934.48 124.730  -2
   3  -3   5 2934.48 124.730   1
   3  -3  -8 68.2961 72.7389  -2
  -3   3  -6 68.2961 72.7389   1
  -3   3   9 14091.9 395.852  -2
   3  -3   7 14091.9 395.852   1
  -3   3  10 5368.04 271.648  -2
   3  -3   8 5368.04 271.648   1
   3  -3 -17 540.827 37.8187  -2
  -3   3 -15 540.827 37.8187   1
   3  -3 -18 32.8390 29.2769  -2
  -3   3 -16 32.8390 29.2769   1
   3  -3 -19 410.392 33.0814  -2
  -3   3 -17 410.392 33.0814   1
   3  -3 -20 2535.51 50.4900  -2
  -3   3 -18 2535.51 50.4900   1
   3  -3 -21 1771.37 48.3640  -2
  -3   3 -19 1771.37 48.3640   1
   3  -3 -22 435.753 37.5808  -2
  -3   3 -20 435.753 37.5808   1
   3  -3 -23 471.886 34.1357  -2
  -3   3 -21 471.886 34.1357   1
   3  -3 -24 89.9286 32.8652  -2
  -3   3 -22 89.9286 32.8652   1
   3  -3 -25 1886.34 50.0805  -2
  -3   3 -23 1886.34 50.0805   1
   3  -3 -26 3682.03 61.1909  -2
  -3   3 -24 3682.03 61.1909   1
   3  -3 -27 1227.50 45.7109  -2
  -3   3 -25 1227.50 45.7109   1
   3  -3 -28 27.4696 30.9033  -2
  -3   3 -26 27.4696 30.9033   1
   3  -3 -29 1141.53 42.9628  -2
  -3   3 -27 1141.53 42.9628   1
   3  -3 -30 1535.60 46.1988  -2
  -3   3 -28 1535.60 46.1988   1
   3  -3 -31 1462.11 46.7868  -2
  -3   3 -29 1462.11 46.7868   1
   3  -3 -32 1159.60 41.3474  -2
  -3   3 -30 1159.60 41.3474   1
   3  -3 -33 120.829 32.7470  -2
  -3   3 -31 120.829 32.7470   1
   3  -3 -34 100.604 29.3676  -2
  -3   3 -32 100.604 29.3676   1
   3  -3 -35 99.5045 28.9591  -2
  -3   3 -33 99.5045 28.9591   1
   3  -3 -36 41.9123 28.9658  -2
  -3   3 -34 41.9123 28.9658   1
   3  -3 -37 9.36886 27.2264  -2
  -3   3 -35 9.36886 27.2264   1
   3  -3 -38 10.3733 24.6255  -2
  -3   3 -36 10.3733 24.6255   1
   3  -3 -39 262.632 32.8331  -2
  -3   3 -37 262.632 32.8331   1
   3  -3 -40 46.2851 27.5162  -2
  -3   3 -38 46.2851 27.5162   1
   3  -3 -41 125.603 27.1491  -2
  -3   3 -39 125.603 27.1491   1
   3  -3 -42 208.663 27.0567  -2
  -3   3 -40 208.663 27.0567   1
   3  -2 -49 31.4673 12.8345   1
   3  -2 -48 75.7573 28.1402   1
   3  -2  47 229.944 29.5487  -2
  -3   2  48 229.944 29.5487   1
   3  -2 -47 366.232 35.2486   1
   3  -2  46 574.875 34.3292  -2
  -3   2  47 574.875 34.3292   1
  -3   2 -45 219.228 28.2574  -2
   3  -2 -46 219.228 28.2574   1
  -3   2 -44 209.022 30.3206  -2
   3  -2 -45 209.022 30.3206   1
  -3   2 -43 38.9753 43.7934  -2
   3  -2 -44 38.9753 43.7934   1
  -3   2 -42 45.0003 46.0588  -2
   3  -2 -43 45.0003 46.0588   1
  -3   2 -41 240.291 52.9099  -2
   3  -2 -42 240.291 52.9099   1
  -3   2 -40 119.577 50.0081  -2
   3  -2 -41 119.577 50.0081   1
  -3   2 -39 615.022 58.4716  -2
   3  -2 -40 615.022 58.4716   1
  -3   2 -38 930.029 61.6563  -2
   3  -2 -39 930.029 61.6563   1
  -3   2 -37 1038.84 67.5393  -2
   3  -2 -38 1038.84 67.5393   1
  -3   2 -36 1868.51 51.2001  -2
   3  -2 -37 1868.51 51.2001   1
  -3   2 -35 1231.15 47.3508  -2
   3  -2 -36 1231.15 47.3508   1
  -3   2 -34 396.515 42.6797  -2
   3  -2 -35 396.515 42.6797   1
  -3   2 -33 863.150 44.8973  -2
   3  -2 -34 863.150 44.8973   1
  -3   2 -32 5492.95 69.6613  -2
   3  -2 -33 5492.95 69.6613   1
  -3   2 -31 7089.83 74.9230  -2
   3  -2 -32 7089.83 74.9230   1
  -3   2 -30 2947.67 54.9987  -2
   3  -2 -31 2947.67 54.9987   1
  -3   2 -29 1643.11 50.0541  -2
   3  -2 -30 1643.11 50.0541   1
  -3   2 -28 5100.09 63.3952  -2
   3  -2 -29 5100.09 63.3952   1
  -3   2 -27 6372.47 69.1804  -2
   3  -2 -28 6372.47 69.1804   1
  -3   2 -26 2704.02 48.8498  -2
   3  -2 -27 2704.02 48.8498   1
   3  -2 -26 31.2523 75.0942   1
  -3   2 -25 885.024 37.4230  -2
   3  -2 -26 885.024 37.4230   1
  -3   2 -24 218.856 29.4639  -2
   3  -2 -25 218.856 29.4639   1
  -3   2 -23 533.382 33.9824  -2
   3  -2 -24 533.382 33.9824   1
  -3   2 -22 1778.56 42.1667  -2
   3  -2 -23 1778.56 42.1667   1
  -3   2 -21 3328.00 72.0597  -2
   3  -2 -22 3328.00 72.0597   1
   3  -2 -21 80.7287 60.5652   1
  -3   2 -19 1086.40 130.557  -2
   3  -2 -20 1086.40 130.557   1
  -3   2 -18 3865.76 178.233  -2
   3  -2 -19 3865.76 178.233   1
  -3   2 -17 6087.22 189.440  -2
   3  -2 -18 6087.22 189.440   1
  -3   2 -16 4654.43 151.482  -2
   3  -2 -17 4654.43 151.482   1
  -3   2 -15 534.431 109.384  -2
   3  -2 -16 534.431 109.384   1
  -3   2 -14 524.885 100.840  -2
   3  -2 -15 524.885 100.840   1
  -3   2 -11 131.991 74.9912  -2
   3  -2 -12 131.991 74.9912   1
  -3   2 -10 7366.92 215.077  -2
   3  -2 -11 7366.92 215.077   1
  -3   2  -9 6599.43 198.008  -2
   3  -2 -10 6599.43 198.008   1
  -3   2  -8 1526.42 120.544  -2
   3  -2  -9 1526.42 120.544   1
  -3   2  -7 8966.26 242.477  -2
   3  -2  -8 8966.26 242.477   1
  -3   2  -6 445.786 97.5188  -2
   3  -2  -7 445.786 97.5188   1
  -3   2  -5 10679.9 254.004  -2
   3  -2  -6 10679.9 254.004   1
  -3   2  -4 18073.8 300.553  -2
   3  -2  -5 18073.8 300.553   1
  -3   2  -3 25127.2 386.337  -2
   3  -2  -4 25127.2 386.337   1
  -3   2  -2 7277.77 237.576  -2
   3  -2  -3 7277.77 237.576   1
  -3   2  -1 3397.41 178.313  -2
   3  -2  -2 3397.41 178.313   1
  -3   2   0 51320.5 538.251  -2
   3  -2  -1 51320.5 538.251   1
  -3   2   1 48186.6 580.286  -2
   3  -2   0 48186.6 580.286   1
  -3   2   2 3205.91 172.641  -2
   3  -2   1 3205.91 172.641   1
  -3   2   3 8856.77 272.298  -2
   3  -2   2 8856.77 272.298   1
  -3   2   4 26082.2 232.661  -2
   3  -2   3 26082.2 232.661   1
   3  -2  -5 21893.1 258.323  -2
  -3   2  -4 21893.1 258.323   1
   3  -2  -6 10356.1 130.833  -2
  -3   2  -5 10356.1 130.833   1
  -3   2   7 264.581 85.1817  -2
   3  -2   6 264.581 85.1817   1
  -3   2   8 12768.2 229.685  -2
   3  -2   7 12768.2 229.685   1
  -3   2   9 1531.50 116.479  -2
   3  -2   8 1531.50 116.479   1
  -3   2  10 8912.20 200.379  -2
   3  -2   9 8912.20 200.379   1
  -3   2  11 6471.51 179.678  -2
   3  -2  10 6471.51 179.678   1
  -3   2  12 307.128 101.161  -2
   3  -2  11 307.128 101.161   1
  -3   2  13 1596.20 126.155  -2
   3  -2  12 1596.20 126.155   1
  -3   2  14 5267.61 183.687  -2
   3  -2  13 5267.61 183.687   1
  -3   2  15 578.397 109.137  -2
   3  -2  14 578.397 109.137   1
  -3   2  16 416.916 113.127  -2
   3  -2  15 416.916 113.127   1
  -3   2  17 5834.90 215.766  -2
   3  -2  16 5834.90 215.766   1
  -3   2  18 5749.86 211.307  -2
   3  -2  17 5749.86 211.307   1
  -3   2  19 3671.57 184.238  -2
   3  -2  18 3671.57 184.238   1
  -3   2  20 976.324 137.187  -2
   3  -2  19 976.324 137.187   1
  -3   2  21 2576.50 184.132  -2
   3  -2  20 2576.50 184.132   1
   3  -2 -22 3162.16 52.8539  -2
  -3   2 -21 3162.16 52.8539   1
   3  -2 -23 1592.70 39.8023  -2
  -3   2 -22 1592.70 39.8023   1
   3  -2 -24 553.044 29.0227  -2
  -3   2 -23 553.044 29.0227   1
   3  -2 -25 228.792 28.2688  -2
  -3   2 -24 228.792 28.2688   1
   3  -2 -26 1014.29 34.4488  -2
  -3   2 -25 1014.29 34.4488   1
   3  -2 -27 2522.11 41.6391  -2
  -3   2 -26 2522.11 41.6391   1
   3  -2 -28 7845.98 61.4521  -2
  -3   2 -27 7845.98 61.4521   1
   3  -2 -29 4342.93 48.6692  -2
  -3   2 -28 4342.93 48.6692   1
   3  -2 -30 2155.64 40.3173  -2
  -3   2 -29 2155.64 40.3173   1
   3  -2 -31 2880.88 43.8479  -2
  -3   2 -30 2880.88 43.8479   1
   3  -2 -32 8330.76 73.2218  -2
  -3   2 -31 8330.76 73.2218   1
   3  -2 -33 4665.76 56.4503  -2
  -3   2 -32 4665.76 56.4503   1
   3  -2 -34 1091.83 37.9731  -2
  -3   2 -33 1091.83 37.9731   1
   3  -2 -35 513.456 34.4934  -2
  -3   2 -34 513.456 34.4934   1
   3  -2 -36 988.212 34.9937  -2
  -3   2 -35 988.212 34.9937   1
   3  -2 -37 2450.79 56.0053  -2
  -3   2 -36 2450.79 56.0053   1
   3  -2 -38 962.211 44.6667  -2
  -3   2 -37 962.211 44.6667   1
   3  -2 -39 983.458 42.6599  -2
  -3   2 -38 983.458 42.6599   1
   3  -2 -40 666.015 37.4211  -2
  -3   2 -39 666.015 37.4211   1
  -3   2 -40 183.926 29.9255   1
   3  -2 -41 127.353 55.0211  -2
  -3   2 -40 127.353 55.0211   1
  -3   2 -41-0.03300 27.1714   1
   3  -2 -42 181.200 55.3262  -2
  -3   2 -41 181.200 55.3262   1
   3  -2 -43 163.131 52.4356  -2
  -3   2 -42 163.131 52.4356   1
   3  -2 -44 13.5527 46.6413  -2
  -3   2 -43 13.5527 46.6413   1
   3  -2 -45 236.291 46.7038  -2
  -3   2 -44 236.291 46.7038   1
   3  -2 -46 202.725 42.4942  -2
  -3   2 -45 202.725 42.4942   1
  -3   2 -46 333.966 31.3560   1
  -3   1  49 149.165 12.9338   1
  -3   1  48 8.96693 16.9970   1
   3  -1 -47 23.5589 18.3832   1
   3  -1 -46 96.7084 21.3484   1
  -3   1  45 373.520 26.0420   1
   3  -1 -44 103.532 37.9573   1
   3  -1 -43 40.7552 34.9658   1
  -3   1 -41 192.468 56.0280  -2
   3  -1 -42 192.468 56.0280   1
   3  -1 -41 30.6137 32.6804   1
  -3   1 -40 63.9936 57.4280  -2
   3  -1 -41 63.9936 57.4280   1
   3  -1 -40-12.1203 37.4283   1
  -3   1 -39 72.4327 58.0709  -2
   3  -1 -40 72.4327 58.0709   1
   3  -1 -39 617.200 48.8772   1
  -3   1 -38 693.872 67.4092  -2
   3  -1 -39 693.872 67.4092   1
   3  -1 -38 35.5716 41.4382   1
  -3   1 -37 55.7248 57.4818  -2
   3  -1 -38 55.7248 57.4818   1
   3  -1 -37 82.7130 37.2287   1
  -3   1 -36 107.530 57.6487  -2
   3  -1 -37 107.530 57.6487   1
  -3   1 -35 751.620 43.9539  -2
   3  -1 -36 751.620 43.9539   1
  -3   1 -34 31.5796 41.1690  -2
   3  -1 -35 31.5796 41.1690   1
  -3   1 -33 1822.57 48.3247  -2
   3  -1 -34 1822.57 48.3247   1
  -3   1 -32 816.235 44.8459  -2
   3  -1 -33 816.235 44.8459   1
  -3   1 -31 735.564 44.1913  -2
   3  -1 -32 735.564 44.1913   1
  -3   1 -30 22.8452 33.7847  -2
   3  -1 -31 22.8452 33.7847   1
  -3   1 -29 1336.63 46.7230  -2
   3  -1 -30 1336.63 46.7230   1
  -3   1 -28 2045.18 46.4372  -2
   3  -1 -29 2045.18 46.4372   1
  -3   1 -27 4957.01 60.3223  -2
   3  -1 -28 4957.01 60.3223   1
  -3   1 -26 1449.86 43.0698  -2
   3  -1 -27 1449.86 43.0698   1
  -3   1 -25 527.272 32.0403  -2
   3  -1 -26 527.272 32.0403   1
  -3   1 -24 768.378 122.739  -2
   3  -1 -25 768.378 122.739   1
  -3   1 -23 3203.24 153.903  -2
   3  -1 -24 3203.24 153.903   1
  -3   1 -22 5048.59 175.311  -2
   3  -1 -23 5048.59 175.311   1
  -3   1 -21 3828.04 106.502  -2
   3  -1 -22 3828.04 106.502   1
  -3   1 -20 4222.91 103.317  -2
   3  -1 -21 4222.91 103.317   1
  -3   1 -19 590.802 62.1975  -2
   3  -1 -20 590.802 62.1975   1
  -3   1 -18 3181.64 93.0101  -2
   3  -1 -19 3181.64 93.0101   1
  -3   1 -17 2295.92 79.5564  -2
   3  -1 -18 2295.92 79.5564   1
  -3   1 -16 9827.66 125.525  -2
   3  -1 -17 9827.66 125.525   1
  -3   1 -15 17248.7 156.624  -2
   3  -1 -16 17248.7 156.624   1
  -3   1 -14 8791.25 116.364  -2
   3  -1 -15 8791.25 116.364   1
  -3   1 -13 5462.18 122.447  -2
   3  -1 -14 5462.18 122.447   1
  -3   1 -12 6797.60 137.568  -2
   3  -1 -13 6797.60 137.568   1
  -3   1 -11 17927.8 154.606  -2
   3  -1 -12 17927.8 154.606   1
   3  -1 -11 10296.8 187.584   1
  -3   1 -10 13729.4 174.980  -2
   3  -1 -11 13729.4 174.980   1
  -3   1  -9 5024.61 91.4468  -2
   3  -1 -10 5024.61 91.4468   1
  -3   1  -8 4727.95 90.2791  -2
   3  -1  -9 4727.95 90.2791   1
  -3   1  -7 9012.16 120.359  -2
   3  -1  -8 9012.16 120.359   1
  -3   1  -6 5379.47 97.7567  -2
   3  -1  -7 5379.47 97.7567   1
  -3   1  -5 2890.85 83.6403  -2
   3  -1  -6 2890.85 83.6403   1
  -3   1  -4 7186.86 115.000  -2
   3  -1  -5 7186.86 115.000   1
   3  -1  -4 16032.9 201.288   1
  -3   1  -3 22291.7 304.642  -2
   3  -1  -4 22291.7 304.642   1
  -3   1  -2 4496.60 98.1589  -2
   3  -1  -3 4496.60 98.1589   1
   3  -1  -2 210.671 68.1180   1
  -3   1  -1 17695.1 210.952  -2
   3  -1  -2 17695.1 210.952   1
  -3   1   0 37283.3 243.544  -2
   3  -1  -1 37283.3 243.544   1
  -3   1   1 37913.5 268.228  -2
   3  -1   0 37913.5 268.228   1
  -3   1   2 20446.6 238.767  -2
   3  -1   1 20446.6 238.767   1
  -3   1   3 5413.45 145.900  -2
   3  -1   2 5413.45 145.900   1
  -3   1   4 23257.9 289.969  -2
   3  -1   3 23257.9 289.969   1
  -3   1  -4 7936.82 116.009   1
  -3   1   5 8794.89 186.751  -2
   3  -1   4 8794.89 186.751   1
  -3   1   6 3430.72 129.391  -2
   3  -1   5 3430.72 129.391   1
  -3   1   7 5177.39 163.246  -2
   3  -1   6 5177.39 163.246   1
  -3   1   8 9489.44 201.132  -2
   3  -1   7 9489.44 201.132   1
  -3   1   9 5681.60 165.751  -2
   3  -1   8 5681.60 165.751   1
  -3   1  10 5694.64 171.734  -2
   3  -1   9 5694.64 171.734   1
  -3   1  11 13835.1 250.020  -2
   3  -1  10 13835.1 250.020   1
  -3   1  12 23946.2 342.443  -2
   3  -1  11 23946.2 342.443   1
  -3   1  13 7144.84 204.404  -2
   3  -1  12 7144.84 204.404   1
  -3   1  14 7410.44 208.500  -2
   3  -1  13 7410.44 208.500   1
  -3   1  15 10286.6 244.614  -2
   3  -1  14 10286.6 244.614   1
  -3   1  16 21734.9 331.456  -2
   3  -1  15 21734.9 331.456   1
  -3   1  17 12869.8 272.280  -2
   3  -1  16 12869.8 272.280   1
  -3   1  18 3431.36 166.958  -2
   3  -1  17 3431.36 166.958   1
  -3   1  19 3089.42 169.357  -2
   3  -1  18 3089.42 169.357   1
  -3   1  20 788.983 124.992  -2
   3  -1  19 788.983 124.992   1
  -3   1  21 4722.88 195.144  -2
   3  -1  20 4722.88 195.144   1
  -3   1  22 3979.03 188.303  -2
   3  -1  21 3979.03 188.303   1
  -3   1  23 4574.31 221.847  -2
   3  -1  22 4574.31 221.847   1
  -3   1  24 3752.33 195.918  -2
   3  -1  23 3752.33 195.918   1
  -3   1  25 834.209 138.027  -2
   3  -1  24 834.209 138.027   1
   3  -1 -26 561.959 32.7993  -2
  -3   1 -25 561.959 32.7993   1
   3  -1 -27 1513.72 39.5917  -2
  -3   1 -26 1513.72 39.5917   1
   3  -1 -28 4904.49 55.3019  -2
  -3   1 -27 4904.49 55.3019   1
   3  -1 -29 2133.82 45.0662  -2
  -3   1 -28 2133.82 45.0662   1
   3  -1 -30 1256.21 40.5722  -2
  -3   1 -29 1256.21 40.5722   1
  -3   1 -30 1.21934 35.4132   1
   3  -1 -31 34.1336 42.5186  -2
  -3   1 -30 34.1336 42.5186   1
  -3   1 -31 265.962 41.4684   1
   3  -1 -32 767.814 51.4917  -2
  -3   1 -31 767.814 51.4917   1
  -3   1 -32 332.220 46.0227   1
   3  -1 -33 818.096 55.2619  -2
  -3   1 -32 818.096 55.2619   1
  -3   1 -33 1753.00 56.8970   1
   3  -1 -34 2079.83 58.1720  -2
  -3   1 -33 2079.83 58.1720   1
  -3   1 -34 0.87164 28.3089   1
   3  -1 -35 64.4427 74.9301  -2
  -3   1 -34 64.4427 74.9301   1
  -3   1 -35 736.353 34.9434   1
   3  -1 -36 854.108 73.7005  -2
  -3   1 -35 854.108 73.7005   1
  -3   1 -36 117.364 27.4096   1
   3  -1 -37 187.990 74.4727  -2
  -3   1 -36 187.990 74.4727   1
  -3   1 -37 12.2422 26.6324   1
   3  -1 -38 75.0504 66.4317  -2
  -3   1 -37 75.0504 66.4317   1
  -3   1 -38 138.640 27.1235   1
   3  -1 -39 749.062 70.5960  -2
  -3   1 -38 749.062 70.5960   1
  -3   1 -39 82.6175 24.8204   1
   3  -1 -40 99.0110 60.7466  -2
  -3   1 -39 99.0110 60.7466   1
  -3   1 -40 26.7497 29.5964   1
   3  -1 -41-13.7017 59.7944  -2
  -3   1 -40-13.7017 59.7944   1
  -3   1 -41 275.274 27.1188   1
  -3   1 -42 1.54951 26.2411   1
   3  -1 -43-29.2032 57.6424  -2
  -3   1 -42-29.2032 57.6424   1
  -3   1 -43 104.098 40.2659   1
  -3   1 -44 13.8982 39.4334   1
  -3   1 -45 65.2771 38.4138   1
  -3   1 -46-6.99349 35.0511   1
  -3   1 -47-26.4481 29.1952   1
  -3   1 -48 2.12531 27.9976   1
  -3   1 -49 736.535 30.0638   1
   3   0 -50 136.044 17.1420   1
  -3   0 -49 203.313 29.2965  -2
   3   0 -49 203.313 29.2965   1
  -3   0 -47 196.718 46.7151  -2
   3   0 -47 196.718 46.7151   1
  -3   0 -46 85.0687 26.6275  -2
   3   0 -46 85.0687 26.6275   1
  -3   0 -45 384.968 32.1786  -2
   3   0 -45 384.968 32.1786   1
  -3   0 -44 152.027 56.6746  -2
   3   0 -44 152.027 56.6746   1
  -3   0 -43 1982.12 47.9493  -2
   3   0 -43 1982.12 47.9493   1
  -3   0 -42 62.4961 33.9305  -2
   3   0 -42 62.4961 33.9305   1
  -3   0 -41 16.2491 34.6071  -2
   3   0 -41 16.2491 34.6071   1
  -3   0 -40 692.571 42.4998  -2
   3   0 -40 692.571 42.4998   1
  -3   0 -39 907.889 45.3745  -2
   3   0 -39 907.889 45.3745   1
  -3   0 -38 2922.99 59.6433  -2
   3   0 -38 2922.99 59.6433   1
  -3   0 -37 817.255 44.7934  -2
   3   0 -37 817.255 44.7934   1
  -3   0 -36 742.241 43.4512  -2
   3   0 -36 742.241 43.4512   1
  -3   0 -35 6055.43 75.0042  -2
   3   0 -35 6055.43 75.0042   1
  -3   0 -34 242.745 41.7778  -2
   3   0 -34 242.745 41.7778   1
  -3   0 -33 10633.2 93.3931  -2
   3   0 -33 10633.2 93.3931   1
  -3   0 -32 106.683 36.9398  -2
   3   0 -32 106.683 36.9398   1
   3   0  31 3748.81 60.1582  -2
  -3   0  31 3748.81 60.1582   1
  -3   0 -30 140.000 37.4415  -2
   3   0 -30 140.000 37.4415   1
  -3   0 -29 22289.2 182.300  -2
   3   0 -29 22289.2 182.300   1
  -3   0 -28 452.542 51.6752  -2
   3   0 -28 452.542 51.6752   1
  -3   0 -27 1260.81 55.6596  -2
   3   0 -27 1260.81 55.6596   1
  -3   0 -26 13446.4 126.297  -2
   3   0 -26 13446.4 126.297   1
  -3   0 -25 1911.98 141.281  -2
   3   0 -25 1911.98 141.281   1
  -3   0 -24 372.809 96.0215  -2
   3   0 -24 372.809 96.0215   1
  -3   0 -23 1805.91 133.161  -2
   3   0 -23 1805.91 133.161   1
  -3   0 -22 92.4352 54.9087  -2
   3   0 -22 92.4352 54.9087   1
  -3   0 -21 18.0351 53.6794  -2
   3   0 -21 18.0351 53.6794   1
  -3   0 -20 823.507 69.3478  -2
   3   0 -20 823.507 69.3478   1
  -3   0 -19 9351.73 146.321  -2
   3   0 -19 9351.73 146.321   1
  -3   0 -18 17832.6 199.179  -2
   3   0 -18 17832.6 199.179   1
  -3   0 -17 773.505 60.2692  -2
   3   0 -17 773.505 60.2692   1
  -3   0 -16 2197.42 82.5351  -2
   3   0 -16 2197.42 82.5351   1
  -3   0 -15 2899.38 90.6523  -2
   3   0 -15 2899.38 90.6523   1
  -3   0 -14 7267.11 126.084  -2
   3   0 -14 7267.11 126.084   1
  -3   0 -13 6821.02 120.448  -2
   3   0 -13 6821.02 120.448   1
  -3   0 -12 6439.88 170.825  -2
   3   0 -12 6439.88 170.825   1
  -3   0 -11 5678.98 157.901  -2
   3   0 -11 5678.98 157.901   1
  -3   0 -10 4381.15 101.943  -2
   3   0 -10 4381.15 101.943   1
  -3   0  -9 778.588 58.9814  -2
   3   0  -9 778.588 58.9814   1
  -3   0  -8 498.287 55.5591  -2
   3   0  -8 498.287 55.5591   1
  -3   0  -7 47388.1 307.509  -2
   3   0  -7 47388.1 307.509   1
  -3   0  -6 46014.0 311.801  -2
   3   0  -6 46014.0 311.801   1
  -3   0  -5 2390.30 88.8654  -2
   3   0  -5 2390.30 88.8654   1
  -3   0  -4 1231.74 74.8288  -2
   3   0  -4 1231.74 74.8288   1
  -3   0  -3 15575.3 192.795  -2
   3   0  -3 15575.3 192.795   1
  -3   0  -2 1492.56 79.1273  -2
   3   0  -2 1492.56 79.1273   1
  -3   0  -1 106697. 496.760  -2
   3   0  -1 106697. 496.760   1
  -3   0   0 908.863 76.0276  -2
   3   0   0 908.863 76.0276   1
  -3   0   1 106756. 748.271  -2
   3   0   1 106756. 748.271   1
  -3   0   2 1859.54 127.347  -2
   3   0   2 1859.54 127.347   1
  -3   0   3 18512.7 314.746  -2
   3   0   3 18512.7 314.746   1
  -3   0   4 1115.91 118.455  -2
   3   0   4 1115.91 118.455   1
  -3   0   5 2602.95 149.528  -2
   3   0   5 2602.95 149.528   1
  -3   0   6 49480.1 492.986  -2
   3   0   6 49480.1 492.986   1
  -3   0   7 51513.0 530.831  -2
   3   0   7 51513.0 530.831   1
  -3   0   8 410.380 99.0307  -2
   3   0   8 410.380 99.0307   1
  -3   0   9 1012.70 116.358  -2
   3   0   9 1012.70 116.358   1
  -3   0  10 5252.94 192.458  -2
   3   0  10 5252.94 192.458   1
  -3   0  11 6737.67 227.571  -2
   3   0  11 6737.67 227.571   1
  -3   0  12 8075.16 245.093  -2
   3   0  12 8075.16 245.093   1
  -3   0  13 8006.44 249.544  -2
   3   0  13 8006.44 249.544   1
  -3   0  14 9419.45 270.885  -2
   3   0  14 9419.45 270.885   1
  -3   0  15 3860.62 190.774  -2
   3   0  15 3860.62 190.774   1
  -3   0  16 2657.62 170.440  -2
   3   0  16 2657.62 170.440   1
  -3   0  17 998.659 140.754  -2
   3   0  17 998.659 140.754   1
  -3   0  18 21150.7 408.515  -2
   3   0  18 21150.7 408.515   1
  -3   0  19 12209.6 325.506  -2
   3   0  19 12209.6 325.506   1
  -3   0  20 1044.12 146.400  -2
   3   0  20 1044.12 146.400   1
  -3   0  21 16.7693 101.041  -2
   3   0  21 16.7693 101.041   1
  -3   0  22 55.2541 113.697  -2
   3   0  22 55.2541 113.697   1
  -3   0  23 2453.51 189.922  -2
   3   0  23 2453.51 189.922   1
  -3   0  24 345.476 131.473  -2
   3   0  24 345.476 131.473   1
  -3   0  25 2505.19 187.446  -2
   3   0  25 2505.19 187.446   1
   3   0 -26 14411.5 115.715  -2
  -3   0 -26 14411.5 115.715   1
   3   0 -27 1200.58 52.7586  -2
  -3   0 -27 1200.58 52.7586   1
   3   0 -28 544.648 47.7570  -2
  -3   0 -28 544.648 47.7570   1
   3   0 -29 24301.3 149.823  -2
  -3   0 -29 24301.3 149.823   1
   3   0 -30 145.348 46.8610  -2
  -3   0 -30 145.348 46.8610   1
   3   0 -31 4828.63 77.7429  -2
  -3   0 -31 4828.63 77.7429   1
   3   0 -32 136.434 49.2415  -2
  -3   0 -32 136.434 49.2415   1
   3   0 -33 11881.9 89.8816  -2
  -3   0 -33 11881.9 89.8816   1
   3   0 -34 375.447 36.8504  -2
  -3   0 -34 375.447 36.8504   1
   3   0 -35 6707.94 69.5569  -2
  -3   0 -35 6707.94 69.5569   1
   3   0 -36 806.831 40.0163  -2
  -3   0 -36 806.831 40.0163   1
   3   0 -37 988.754 38.8354  -2
  -3   0 -37 988.754 38.8354   1
   3   0 -38 3463.57 52.5597  -2
  -3   0 -38 3463.57 52.5597   1
   3   0 -39 1053.30 38.3368  -2
  -3   0 -39 1053.30 38.3368   1
   3   0 -40 785.664 35.5351  -2
  -3   0 -40 785.664 35.5351   1
   3   0 -41 29.3348 26.3525  -2
  -3   0 -41 29.3348 26.3525   1
   3   0 -42 47.9175 26.4217  -2
  -3   0 -42 47.9175 26.4217   1
   3   0 -43 2211.78 52.8715  -2
  -3   0 -43 2211.78 52.8715   1
   3   0 -44 242.128 35.2824  -2
  -3   0 -44 242.128 35.2824   1
   3   0 -45 402.918 63.6726  -2
  -3   0 -45 402.918 63.6726   1
   3   0 -46 103.842 47.0995  -2
  -3   0 -46 103.842 47.0995   1
   3   0 -47 181.771 47.7555  -2
  -3   0 -47 181.771 47.7555   1
   3   0 -48 552.551 48.8733  -2
  -3   0 -48 552.551 48.8733   1
   3   0 -49 188.906 37.4567  -2
  -3   0 -49 188.906 37.4567   1
   3   0 -50 177.777 32.7202  -2
  -3   0 -50 177.777 32.7202   1
  -3  -1 -51 110.433 22.9649  -2
   3   1 -50 110.433 22.9649   1
  -3  -1 -50 141.300 31.2778  -2
   3   1 -49 141.300 31.2778   1
  -3  -1 -49-12.0151 32.2008  -2
   3   1 -48-12.0151 32.2008   1
  -3  -1 -48 517.157 45.1462  -2
   3   1 -47 517.157 45.1462   1
  -3  -1 -45 527.331 58.6781  -2
   3   1 -44 527.331 58.6781   1
  -3  -1 -44 241.331 33.9317  -2
   3   1 -43 241.331 33.9317   1
  -3  -1 -43 945.354 43.0270  -2
   3   1 -42 945.354 43.0270   1
  -3  -1 -42 67.2198 33.6121  -2
   3   1 -41 67.2198 33.6121   1
  -3  -1 -41 11.1831 31.6968  -2
   3   1 -40 11.1831 31.6968   1
  -3  -1 -40 287.367 40.2465  -2
   3   1 -39 287.367 40.2465   1
  -3  -1 -39 35.7676 35.2996  -2
   3   1 -38 35.7676 35.2996   1
  -3  -1 -38 19.8954 30.1724  -2
   3   1 -37 19.8954 30.1724   1
  -3  -1 -37 849.573 41.8320  -2
   3   1 -36 849.573 41.8320   1
  -3  -1 -36 2056.49 54.1780  -2
   3   1 -35 2056.49 54.1780   1
  -3  -1 -35 2207.93 55.9725  -2
   3   1 -34 2207.93 55.9725   1
  -3  -1 -34 1562.52 52.7164  -2
   3   1 -33 1562.52 52.7164   1
  -3  -1 -33 10473.0 97.7039  -2
   3   1 -32 10473.0 97.7039   1
  -3  -1 -32 6415.25 116.425  -2
   3   1 -31 6415.25 116.425   1
  -3  -1 -31 4955.05 105.885  -2
   3   1 -30 4955.05 105.885   1
  -3  -1 -30 1175.29 46.6770  -2
   3   1 -29 1175.29 46.6770   1
  -3  -1 -29 1749.88 47.1120  -2
   3   1 -28 1749.88 47.1120   1
  -3  -1 -28 1603.37 44.5309  -2
   3   1 -27 1603.37 44.5309   1
  -3  -1 -27 84.8133 38.7755  -2
   3   1 -26 84.8133 38.7755   1
  -3  -1 -26 765.543 129.800  -2
   3   1 -25 765.543 129.800   1
  -3  -1 -25 6293.09 243.910  -2
   3   1 -24 6293.09 243.910   1
  -3  -1 -24 6671.24 237.467  -2
   3   1 -23 6671.24 237.467   1
  -3  -1 -23 4188.28 191.119  -2
   3   1 -22 4188.28 191.119   1
  -3  -1 -22 2988.46 164.078  -2
   3   1 -21 2988.46 164.078   1
  -3  -1 -21 4006.10 175.533  -2
   3   1 -20 4006.10 175.533   1
  -3  -1 -20 1218.67 106.121  -2
   3   1 -19 1218.67 106.121   1
  -3  -1 -19 845.167 104.431  -2
   3   1 -18 845.167 104.431   1
  -3  -1 -18 27.6376 39.4907  -2
   3   1 -17 27.6376 39.4907   1
  -3  -1 -17 5099.74 113.573  -2
   3   1 -16 5099.74 113.573   1
  -3  -1 -16 5328.40 112.434  -2
   3   1 -15 5328.40 112.434   1
  -3  -1 -15 15001.1 175.936  -2
   3   1 -14 15001.1 175.936   1
  -3  -1 -14 19419.8 194.627  -2
   3   1 -13 19419.8 194.627   1
  -3  -1 -13 17042.0 180.761  -2
   3   1 -12 17042.0 180.761   1
  -3  -1 -12 4064.34 94.5336  -2
   3   1 -11 4064.34 94.5336   1
  -3  -1 -11 3103.35 84.2257  -2
   3   1 -10 3103.35 84.2257   1
  -3  -1 -10 7038.82 117.394  -2
   3   1  -9 7038.82 117.394   1
  -3  -1  -9 41408.8 465.357  -2
   3   1  -8 41408.8 465.357   1
  -3  -1  -8 22599.6 199.815  -2
   3   1  -7 22599.6 199.815   1
  -3  -1  -7 25129.8 213.007  -2
   3   1  -6 25129.8 213.007   1
  -3  -1  -6 12457.6 155.986  -2
   3   1  -5 12457.6 155.986   1
  -3  -1  -5 6821.90 123.204  -2
   3   1  -4 6821.90 123.204   1
  -3  -1  -4 29638.0 241.742  -2
   3   1  -3 29638.0 241.742   1
  -3  -1  -3 15482.3 183.134  -2
   3   1  -2 15482.3 183.134   1
  -3  -1  -2 11897.9 164.101  -2
   3   1  -1 11897.9 164.101   1
  -3  -1  -1 34162.7 275.688  -2
   3   1   0 34162.7 275.688   1
  -3  -1   0 33937.8 462.799  -2
   3   1   1 33937.8 462.799   1
  -3  -1   1 11297.2 278.804  -2
   3   1   2 11297.2 278.804   1
  -3  -1   2 16383.6 247.846  -2
   3   1   3 16383.6 247.846   1
  -3  -1   4 6753.18 221.484  -2
   3   1   5 6753.18 221.484   1
  -3  -1   5 12778.6 289.248  -2
   3   1   6 12778.6 289.248   1
  -3  -1   6 28915.0 419.167  -2
   3   1   7 28915.0 419.167   1
  -3  -1   7 25138.3 396.331  -2
   3   1   8 25138.3 396.331   1
  -3  -1   8 41799.0 512.086  -2
   3   1   9 41799.0 512.086   1
  -3  -1   9 7584.21 231.252  -2
   3   1  10 7584.21 231.252   1
  -3  -1  10 4068.49 190.574  -2
   3   1  11 4068.49 190.574   1
  -3  -1  11 4182.05 192.091  -2
   3   1  12 4182.05 192.091   1
  -3  -1  12 20437.4 386.482  -2
   3   1  13 20437.4 386.482   1
  -3  -1  13 22567.5 408.675  -2
   3   1  14 22567.5 408.675   1
  -3  -1  14 16402.1 367.755  -2
   3   1  15 16402.1 367.755   1
  -3  -1  15 6280.68 249.217  -2
   3   1  16 6280.68 249.217   1
  -3  -1  16 5101.22 227.096  -2
   3   1  17 5101.22 227.096   1
  -3  -1  17 100.927 87.2111  -2
   3   1  18 100.927 87.2111   1
  -3  -1  18 1289.61 151.387  -2
   3   1  19 1289.61 151.387   1
  -3  -1  19 1285.82 162.165  -2
   3   1  20 1285.82 162.165   1
  -3  -1  20 5861.15 253.005  -2
   3   1  21 5861.15 253.005   1
  -3  -1  21 3874.84 235.444  -2
   3   1  22 3874.84 235.444   1
  -3  -1  22 5889.08 272.631  -2
   3   1  23 5889.08 272.631   1
  -3  -1  23 7050.76 288.137  -2
   3   1  24 7050.76 288.137   1
  -3  -1  24 6398.90 286.954  -2
   3   1  25 6398.90 286.954   1
  -3  -1  25 857.783 155.099  -2
   3   1  26 857.783 155.099   1
   3   1 -26 44.4348 58.2546  -2
  -3  -1 -27 44.4348 58.2546   1
   3   1 -27 1861.07 59.8311  -2
  -3  -1 -28 1861.07 59.8311   1
   3   1 -28 2034.53 61.6971  -2
  -3  -1 -29 2034.53 61.6971   1
   3   1 -29 1409.19 57.2216  -2
  -3  -1 -30 1409.19 57.2216   1
   3   1 -30 4832.84 82.2728  -2
  -3  -1 -31 4832.84 82.2728   1
   3   1 -31 8199.47 103.604  -2
  -3  -1 -32 8199.47 103.604   1
   3   1 -32 10121.0 117.284  -2
  -3  -1 -33 10121.0 117.284   1
   3   1 -33 1453.87 64.4545  -2
  -3  -1 -34 1453.87 64.4545   1
   3   1 -34 2350.22 69.9988  -2
  -3  -1 -35 2350.22 69.9988   1
   3   1 -35 2043.12 67.5499  -2
  -3  -1 -36 2043.12 67.5499   1
   3   1 -36 902.280 53.0765  -2
  -3  -1 -37 902.280 53.0765   1
   3   1 -37 25.2521 28.5612  -2
  -3  -1 -38 25.2521 28.5612   1
   3   1 -38 104.418 28.5931  -2
  -3  -1 -39 104.418 28.5931   1
   3   1 -39 263.721 31.2914  -2
  -3  -1 -40 263.721 31.2914   1
   3   1 -40 59.4958 40.7690  -2
  -3  -1 -41 59.4958 40.7690   1
   3   1 -41 146.648 39.0114  -2
  -3  -1 -42 146.648 39.0114   1
   3   1 -42 902.494 44.9572  -2
  -3  -1 -43 902.494 44.9572   1
   3   1 -43 289.985 38.7243  -2
  -3  -1 -44 289.985 38.7243   1
   3   1 -44 834.084 41.7005  -2
  -3  -1 -45 834.084 41.7005   1
   3   1 -45 276.995 34.2999  -2
  -3  -1 -46 276.995 34.2999   1
   3   1 -46 1488.15 40.6045  -2
  -3  -1 -47 1488.15 40.6045   1
   3   1 -47 511.638 30.0187  -2
  -3  -1 -48 511.638 30.0187   1
   3   1 -48 20.3724 34.9833  -2
  -3  -1 -49 20.3724 34.9833   1
   3   1 -49 221.787 32.9552  -2
  -3  -1 -50 221.787 32.9552   1
  -3  -2 -51 11.5193 23.1000  -2
   3   2 -49 11.5193 23.1000   1
  -3  -2 -50 61.6468 28.3403  -2
   3   2 -48 61.6468 28.3403   1
  -3  -2 -49 4.64919 33.1846  -2
   3   2 -47 4.64919 33.1846   1
  -3  -2 -48 857.685 42.4809  -2
   3   2 -46 857.685 42.4809   1
  -3  -2 -47 393.337 45.0796  -2
   3   2 -45 393.337 45.0796   1
  -3  -2 -46 319.529 46.3359  -2
   3   2 -44 319.529 46.3359   1
  -3  -2 -44 525.658 40.4378  -2
   3   2 -42 525.658 40.4378   1
  -3  -2 -43 275.066 40.6397  -2
   3   2 -41 275.066 40.6397   1
  -3  -2 -42 66.2089 41.1389  -2
   3   2 -40 66.2089 41.1389   1
  -3  -2 -41 1102.17 39.3861  -2
   3   2 -39 1102.17 39.3861   1
  -3  -2 -40 213.172 35.2695  -2
   3   2 -38 213.172 35.2695   1
  -3  -2 -39 183.909 33.1831  -2
   3   2 -37 183.909 33.1831   1
  -3  -2 -38 411.823 36.3422  -2
   3   2 -36 411.823 36.3422   1
  -3  -2 -37 447.058 38.5837  -2
   3   2 -35 447.058 38.5837   1
  -3  -2 -36 418.682 37.9621  -2
   3   2 -34 418.682 37.9621   1
  -3  -2 -35 1000.89 42.2313  -2
   3   2 -33 1000.89 42.2313   1
  -3  -2 -34 139.142 37.9646  -2
   3   2 -32 139.142 37.9646   1
  -3  -2 -31 1286.12 51.7016  -2
   3   2 -29 1286.12 51.7016   1
  -3  -2 -30 13828.4 110.689  -2
   3   2 -28 13828.4 110.689   1
  -3  -2 -29 253.700 45.0255  -2
   3   2 -27 253.700 45.0255   1
  -3  -2 -28 3526.25 69.6049  -2
   3   2 -26 3526.25 69.6049   1
  -3  -2 -27 23.1787 35.7940  -2
   3   2 -25 23.1787 35.7940   1
  -3  -2 -26 857.350 124.347  -2
   3   2 -24 857.350 124.347   1
  -3  -2 -25 3520.04 186.641  -2
   3   2 -23 3520.04 186.641   1
  -3  -2 -24 252.839 102.504  -2
   3   2 -22 252.839 102.504   1
  -3  -2 -23 362.067 87.4290  -2
   3   2 -21 362.067 87.4290   1
  -3  -2 -22 799.299 99.8890  -2
   3   2 -20 799.299 99.8890   1
  -3  -2 -21 3619.12 153.583  -2
   3   2 -19 3619.12 153.583   1
  -3  -2 -20 2565.90 144.407  -2
   3   2 -18 2565.90 144.407   1
  -3  -2 -19 442.303 85.7513  -2
   3   2 -17 442.303 85.7513   1
  -3  -2 -18 2503.04 132.044  -2
   3   2 -16 2503.04 132.044   1
  -3  -2 -17 2109.78 132.403  -2
   3   2 -15 2109.78 132.403   1
  -3  -2 -16 33777.5 406.279  -2
   3   2 -14 33777.5 406.279   1
  -3  -2 -15 1181.67 114.720  -2
   3   2 -13 1181.67 114.720   1
  -3  -2 -14 13410.2 255.679  -2
   3   2 -12 13410.2 255.679   1
  -3  -2 -13 2030.32 118.503  -2
   3   2 -11 2030.32 118.503   1
  -3  -2 -12 1761.89 121.092  -2
   3   2 -10 1761.89 121.092   1
  -3  -2 -11 24598.0 339.797  -2
   3   2  -9 24598.0 339.797   1
  -3  -2 -10 53814.8 485.117  -2
   3   2  -8 53814.8 485.117   1
  -3  -2  -9 5593.95 171.772  -2
   3   2  -7 5593.95 171.772   1
  -3  -2  -8 15050.7 276.873  -2
   3   2  -6 15050.7 276.873   1
  -3  -2  -7 8289.70 212.499  -2
   3   2  -5 8289.70 212.499   1
  -3  -2  -6 10973.5 252.881  -2
   3   2  -4 10973.5 252.881   1
  -3  -2  -5 12454.5 268.737  -2
   3   2  -3 12454.5 268.737   1
  -3  -2  -4 19105.8 305.556  -2
   3   2  -2 19105.8 305.556   1
  -3  -2  -3 1792.32 129.348  -2
   3   2  -1 1792.32 129.348   1
  -3  -2  -2 685.469 113.115  -2
   3   2   0 685.469 113.115   1
  -3  -2  -1 2888.29 147.952  -2
   3   2   1 2888.29 147.952   1
  -3  -2   0 661.094 117.865  -2
   3   2   2 661.094 117.865   1
  -3  -2   1 1286.15 117.345  -2
   3   2   3 1286.15 117.345   1
  -3  -2   2 21212.4 370.953  -2
   3   2   4 21212.4 370.953   1
  -3  -2   3 12191.6 269.338  -2
   3   2   5 12191.6 269.338   1
  -3  -2   4 12129.1 289.100  -2
   3   2   6 12129.1 289.100   1
  -3  -2   7 7928.65 229.689  -2
   3   2   9 7928.65 229.689   1
  -3  -2   8 59835.4 556.619  -2
   3   2  10 59835.4 556.619   1
  -3  -2   9 29134.2 421.458  -2
   3   2  11 29134.2 421.458   1
  -3  -2  10 2470.44 155.816  -2
   3   2  12 2470.44 155.816   1
  -3  -2  11 2505.47 148.056  -2
   3   2  13 2505.47 148.056   1
  -3  -2  12 17554.1 336.547  -2
   3   2  14 17554.1 336.547   1
  -3  -2  13 2112.77 159.047  -2
   3   2  15 2112.77 159.047   1
  -3  -2  14 39340.7 487.164  -2
   3   2  16 39340.7 487.164   1
  -3  -2  15 2797.71 164.179  -2
   3   2  17 2797.71 164.179   1
  -3  -2  16 2721.75 161.866  -2
   3   2  18 2721.75 161.866   1
  -3  -2  17 749.496 130.448  -2
   3   2  19 749.496 130.448   1
  -3  -2  18 3885.92 202.046  -2
   3   2  20 3885.92 202.046   1
  -3  -2  19 4530.18 201.249  -2
   3   2  21 4530.18 201.249   1
  -3  -2  20 975.026 149.035  -2
   3   2  22 975.026 149.035   1
  -3  -2  21 377.107 113.312  -2
   3   2  23 377.107 113.312   1
  -3  -2  22 209.793 121.573  -2
   3   2  24 209.793 121.573   1
  -3  -2  23 4238.83 232.270  -2
   3   2  25 4238.83 232.270   1
  -3  -2  24 732.467 63.0834  -2
   3   2  26 732.467 63.0834   1
  -3  -2  25 21.4035 52.5216  -2
   3   2  27 21.4035 52.5216   1
   3   2 -26 3972.45 65.5455  -2
  -3  -2 -28 3972.45 65.5455   1
   3   2 -27 277.193 61.1322  -2
  -3  -2 -29 277.193 61.1322   1
   3   2 -28 14176.4 151.160  -2
  -3  -2 -30 14176.4 151.160   1
   3   2 -29 1057.48 72.3958  -2
  -3  -2 -31 1057.48 72.3958   1
   3   2 -30 1438.19 76.4758  -2
  -3  -2 -32 1438.19 76.4758   1
   3   2 -31 10314.9 138.352  -2
  -3  -2 -33 10314.9 138.352   1
   3   2 -32 225.797 63.8290  -2
  -3  -2 -34 225.797 63.8290   1
   3   2 -33 1113.87 54.8574  -2
  -3  -2 -35 1113.87 54.8574   1
   3   2 -34 620.290 48.7065  -2
  -3  -2 -36 620.290 48.7065   1
   3   2 -35 466.816 45.9574  -2
  -3  -2 -37 466.816 45.9574   1
   3   2 -36 381.837 44.6030  -2
  -3  -2 -38 381.837 44.6030   1
   3   2 -37 116.891 41.5626  -2
  -3  -2 -39 116.891 41.5626   1
   3   2 -38 349.382 42.5642  -2
  -3  -2 -40 349.382 42.5642   1
   3   2 -39 1363.81 49.1875  -2
  -3  -2 -41 1363.81 49.1875   1
   3   2 -40 39.6330 37.0536  -2
  -3  -2 -42 39.6330 37.0536   1
   3   2 -41 381.276 38.6009  -2
  -3  -2 -43 381.276 38.6009   1
   3   2 -42 510.383 37.4670  -2
  -3  -2 -44 510.383 37.4670   1
   3   2 -43 24.9148 30.6221  -2
  -3  -2 -45 24.9148 30.6221   1
  -3  -2 -46 171.441 31.5560   1
   3   2 -44 199.474 45.4750  -2
  -3  -2 -46 199.474 45.4750   1
  -3  -2 -47 19.5410 27.2860   1
   3   2 -45 130.060 41.3042  -2
  -3  -2 -47 130.060 41.3042   1
  -3  -2 -48 140.369 18.7110   1
  -3  -2 -49 3.93167 13.4712   1
   3   3 -47 34.6934 18.5704   1
   3   3 -46 191.179 23.5576   1
   3   3 -45 73.1495 24.9968   1
   3   3 -44 51.1715 26.3193   1
   3   3 -43 75.7815 31.9214   1
   3   3 -42 141.097 35.1694   1
  -3  -3 -43 504.255 48.1346  -2
   3   3 -41 504.255 48.1346   1
  -3  -3 -42 1187.78 59.6613  -2
   3   3 -40 1187.78 59.6613   1
  -3  -3 -37 1546.43 54.6621  -2
   3   3 -35 1546.43 54.6621   1
   3   3 -34 4905.22 62.7173   1
  -3  -3 -35 165.368 43.7065  -2
   3   3 -33 165.368 43.7065   1
  -3  -3 -34 3062.17 63.1641  -2
   3   3 -32 3062.17 63.1641   1
  -3  -3 -31 823.396 53.0800  -2
   3   3 -29 823.396 53.0800   1
   3   3 -28 869.449 37.3163   1
   3   3 -27-85.6916 88.5380   1
  -3  -3 -29 417.020 50.8104  -2
   3   3 -27 417.020 50.8104   1
   3   3 -26 3513.45 178.898   1
  -3  -3 -28 6523.38 63.1306  -2
   3   3 -26 6523.38 63.1306   1
   3   3 -25 435.455 99.9642   1
  -3  -3 -27 3802.00 54.6772  -2
   3   3 -25 3802.00 54.6772   1
   3   3 -24 630.361 41.5568   1
  -3  -3 -26 3724.36 72.5202  -2
   3   3 -24 3724.36 72.5202   1
   3   3 -23 33.3555 24.0120   1
  -3  -3 -25 663.398 57.2499  -2
   3   3 -23 663.398 57.2499   1
   3   3 -22 0.26487 67.3465   1
   3   3 -21 106.349 62.1652   1
   3   3 -20 86.2458 62.7234   1
  -3  -3 -21 216.500 90.1988  -2
   3   3 -19 216.500 90.1988   1
  -3  -3 -20 661.244 101.306  -2
   3   3 -18 661.244 101.306   1
  -3  -3 -19 1402.37 107.843  -2
   3   3 -17 1402.37 107.843   1
   3   3 -16 1689.39 111.938   1
   3   3 -15-14.9410 62.2482   1
   3   3 -14 1368.63 90.5061   1
  -3  -3 -16 1684.25 106.383  -2
   3   3 -14 1684.25 106.383   1
  -3  -3 -15 667.779 63.5015  -2
   3   3 -13 667.779 63.5015   1
  -3  -3 -14 2247.42 82.8581  -2
   3   3 -12 2247.42 82.8581   1
   3   3 -11 832.107 89.8012   1
  -3  -3 -13 2509.63 116.519  -2
   3   3 -11 2509.63 116.519   1
  -3  -3 -12 26510.5 208.800  -2
   3   3 -10 26510.5 208.800   1
  -3  -3 -11 12905.5 152.441  -2
   3   3  -9 12905.5 152.441   1
   3   3  -8 5288.08 149.167   1
  -3  -3 -10 8113.23 170.718  -2
   3   3  -8 8113.23 170.718   1
  -3  -3  -9 5265.30 104.385  -2
   3   3  -7 5265.30 104.385   1
  -3  -3  -8 5186.42 100.493  -2
   3   3  -6 5186.42 100.493   1
  -3  -3  -7 9179.97 193.407  -2
   3   3  -5 9179.97 193.407   1
  -3  -3  -6 3323.54 138.823  -2
   3   3  -4 3323.54 138.823   1
   3   3  -3 3030.59 127.179   1
  -3  -3  -4 1047.72 112.361  -2
   3   3  -2 1047.72 112.361   1
   3   3  -1 199.037 84.5787   1
  -3  -3  -2 6364.67 187.376  -2
   3   3   0 6364.67 187.376   1
  -3  -3  -1 1033.16 113.393  -2
   3   3   1 1033.16 113.393   1
   3   3   2 2248.95 110.151   1
  -3  -3   1 1520.23 125.105  -2
   3   3   3 1520.23 125.105   1
  -3  -3   2 1370.85 126.166  -2
   3   3   4 1370.85 126.166   1
  -3  -3   3 4053.85 157.539  -2
   3   3   5 4053.85 157.539   1
  -3  -3   4 3170.57 140.346  -2
   3   3   6 3170.57 140.346   1
  -3  -3   5 11286.0 231.354  -2
   3   3   7 11286.0 231.354   1
  -3  -3   6 3735.79 155.446  -2
   3   3   8 3735.79 155.446   1
  -3  -3   7 6753.40 195.905  -2
   3   3   9 6753.40 195.905   1
  -3  -3   8 8662.23 235.404  -2
   3   3  10 8662.23 235.404   1
  -3  -3  13 867.289 111.733  -2
   3   3  15 867.289 111.733   1
  -3  -3  14 1669.33 132.923  -2
   3   3  16 1669.33 132.923   1
  -3  -3  15 212.478 107.508  -2
   3   3  17 212.478 107.508   1
  -3  -3  16 2160.61 146.885  -2
   3   3  18 2160.61 146.885   1
  -3  -3  17 2471.67 152.415  -2
   3   3  19 2471.67 152.415   1
  -3  -3  18 745.037 127.223  -2
   3   3  20 745.037 127.223   1
  -3  -3  19 442.212 119.638  -2
   3   3  21 442.212 119.638   1
  -3  -3  20 589.846 118.939  -2
   3   3  22 589.846 118.939   1
  -3  -3  21 190.013 52.4709  -2
   3   3  23 190.013 52.4709   1
  -3  -3  22 78.4708 38.8829  -2
   3   3  24 78.4708 38.8829   1
  -3  -3  23 631.315 43.0583  -2
   3   3  25 631.315 43.0583   1
  -3  -3  24 4196.59 65.8236  -2
   3   3  26 4196.59 65.8236   1
  -3  -3  25 4119.21 65.9621  -2
   3   3  27 4119.21 65.9621   1
  -3  -3  26 6169.35 71.2863  -2
   3   3  28 6169.35 71.2863   1
  -3  -3  27 482.294 68.0017  -2
   3   3  29 482.294 68.0017   1
  -3  -3  28 3477.61 89.2764  -2
   3   3  30 3477.61 89.2764   1
  -3  -3  29 516.592 66.2887  -2
   3   3  31 516.592 66.2887   1
  -3  -3  30 116.418 58.9722  -2
   3   3  32 116.418 58.9722   1
   3   3 -36 919.533 69.3092  -2
  -3  -3 -38 919.533 69.3092   1
  -3  -3 -39 54.4460 41.2176   1
  -3  -3 -40 178.581 41.2701   1
  -3  -3 -41 19.6384 37.3778   1
  -3  -3 -42 356.182 41.4252   1
  -3  -3 -43 553.158 42.2955   1
  -3  -3 -44 139.185 35.2660   1
  -3  -3 -45 121.787 31.9941   1
  -3  -3 -46 96.1918 28.2381   1
  -3  -3 -47-27.3538 23.5500   1
  -3  -3 -48 315.836 24.5270   1
  -3  -4 -47 157.614 27.8199  -2
   3   4 -44 157.614 27.8199   1
  -3  -4 -46 133.782 32.0857  -2
   3   4 -43 133.782 32.0857   1
  -3  -4 -45 71.2397 34.7203  -2
   3   4 -42 71.2397 34.7203   1
  -3  -4 -44 96.2022 37.7306  -2
   3   4 -41 96.2022 37.7306   1
  -3  -4 -43 79.6511 39.2191  -2
   3   4 -40 79.6511 39.2191   1
  -3  -4 -42 302.186 45.4569  -2
   3   4 -39 302.186 45.4569   1
  -3  -4 -41 11.9060 43.4351  -2
   3   4 -38 11.9060 43.4351   1
  -3  -4 -40 272.918 49.5156  -2
   3   4 -37 272.918 49.5156   1
  -3  -4 -39 246.574 53.9948  -2
   3   4 -36 246.574 53.9948   1
  -3  -4 -38 1228.58 62.6708  -2
   3   4 -35 1228.58 62.6708   1
  -3  -4 -37 1404.00 47.1466  -2
   3   4 -34 1404.00 47.1466   1
  -3  -4 -36 1724.24 49.5131  -2
   3   4 -33 1724.24 49.5131   1
  -3  -4 -35 309.839 41.7922  -2
   3   4 -32 309.839 41.7922   1
  -3  -4 -34 2249.26 56.6622  -2
   3   4 -31 2249.26 56.6622   1
  -3  -4 -33 3253.11 87.0109  -2
   3   4 -30 3253.11 87.0109   1
  -3  -4 -30 95.0511 54.7374  -2
   3   4 -27 95.0511 54.7374   1
  -3  -4 -29 643.862 66.0107  -2
   3   4 -26 643.862 66.0107   1
  -3  -4 -28 305.170 55.3005  -2
   3   4 -25 305.170 55.3005   1
  -3  -4 -27 458.694 59.3334  -2
   3   4 -24 458.694 59.3334   1
  -3  -4 -26 707.157 54.5648  -2
   3   4 -23 707.157 54.5648   1
  -3  -4 -25 33.0943 45.7726  -2
   3   4 -22 33.0943 45.7726   1
  -3  -4 -24 1070.72 58.4890  -2
   3   4 -21 1070.72 58.4890   1
  -3  -4 -23 962.893 57.8710  -2
   3   4 -20 962.893 57.8710   1
  -3  -4 -22 190.532 44.9421  -2
   3   4 -19 190.532 44.9421   1
  -3  -4 -21 167.018 45.2367  -2
   3   4 -18 167.018 45.2367   1
  -3  -4 -20 708.653 40.2326  -2
   3   4 -17 708.653 40.2326   1
  -3  -4 -19 1904.07 51.1594  -2
   3   4 -16 1904.07 51.1594   1
  -3  -4 -18 1026.73 87.3241  -2
   3   4 -15 1026.73 87.3241   1
  -3  -4 -17 358.085 71.9771  -2
   3   4 -14 358.085 71.9771   1
  -3  -4 -16 9.38222 65.7117  -2
   3   4 -13 9.38222 65.7117   1
  -3  -4 -15 5557.36 147.452  -2
   3   4 -12 5557.36 147.452   1
  -3  -4 -14 4683.48 136.846  -2
   3   4 -11 4683.48 136.846   1
  -3  -4 -13 10330.5 188.048  -2
   3   4 -10 10330.5 188.048   1
  -3  -4 -12 12266.7 197.134  -2
   3   4  -9 12266.7 197.134   1
  -3  -4 -11 1649.22 91.3676  -2
   3   4  -8 1649.22 91.3676   1
  -3  -4 -10 3734.52 120.984  -2
   3   4  -7 3734.52 120.984   1
  -3  -4  -9 2231.36 134.363  -2
   3   4  -6 2231.36 134.363   1
  -3  -4  -8 1472.53 121.396  -2
   3   4  -5 1472.53 121.396   1
  -3  -4  -7 1538.32 121.884  -2
   3   4  -4 1538.32 121.884   1
  -3  -4  -6 2162.51 124.531  -2
   3   4  -3 2162.51 124.531   1
  -3  -4  -5 10084.8 244.975  -2
   3   4  -2 10084.8 244.975   1
  -3  -4  -4 8574.23 233.350  -2
   3   4  -1 8574.23 233.350   1
  -3  -4  -3 3877.63 159.857  -2
   3   4   0 3877.63 159.857   1
  -3  -4  -2 677.569 104.237  -2
   3   4   1 677.569 104.237   1
  -3  -4  -1 327.382 95.2214  -2
   3   4   2 327.382 95.2214   1
  -3  -4   0 2621.45 159.059  -2
   3   4   3 2621.45 159.059   1
  -3  -4   1 9010.24 259.919  -2
   3   4   4 9010.24 259.919   1
  -3  -4   2 8998.98 264.529  -2
   3   4   5 8998.98 264.529   1
  -3  -4   3 1649.68 141.524  -2
   3   4   6 1649.68 141.524   1
  -3  -4   4 1627.58 148.516  -2
   3   4   7 1627.58 148.516   1
  -3  -4   5 2091.43 158.867  -2
   3   4   8 2091.43 158.867   1
  -3  -4   6 2672.65 170.019  -2
   3   4   9 2672.65 170.019   1
  -3  -4   7 3561.13 187.100  -2
   3   4  10 3561.13 187.100   1
  -3  -4   8 808.241 132.919  -2
   3   4  11 808.241 132.919   1
  -3  -4   9 15804.6 348.212  -2
   3   4  12 15804.6 348.212   1
  -3  -4  10 9472.54 297.903  -2
   3   4  13 9472.54 297.903   1
  -3  -4  11 6513.74 243.273  -2
   3   4  14 6513.74 243.273   1
  -3  -4  12 5524.29 249.024  -2
   3   4  15 5524.29 249.024   1
  -3  -4  13 140.660 117.126  -2
   3   4  16 140.660 117.126   1
  -3  -4  14 344.843 116.546  -2
   3   4  17 344.843 116.546   1
  -3  -4  15 1382.45 65.4805  -2
   3   4  18 1382.45 65.4805   1
  -3  -4  16 1575.75 67.9062  -2
   3   4  19 1575.75 67.9062   1
  -3  -4  17 574.042 56.3956  -2
   3   4  20 574.042 56.3956   1
  -3  -4  18 184.591 56.4914  -2
   3   4  21 184.591 56.4914   1
  -3  -4  19 167.537 69.2030  -2
   3   4  22 167.537 69.2030   1
  -3  -4  20 1223.82 77.6728  -2
   3   4  23 1223.82 77.6728   1
  -3  -4  21 1306.60 81.6835  -2
   3   4  24 1306.60 81.6835   1
  -3  -4  22 6.72773 65.1088  -2
   3   4  25 6.72773 65.1088   1
  -3  -4  23 1020.01 81.8265  -2
   3   4  26 1020.01 81.8265   1
  -3  -4  24 623.021 68.2500  -2
   3   4  27 623.021 68.2500   1
  -3  -4  25 340.743 72.7545  -2
   3   4  28 340.743 72.7545   1
  -3  -4  26 613.704 79.1876  -2
   3   4  29 613.704 79.1876   1
  -3  -4  27 107.512 66.2713  -2
   3   4  30 107.512 66.2713   1
  -3  -4  28 1007.73 81.2186  -2
   3   4  31 1007.73 81.2186   1
  -3  -4  29 4645.18 115.285  -2
   3   4  32 4645.18 115.285   1
  -3  -4  30 3639.25 106.002  -2
   3   4  33 3639.25 106.002   1
  -3  -4  31 1671.23 79.8612  -2
   3   4  34 1671.23 79.8612   1
  -3  -4  32 133.323 59.2008  -2
   3   4  35 133.323 59.2008   1
  -3  -4  33 2074.39 77.2129  -2
   3   4  36 2074.39 77.2129   1
  -3  -4  34 1005.81 65.4682  -2
   3   4  37 1005.81 65.4682   1
  -3  -4  35 1486.78 68.9202  -2
   3   4  38 1486.78 68.9202   1
   3   4 -37 258.635 54.9645  -2
  -3  -4 -40 258.635 54.9645   1
   3   4 -38 28.3664 48.0565  -2
  -3  -4 -41 28.3664 48.0565   1
   3   4 -39 209.546 47.5577  -2
  -3  -4 -42 209.546 47.5577   1
   3   4 -40 57.0931 40.8625  -2
  -3  -4 -43 57.0931 40.8625   1
   3   4 -41 96.4113 39.0716  -2
  -3  -4 -44 96.4113 39.0716   1
   3   4 -42 53.4858 34.4964  -2
  -3  -4 -45 53.4858 34.4964   1
   3   4 -43 169.340 31.7458  -2
  -3  -4 -46 169.340 31.7458   1
   3   4 -44 89.4995 25.8444  -2
  -3  -4 -47 89.4995 25.8444   1
  -3  -5 -43 162.963 32.0878  -2
   3   5 -39 162.963 32.0878   1
  -3  -5 -42 196.778 36.5350  -2
   3   5 -38 196.778 36.5350   1
  -3  -5 -41 1649.17 53.1014  -2
   3   5 -37 1649.17 53.1014   1
  -3  -5 -40-4.36520 26.6671  -2
   3   5 -36-4.36520 26.6671   1
  -3  -5 -39 558.759 34.3313  -2
   3   5 -35 558.759 34.3313   1
  -3  -5 -38 96.3918 30.8357  -2
   3   5 -34 96.3918 30.8357   1
  -3  -5 -37 114.467 31.6373  -2
   3   5 -33 114.467 31.6373   1
  -3  -5 -36 125.320 34.9939  -2
   3   5 -32 125.320 34.9939   1
  -3  -5 -35 411.663 39.3588  -2
   3   5 -31 411.663 39.3588   1
  -3  -5 -34 233.986 37.2890  -2
   3   5 -30 233.986 37.2890   1
  -3  -5 -33 439.975 40.6776  -2
   3   5 -29 439.975 40.6776   1
  -3  -5 -32 128.083 37.3812  -2
   3   5 -28 128.083 37.3812   1
  -3  -5 -31 79.3447 29.6634  -2
   3   5 -27 79.3447 29.6634   1
  -3  -5 -30 377.366 40.7629  -2
   3   5 -26 377.366 40.7629   1
  -3  -5 -29 718.629 45.0203  -2
   3   5 -25 718.629 45.0203   1
  -3  -5 -28 1010.24 79.0024  -2
   3   5 -24 1010.24 79.0024   1
  -3  -5 -27 643.760 71.9197  -2
   3   5 -23 643.760 71.9197   1
  -3  -5 -26 317.085 62.4872  -2
   3   5 -22 317.085 62.4872   1
  -3  -5 -25 238.179 54.6935  -2
   3   5 -21 238.179 54.6935   1
  -3  -5 -24 158.330 47.8014  -2
   3   5 -20 158.330 47.8014   1
  -3  -5 -23-10.2642 47.0380  -2
   3   5 -19-10.2642 47.0380   1
  -3  -5 -22 182.850 40.8771  -2
   3   5 -18 182.850 40.8771   1
  -3  -5 -21 147.594 39.5105  -2
   3   5 -17 147.594 39.5105   1
  -3  -5 -20 42.3035 38.7047  -2
   3   5 -16 42.3035 38.7047   1
  -3  -5 -19 144.508 42.2922  -2
   3   5 -15 144.508 42.2922   1
  -3  -5 -18 126.715 39.7163  -2
   3   5 -14 126.715 39.7163   1
  -3  -5 -17 778.640 48.8472  -2
   3   5 -13 778.640 48.8472   1
  -3  -5 -16 564.078 55.2293  -2
   3   5 -12 564.078 55.2293   1
  -3  -5 -15 2633.36 77.9313  -2
   3   5 -11 2633.36 77.9313   1
  -3  -5 -14 32.5248 44.8078  -2
   3   5 -10 32.5248 44.8078   1
  -3  -5 -13 1627.14 75.4989  -2
   3   5  -9 1627.14 75.4989   1
  -3  -5 -12 226.762 58.1685  -2
   3   5  -8 226.762 58.1685   1
  -3  -5 -11 1107.09 64.3225  -2
   3   5  -7 1107.09 64.3225   1
  -3  -5 -10 293.938 50.0760  -2
   3   5  -6 293.938 50.0760   1
  -3  -5  -9 996.545 50.0382  -2
   3   5  -5 996.545 50.0382   1
  -3  -5  -8 351.363 40.8798  -2
   3   5  -4 351.363 40.8798   1
  -3  -5  -7 968.712 47.9948  -2
   3   5  -3 968.712 47.9948   1
  -3  -5  -6 1136.58 47.2590  -2
   3   5  -2 1136.58 47.2590   1
  -3  -5  -5 115.653 38.6798  -2
   3   5  -1 115.653 38.6798   1
  -3  -5  -4 1954.08 88.8825  -2
   3   5   0 1954.08 88.8825   1
  -3  -5  -3 254.328 54.1981  -2
   3   5   1 254.328 54.1981   1
  -3  -5  -2 2626.76 85.3936  -2
   3   5   2 2626.76 85.3936   1
  -3  -5   3 1053.36 79.7097  -2
   3   5   7 1053.36 79.7097   1
  -3  -5   4 241.870 69.5102  -2
   3   5   8 241.870 69.5102   1
  -3  -5   5 949.530 64.1303  -2
   3   5   9 949.530 64.1303   1
  -3  -5   6 278.354 65.1118  -2
   3   5  10 278.354 65.1118   1
  -3  -5   7 1243.02 76.4104  -2
   3   5  11 1243.02 76.4104   1
  -3  -5   8 377.869 74.7789  -2
   3   5  12 377.869 74.7789   1
  -3  -5   9 1990.70 85.5822  -2
   3   5  13 1990.70 85.5822   1
  -3  -5  10 68.8398 67.0944  -2
   3   5  14 68.8398 67.0944   1
  -3  -5  11 2461.13 102.331  -2
   3   5  15 2461.13 102.331   1
  -3  -5  12 465.936 71.7965  -2
   3   5  16 465.936 71.7965   1
  -3  -5  13 836.592 69.6740  -2
   3   5  17 836.592 69.6740   1
  -3  -5  14 122.984 57.5930  -2
   3   5  18 122.984 57.5930   1
  -3  -5  15 56.5057 47.6701  -2
   3   5  19 56.5057 47.6701   1
  -3  -5  16 99.4007 54.4962  -2
   3   5  20 99.4007 54.4962   1
  -3  -5  17 163.176 59.2213  -2
   3   5  21 163.176 59.2213   1
  -3  -5  18 217.021 71.4572  -2
   3   5  22 217.021 71.4572   1
  -3  -5  19-33.2970 71.7005  -2
   3   5  23-33.2970 71.7005   1
  -3  -5  20 264.435 63.5128  -2
   3   5  24 264.435 63.5128   1
  -3  -5  21 317.329 77.1642  -2
   3   5  25 317.329 77.1642   1
  -3  -5  22 394.425 71.8150  -2
   3   5  26 394.425 71.8150   1
  -3  -5  23 818.083 86.7658  -2
   3   5  27 818.083 86.7658   1
  -3  -5  24 934.298 75.0803  -2
   3   5  28 934.298 75.0803   1
  -3  -5  25 1049.11 83.1823  -2
   3   5  29 1049.11 83.1823   1
  -3  -5  26 312.237 75.1266  -2
   3   5  30 312.237 75.1266   1
  -3  -5  27 90.8255 68.2129  -2
   3   5  31 90.8255 68.2129   1
  -3  -5  28 91.9421 66.6756  -2
   3   5  32 91.9421 66.6756   1
  -3  -5  29 611.208 74.0736  -2
   3   5  33 611.208 74.0736   1
  -3  -5  30 249.364 63.7329  -2
   3   5  34 249.364 63.7329   1
  -3  -5  31 450.526 61.4900  -2
   3   5  35 450.526 61.4900   1
  -3  -5  32 69.2834 56.7154  -2
   3   5  36 69.2834 56.7154   1
  -3  -5  33 90.3054 50.1082  -2
   3   5  37 90.3054 50.1082   1
  -3  -5  34 70.3105 46.4153  -2
   3   5  38 70.3105 46.4153   1
  -3  -5  35 589.941 51.6069  -2
   3   5  39 589.941 51.6069   1
  -3  -5  36-32.2909 39.4952  -2
   3   5  40-32.2909 39.4952   1
   3   5 -37 1531.60 57.5874  -2
  -3  -5 -41 1531.60 57.5874   1
   3   5 -38 125.677 40.2351  -2
  -3  -5 -42 125.677 40.2351   1
   3   5 -39 168.772 35.4294  -2
  -3  -5 -43 168.772 35.4294   1
   3   5 -40 19.7812 28.2045  -2
  -3  -5 -44 19.7812 28.2045   1
   3   5 -41 97.2687 24.5013  -2
  -3  -5 -45 97.2687 24.5013   1
  -3  -6 -39 79.7197 32.8558  -2
   3   6 -34 79.7197 32.8558   1
  -3  -6 -38 538.997 42.6183  -2
   3   6 -33 538.997 42.6183   1
  -3  -6 -37 84.2637 45.1413  -2
   3   6 -32 84.2637 45.1413   1
  -3  -6 -36 494.645 46.3208  -2
   3   6 -31 494.645 46.3208   1
  -3  -6 -35 1266.45 56.9327  -2
   3   6 -30 1266.45 56.9327   1
  -3  -6 -34 349.571 53.1525  -2
   3   6 -29 349.571 53.1525   1
  -3  -6 -33 186.898 54.2586  -2
   3   6 -28 186.898 54.2586   1
  -3  -6 -32 287.104 55.9538  -2
   3   6 -27 287.104 55.9538   1
  -3  -6 -31 107.951 60.0100  -2
   3   6 -26 107.951 60.0100   1
  -3  -6 -30 30.5499 37.9172  -2
   3   6 -25 30.5499 37.9172   1
  -3  -6 -29 131.594 41.3987  -2
   3   6 -24 131.594 41.3987   1
  -3  -6 -28 181.691 42.7039  -2
   3   6 -23 181.691 42.7039   1
  -3  -6 -27 55.1154 42.5919  -2
   3   6 -22 55.1154 42.5919   1
  -3  -6 -26 61.5262 42.6843  -2
   3   6 -21 61.5262 42.6843   1
  -3  -6 -25 798.033 67.7142  -2
   3   6 -20 798.033 67.7142   1
  -3  -6 -24 847.661 69.8791  -2
   3   6 -19 847.661 69.8791   1
  -3  -6 -23 66.2178 60.8078  -2
   3   6 -18 66.2178 60.8078   1
  -3  -6 -22 570.154 46.4421  -2
   3   6 -17 570.154 46.4421   1
  -3  -6 -21 52.1357 42.7882  -2
   3   6 -16 52.1357 42.7882   1
  -3  -6 -20 179.164 45.6808  -2
   3   6 -15 179.164 45.6808   1
  -3  -6 -19 12.4597 39.4735  -2
   3   6 -14 12.4597 39.4735   1
  -3  -6 -18-3.71227 40.3751  -2
   3   6 -13-3.71227 40.3751   1
  -3  -6 -17 143.438 42.2491  -2
   3   6 -12 143.438 42.2491   1
  -3  -6 -16 198.337 43.9342  -2
   3   6 -11 198.337 43.9342   1
  -3  -6 -15 860.762 51.9091  -2
   3   6 -10 860.762 51.9091   1
  -3  -6 -14 1332.96 82.6620  -2
   3   6  -9 1332.96 82.6620   1
  -3  -6 -13 856.186 77.8275  -2
   3   6  -8 856.186 77.8275   1
  -3  -6 -12 1297.24 83.4883  -2
   3   6  -7 1297.24 83.4883   1
  -3  -6 -11 2604.58 99.3180  -2
   3   6  -6 2604.58 99.3180   1
  -3  -6 -10 1401.60 88.1047  -2
   3   6  -5 1401.60 88.1047   1
  -3  -6  -9 1950.38 94.1346  -2
   3   6  -4 1950.38 94.1346   1
  -3  -6  -8 2296.86 66.6339  -2
   3   6  -3 2296.86 66.6339   1
  -3  -6  -7 1583.39 56.7680  -2
   3   6  -2 1583.39 56.7680   1
  -3  -6  -6 1484.23 57.6053  -2
   3   6  -1 1484.23 57.6053   1
  -3  -6  -5 2852.34 66.0661  -2
   3   6   0 2852.34 66.0661   1
  -3  -6  -4 2909.06 64.4329  -2
   3   6   1 2909.06 64.4329   1
  -3  -6  -3 2218.22 57.6834  -2
   3   6   2 2218.22 57.6834   1
  -3  -6  -2 1427.47 54.3220  -2
   3   6   3 1427.47 54.3220   1
  -3  -6  -1 2591.55 52.5366  -2
   3   6   4 2591.55 52.5366   1
  -3  -6   0 2970.34 52.3338  -2
   3   6   5 2970.34 52.3338   1
  -3  -6   1 2066.20 46.1222  -2
   3   6   6 2066.20 46.1222   1
  -3  -6   2 1301.77 43.6035  -2
   3   6   7 1301.77 43.6035   1
  -3  -6   3 2319.02 59.8554  -2
   3   6   8 2319.02 59.8554   1
  -3  -6   4 2115.19 56.3821  -2
   3   6   9 2115.19 56.3821   1
  -3  -6   5 1496.96 54.9906  -2
   3   6  10 1496.96 54.9906   1
  -3  -6   6 2323.50 86.7507  -2
   3   6  11 2323.50 86.7507   1
  -3  -6   7 1418.06 86.6466  -2
   3   6  12 1418.06 86.6466   1
  -3  -6   8 852.269 49.6011  -2
   3   6  13 852.269 49.6011   1
  -3  -6   9 1543.10 57.7927  -2
   3   6  14 1543.10 57.7927   1
  -3  -6  10 983.465 49.0747  -2
   3   6  15 983.465 49.0747   1
  -3  -6  11 144.631 45.3479  -2
   3   6  16 144.631 45.3479   1
  -3  -6  12 162.625 45.0710  -2
   3   6  17 162.625 45.0710   1
  -3  -6  13 49.4448 41.9045  -2
   3   6  18 49.4448 41.9045   1
  -3  -6  14 126.535 68.2129  -2
   3   6  19 126.535 68.2129   1
  -3  -6  15 196.270 70.7871  -2
   3   6  20 196.270 70.7871   1
  -3  -6  16 80.2924 73.4018  -2
   3   6  21 80.2924 73.4018   1
  -3  -6  17 607.838 81.7795  -2
   3   6  22 607.838 81.7795   1
  -3  -6  18 3.25940 67.3671  -2
   3   6  23 3.25940 67.3671   1
  -3  -6  19 1038.77 70.9607  -2
   3   6  24 1038.77 70.9607   1
  -3  -6  20 873.075 83.1884  -2
   3   6  25 873.075 83.1884   1
  -3  -6  21-40.4289 60.6770  -2
   3   6  26-40.4289 60.6770   1
  -3  -6  22 69.6503 67.0722  -2
   3   6  27 69.6503 67.0722   1
  -3  -6  23 196.014 60.7001  -2
   3   6  28 196.014 60.7001   1
  -3  -6  24 186.018 63.9422  -2
   3   6  29 186.018 63.9422   1
  -3  -6  25-8.36295 60.4274  -2
   3   6  30-8.36295 60.4274   1
  -3  -6  26 137.795 59.0772  -2
   3   6  31 137.795 59.0772   1
  -3  -6  27 299.528 59.3411  -2
   3   6  32 299.528 59.3411   1
  -3  -6  28 277.218 56.3221  -2
   3   6  33 277.218 56.3221   1
  -3  -6  29 396.725 55.8315  -2
   3   6  34 396.725 55.8315   1
  -3  -6  30 1837.10 65.8149  -2
   3   6  35 1837.10 65.8149   1
  -3  -6  31 361.022 51.6142  -2
   3   6  36 361.022 51.6142   1
  -3  -6  32 181.466 43.1085  -2
   3   6  37 181.466 43.1085   1
   3   6  38 199.995 32.0048   1
   3   6  39 72.2564 26.5783   1
   3   6  40 106.201 21.7851   1
   3   6 -35 160.559 32.1592  -2
  -3  -6 -40 160.559 32.1592   1
  -3  -6 -41 119.210 21.2315   1
  -3  -7 -35 87.0093 29.5360  -2
   3   7 -30 87.0093 29.5360   1
  -3  -7 -34 33.8034 32.6785  -2
   3   7 -29 33.8034 32.6785   1
  -3  -7 -33-25.6875 36.1781  -2
   3   7 -28-25.6875 36.1781   1
  -3  -7 -32 98.8522 40.2013  -2
   3   7 -27 98.8522 40.2013   1
  -3  -7 -31 73.3204 41.0423  -2
   3   7 -26 73.3204 41.0423   1
  -3  -7 -30 31.5564 45.7557  -2
   3   7 -25 31.5564 45.7557   1
  -3  -7 -29 41.6780 47.2388  -2
   3   7 -24 41.6780 47.2388   1
  -3  -7 -28 113.215 32.6637  -2
   3   7 -23 113.215 32.6637   1
  -3  -7 -27 30.0033 32.5838  -2
   3   7 -22 30.0033 32.5838   1
  -3  -7 -26 109.217 34.6839  -2
   3   7 -21 109.217 34.6839   1
  -3  -7 -25 313.793 37.9462  -2
   3   7 -20 313.793 37.9462   1
  -3  -7 -24 525.073 39.7074  -2
   3   7 -19 525.073 39.7074   1
  -3  -7 -23 260.325 38.8610  -2
   3   7 -18 260.325 38.8610   1
  -3  -7 -22 107.937 37.3298  -2
   3   7 -17 107.937 37.3298   1
  -3  -7 -21 153.917 38.1817  -2
   3   7 -16 153.917 38.1817   1
  -3  -7 -20 63.2345 31.5134  -2
   3   7 -15 63.2345 31.5134   1
  -3  -7 -19 278.108 34.3244  -2
   3   7 -14 278.108 34.3244   1
  -3  -7 -18 16.2496 30.4843  -2
   3   7 -13 16.2496 30.4843   1
  -3  -7 -17 47.1048 31.7408  -2
   3   7 -12 47.1048 31.7408   1
  -3  -7 -16 146.402 35.1292  -2
   3   7 -11 146.402 35.1292   1
  -3  -7 -15 95.0470 32.7527  -2
   3   7 -10 95.0470 32.7527   1
  -3  -7 -14 92.6235 32.4682  -2
   3   7  -9 92.6235 32.4682   1
  -3  -7 -13 347.744 37.2335  -2
   3   7  -8 347.744 37.2335   1
  -3  -7 -12 114.639 33.7267  -2
   3   7  -7 114.639 33.7267   1
  -3  -7 -11 125.773 33.3796  -2
   3   7  -6 125.773 33.3796   1
  -3  -7 -10 405.966 44.4327  -2
   3   7  -5 405.966 44.4327   1
  -3  -7  -9 359.384 44.8325  -2
   3   7  -4 359.384 44.8325   1
  -3  -7  -8 432.038 45.4083  -2
   3   7  -3 432.038 45.4083   1
  -3  -7  -7 930.877 48.0744  -2
   3   7  -2 930.877 48.0744   1
  -3  -7  -6 1759.66 57.0667  -2
   3   7  -1 1759.66 57.0667   1
  -3  -7  -5 1693.62 86.9652  -2
   3   7   0 1693.62 86.9652   1
  -3  -7  -4 1174.81 77.2680  -2
   3   7   1 1174.81 77.2680   1
  -3  -7  -3 1175.61 85.1004  -2
   3   7   2 1175.61 85.1004   1
  -3  -7  -2 1467.09 77.5777  -2
   3   7   3 1467.09 77.5777   1
  -3  -7  -1 851.436 81.0579  -2
   3   7   4 851.436 81.0579   1
  -3  -7   0 1710.81 80.0541  -2
   3   7   5 1710.81 80.0541   1
  -3  -7   1 1695.01 83.5516  -2
   3   7   6 1695.01 83.5516   1
  -3  -7   2 1074.75 52.7014  -2
   3   7   7 1074.75 52.7014   1
  -3  -7   3 686.890 48.8202  -2
   3   7   8 686.890 48.8202   1
  -3  -7   4 437.304 45.3002  -2
   3   7   9 437.304 45.3002   1
  -3  -7   5 356.796 42.7562  -2
   3   7  10 356.796 42.7562   1
  -3  -7   6 171.515 41.5225  -2
   3   7  11 171.515 41.5225   1
  -3  -7   7 206.285 44.0873  -2
   3   7  12 206.285 44.0873   1
  -3  -7   8 253.211 42.7830  -2
   3   7  13 253.211 42.7830   1
  -3  -7   9 124.707 41.7947  -2
   3   7  14 124.707 41.7947   1
  -3  -7  10 78.0208 37.9974  -2
   3   7  15 78.0208 37.9974   1
  -3  -7  11 204.786 40.5434  -2
   3   7  16 204.786 40.5434   1
  -3  -7  12 30.5250 39.6972  -2
   3   7  17 30.5250 39.6972   1
  -3  -7  13 30.0152 37.0121  -2
   3   7  18 30.0152 37.0121   1
  -3  -7  14 133.104 37.0961  -2
   3   7  19 133.104 37.0961   1
  -3  -7  15 73.7984 58.7811  -2
   3   7  20 73.7984 58.7811   1
  -3  -7  16 178.801 62.9947  -2
   3   7  21 178.801 62.9947   1
  -3  -7  17 70.6090 65.1377  -2
   3   7  22 70.6090 65.1377   1
  -3  -7  18 307.367 62.6478  -2
   3   7  23 307.367 62.6478   1
  -3  -7  19 422.097 56.3727  -2
   3   7  24 422.097 56.3727   1
  -3  -7  20 303.932 65.7619  -2
   3   7  25 303.932 65.7619   1
  -3  -7  21 55.9713 49.4275  -2
   3   7  26 55.9713 49.4275   1
  -3  -7  22-5.59371 55.7303  -2
   3   7  27-5.59371 55.7303   1
  -3  -7  23 103.425 52.7660  -2
   3   7  28 103.425 52.7660   1
  -3  -7  24 15.6469 44.7441  -2
   3   7  29 15.6469 44.7441   1
  -3  -7  25 7.63099 44.3613  -2
   3   7  30 7.63099 44.3613   1
  -3  -7  26 6.60108 43.8245  -2
   3   7  31 6.60108 43.8245   1
  -3  -7  27 103.483 43.7108  -2
   3   7  32 103.483 43.7108   1
  -3  -7  28 17.6617 38.2243  -2
   3   7  33 17.6617 38.2243   1
  -3  -7  29 35.9733 34.2388  -2
   3   7  34 35.9733 34.2388   1
  -3  -7  30 62.2317 31.0914  -2
   3   7  35 62.2317 31.0914   1
  -3  -7  31 107.935 25.8316  -2
   3   7  36 107.935 25.8316   1
  -3  -8 -27 6.30451 26.0907  -2
   3   8 -21 6.30451 26.0907   1
  -3  -8 -26 23.3011 31.0309  -2
   3   8 -20 23.3011 31.0309   1
  -3  -8 -25 5.62562 32.7807  -2
   3   8 -19 5.62562 32.7807   1
  -3  -8 -24 4.05682 24.1761  -2
   3   8 -18 4.05682 24.1761   1
  -3  -8 -23 13.4412 26.2859  -2
   3   8 -17 13.4412 26.2859   1
  -3  -8 -22 111.090 27.5983  -2
   3   8 -16 111.090 27.5983   1
  -3  -8 -21 20.2240 26.2722  -2
   3   8 -15 20.2240 26.2722   1
  -3  -8 -20 4.70867 25.3022  -2
   3   8 -14 4.70867 25.3022   1
  -3  -8 -19 52.6812 29.1077  -2
   3   8 -13 52.6812 29.1077   1
  -3  -8 -18 190.217 32.4666  -2
   3   8 -12 190.217 32.4666   1
  -3  -8 -17 59.3986 30.4024  -2
   3   8 -11 59.3986 30.4024   1
  -3  -8 -16 119.906 26.5794  -2
   3   8 -10 119.906 26.5794   1
  -3  -8 -15 46.4274 26.5293  -2
   3   8  -9 46.4274 26.5293   1
  -3  -8 -14 47.9947 25.1575  -2
   3   8  -8 47.9947 25.1575   1
  -3  -8 -13 82.3354 27.4507  -2
   3   8  -7 82.3354 27.4507   1
  -3  -8 -12 313.204 28.3803  -2
   3   8  -6 313.204 28.3803   1
  -3  -8 -11 960.809 34.9775  -2
   3   8  -5 960.809 34.9775   1
  -3  -8 -10 676.775 43.5117  -2
   3   8  -4 676.775 43.5117   1
  -3  -8  -9 1337.05 46.1809  -2
   3   8  -3 1337.05 46.1809   1
  -3  -8  -8 706.372 43.5517  -2
   3   8  -2 706.372 43.5517   1
  -3  -8  -7 629.358 42.1157  -2
   3   8  -1 629.358 42.1157   1
  -3  -8  -6 349.437 38.0240  -2
   3   8   0 349.437 38.0240   1
  -3  -8  -5 21.5203 33.1422  -2
   3   8   1 21.5203 33.1422   1
  -3  -8  -4 62.9049 34.1503  -2
   3   8   2 62.9049 34.1503   1
  -3  -8  -3 55.2804 60.1409  -2
   3   8   3 55.2804 60.1409   1
  -3  -8  -2 69.7017 51.5650  -2
   3   8   4 69.7017 51.5650   1
  -3  -8  -1 40.6984 54.9292  -2
   3   8   5 40.6984 54.9292   1
  -3  -8   0 62.2542 59.6487  -2
   3   8   6 62.2542 59.6487   1
  -3  -8   1 655.267 62.3678  -2
   3   8   7 655.267 62.3678   1
  -3  -8   2 333.537 53.7497  -2
   3   8   8 333.537 53.7497   1
  -3  -8   3 1219.86 63.6878  -2
   3   8   9 1219.86 63.6878   1
  -3  -8   4 705.084 56.2200  -2
   3   8  10 705.084 56.2200   1
  -3  -8   5 816.804 58.8901  -2
   3   8  11 816.804 58.8901   1
  -3  -8   6 199.842 37.7168  -2
   3   8  12 199.842 37.7168   1
  -3  -8   7 50.3335 33.0112  -2
   3   8  13 50.3335 33.0112   1
  -3  -8   8 36.2650 31.2085  -2
   3   8  14 36.2650 31.2085   1
  -3  -8   9 12.2722 29.4771  -2
   3   8  15 12.2722 29.4771   1
  -3  -8  10 135.266 31.5126  -2
   3   8  16 135.266 31.5126   1
  -3  -8  11 90.0591 29.2291  -2
   3   8  17 90.0591 29.2291   1
  -3  -8  12 137.499 28.6914  -2
   3   8  18 137.499 28.6914   1
  -3  -8  13 8.07442 25.5365  -2
   3   8  19 8.07442 25.5365   1
  -3  -8  14-18.5070 41.0709  -2
   3   8  20-18.5070 41.0709   1
  -3  -8  15-37.8747 39.8013  -2
   3   8  21-37.8747 39.8013   1
  -3  -8  16 87.7938 37.3885  -2
   3   8  22 87.7938 37.3885   1
  -3  -8  17 32.8003 35.6508  -2
   3   8  23 32.8003 35.6508   1
  -3  -8  18 36.4934 34.8097  -2
   3   8  24 36.4934 34.8097   1
  -3  -8  19-0.86388 30.9762  -2
   3   8  25-0.86388 30.9762   1
  -3  -8  20 16.0479 30.2796  -2
   3   8  26 16.0479 30.2796   1
  -3  -8  21 5.47312 28.3404  -2
   3   8  27 5.47312 28.3404   1
  -3  -8  22 10.0868 26.3601  -2
   3   8  28 10.0868 26.3601   1
  -3  -9 -12 54.1329 22.1605  -2
   3   9  -5 54.1329 22.1605   1
  -3  -9 -11 79.8200 23.3445  -2
   3   9  -4 79.8200 23.3445   1
  -3  -9 -10 106.515 23.6309  -2
   3   9  -3 106.515 23.6309   1
  -3  -9  -9 148.825 26.1945  -2
   3   9  -2 148.825 26.1945   1
  -3  -9  -8 101.151 24.9533  -2
   3   9  -1 101.151 24.9533   1
  -3  -9  -7 100.640 24.5441  -2
   3   9   0 100.640 24.5441   1
  -3  -9  -6 103.579 20.8635  -2
   3   9   1 103.579 20.8635   1
  -3  -9  -5 58.6589 20.6219  -2
   3   9   2 58.6589 20.6219   1
  -3  -9  -4 22.6430 19.0899  -2
   3   9   3 22.6430 19.0899   1
  -3  -9  -3 10.9028 18.9886  -2
   3   9   4 10.9028 18.9886   1
  -3  -9  -2 27.4758 17.1819  -2
   3   9   5 27.4758 17.1819   1
  -3  -9  -1 122.823 19.4750  -2
   3   9   6 122.823 19.4750   1
  -3  -9   0 135.352 19.2249  -2
   3   9   7 135.352 19.2249   1
  -3  -9   1 112.150 18.2549  -2
   3   9   8 112.150 18.2549   1
  -3  -9   2 51.7163 14.7283  -2
   3   9   9 51.7163 14.7283   1
  -3  -9   3 33.2346 29.2259  -2
   3   9  10 33.2346 29.2259   1
  -3  -9   4 29.4136 22.8449  -2
   3   9  11 29.4136 22.8449   1
   4  -7  11 63.3657 22.3291  -2
  -4   7  16 63.3657 22.3291   1
   4  -7  10 17.1925 22.6919  -2
  -4   7  15 17.1925 22.6919   1
   4  -7   9 15.1803 20.3326  -2
  -4   7  14 15.1803 20.3326   1
   4  -7   8-29.3335 23.4125  -2
  -4   7  13-29.3335 23.4125   1
   4  -7   7 36.2376 23.9889  -2
  -4   7  12 36.2376 23.9889   1
   4  -7   6 16.2696 21.3661  -2
  -4   7  11 16.2696 21.3661   1
   4  -7   5 66.9536 24.5013  -2
  -4   7  10 66.9536 24.5013   1
   4  -7   4 22.6733 20.8166  -2
  -4   7   9 22.6733 20.8166   1
   4  -7   3 30.2375 22.6453  -2
  -4   7   8 30.2375 22.6453   1
   4  -7  -9 63.1613 18.6272  -2
  -4   7  -4 63.1613 18.6272   1
   4  -7 -10 120.462 25.5723  -2
  -4   7  -5 120.462 25.5723   1
   4  -7 -11 90.1710 24.0274  -2
  -4   7  -6 90.1710 24.0274   1
   4  -7 -12 39.2879 23.5612  -2
  -4   7  -7 39.2879 23.5612   1
   4  -7 -13-11.6919 21.6076  -2
  -4   7  -8-11.6919 21.6076   1
   4  -7 -14 11.4743 20.5171  -2
  -4   7  -9 11.4743 20.5171   1
   4  -7 -15-21.1553 21.0312  -2
  -4   7 -10-21.1553 21.0312   1
   4  -7 -16 8.03170 20.4549  -2
  -4   7 -11 8.03170 20.4549   1
   4  -7 -17-3.90638 14.9389  -2
  -4   7 -12-3.90638 14.9389   1
   4  -6  24 149.931 24.7755  -2
  -4   6  28 149.931 24.7755   1
   4  -6  23 19.6249 26.2561  -2
  -4   6  27 19.6249 26.2561   1
   4  -6  22 56.7945 30.2998  -2
  -4   6  26 56.7945 30.2998   1
   4  -6  21 135.529 31.6891  -2
  -4   6  25 135.529 31.6891   1
   4  -6  20 544.278 37.7061  -2
  -4   6  24 544.278 37.7061   1
   4  -6  19-1.10408 33.8739  -2
  -4   6  23-1.10408 33.8739   1
   4  -6  18 415.773 25.2621  -2
  -4   6  22 415.773 25.2621   1
   4  -6  17 127.964 23.9311  -2
  -4   6  21 127.964 23.9311   1
   4  -6  16 586.071 27.2042  -2
  -4   6  20 586.071 27.2042   1
   4  -6  15 258.073 26.7423  -2
  -4   6  19 258.073 26.7423   1
   4  -6  14 90.3287 25.7775  -2
  -4   6  18 90.3287 25.7775   1
   4  -6  13 55.5452 24.8127  -2
  -4   6  17 55.5452 24.8127   1
   4  -6  12 7.31523 24.1752  -2
  -4   6  16 7.31523 24.1752   1
   4  -6  11 171.172 25.8560  -2
  -4   6  15 171.172 25.8560   1
   4  -6  10 283.325 27.0350  -2
  -4   6  14 283.325 27.0350   1
   4  -6   9 258.820 28.5174  -2
  -4   6  13 258.820 28.5174   1
   4  -6   8 660.038 32.7384  -2
  -4   6  12 660.038 32.7384   1
   4  -6   7 165.773 26.7899  -2
  -4   6  11 165.773 26.7899   1
   4  -6   6 455.336 29.8733  -2
  -4   6  10 455.336 29.8733   1
   4  -6   5 223.138 29.3235  -2
  -4   6   9 223.138 29.3235   1
   4  -6   4 894.501 34.9128  -2
  -4   6   8 894.501 34.9128   1
   4  -6   3 70.9741 27.1428  -2
  -4   6   7 70.9741 27.1428   1
   4  -6   2 148.103 22.8153  -2
  -4   6   6 148.103 22.8153   1
   4  -6   1 125.023 22.2023  -2
  -4   6   5 125.023 22.2023   1
   4  -6   0 121.270 22.2607  -2
  -4   6   4 121.270 22.2607   1
   4  -6  -1 153.773 29.4238  -2
  -4   6   3 153.773 29.4238   1
   4  -6  -2 466.831 32.2172  -2
  -4   6   2 466.831 32.2172   1
   4  -6  -3 217.576 49.2518  -2
  -4   6   1 217.576 49.2518   1
   4  -6  -4 191.730 58.5834  -2
  -4   6   0 191.730 58.5834   1
   4  -6  -5 153.658 69.1475  -2
  -4   6  -1 153.658 69.1475   1
   4  -6  -6 119.825 83.8498  -2
  -4   6  -2 119.825 83.8498   1
   4  -6  -7 401.779 98.0818  -2
  -4   6  -3 401.779 98.0818   1
   4  -6  -8 893.768 114.417  -2
  -4   6  -4 893.768 114.417   1
   4  -6  -9 147.423 120.432  -2
  -4   6  -5 147.423 120.432   1
   4  -6 -10 475.874 142.795  -2
  -4   6  -6 475.874 142.795   1
   4  -6 -11 640.638 165.694  -2
  -4   6  -7 640.638 165.694   1
   4  -6 -12 559.221 159.920  -2
  -4   6  -8 559.221 159.920   1
   4  -6 -13 146.494 143.038  -2
  -4   6  -9 146.494 143.038   1
   4  -6 -14 451.995 181.780  -2
  -4   6 -10 451.995 181.780   1
   4  -6 -15 142.917 134.786  -2
  -4   6 -11 142.917 134.786   1
   4  -6 -16-16.8214 178.192  -2
  -4   6 -12-16.8214 178.192   1
   4  -6 -17 123.395 152.431  -2
  -4   6 -13 123.395 152.431   1
   4  -6 -18 84.8352 152.702  -2
  -4   6 -14 84.8352 152.702   1
   4  -6 -19 173.125 165.665  -2
  -4   6 -15 173.125 165.665   1
   4  -6 -20 695.407 166.878  -2
  -4   6 -16 695.407 166.878   1
   4  -6 -21 73.1867 152.834  -2
  -4   6 -17 73.1867 152.834   1
   4  -6 -22 365.805 146.002  -2
  -4   6 -18 365.805 146.002   1
  -4   6 -19-13.7790 95.0306   1
  -4   6 -20 240.682 83.8942   1
  -4   6 -21 27.2675 85.7781   1
  -4   6 -22 43.8731 69.3698   1
  -4   6 -23-30.8570 60.1829   1
  -4   6 -24-4.76959 49.7691   1
   4  -5 -34 9.27881 11.7076   1
  -4   5  33 6.01433 14.1618   1
  -4   5  32 1.96937 15.2820   1
  -4   5 -27-4.13632 22.1767  -2
   4  -5 -31-4.13632 22.1767   1
  -4   5 -26 10.4206 24.7756  -2
   4  -5 -30 10.4206 24.7756   1
  -4   5 -25 21.7754 32.6653  -2
   4  -5 -29 21.7754 32.6653   1
  -4   5 -24 18.0267 33.8619  -2
   4  -5 -28 18.0267 33.8619   1
  -4   5 -23 31.2258 39.3822  -2
   4  -5 -27 31.2258 39.3822   1
  -4   5 -22 236.551 42.3122  -2
   4  -5 -26 236.551 42.3122   1
  -4   5 -21 140.261 41.0397  -2
   4  -5 -25 140.261 41.0397   1
  -4   5 -20 312.855 42.4777  -2
   4  -5 -24 312.855 42.4777   1
  -4   5 -19 847.092 47.7444  -2
   4  -5 -23 847.092 47.7444   1
  -4   5 -18 389.304 44.9012  -2
   4  -5 -22 389.304 44.9012   1
  -4   5 -17 745.971 49.6389  -2
   4  -5 -21 745.971 49.6389   1
  -4   5 -16 1170.27 55.8961  -2
   4  -5 -20 1170.27 55.8961   1
  -4   5 -15 1508.39 59.4663  -2
   4  -5 -19 1508.39 59.4663   1
  -4   5 -14 2645.87 70.0529  -2
   4  -5 -18 2645.87 70.0529   1
  -4   5 -13 1169.95 58.0171  -2
   4  -5 -17 1169.95 58.0171   1
  -4   5 -12 866.310 50.4420  -2
   4  -5 -16 866.310 50.4420   1
  -4   5 -11 562.301 46.6797  -2
   4  -5 -15 562.301 46.6797   1
  -4   5 -10 693.601 54.3660  -2
   4  -5 -14 693.601 54.3660   1
  -4   5  -9 200.305 49.2338  -2
   4  -5 -13 200.305 49.2338   1
  -4   5  -8 160.024 43.0390  -2
   4  -5 -12 160.024 43.0390   1
  -4   5  -7 294.210 34.4716  -2
   4  -5 -11 294.210 34.4716   1
   4  -5   6 453.256 51.9789  -2
  -4   5  10 453.256 51.9789   1
   4  -5   5 317.067 51.2597  -2
  -4   5   9 317.067 51.2597   1
   4  -5   4 438.257 57.1697  -2
  -4   5   8 438.257 57.1697   1
   4  -5   3 1630.85 71.5337  -2
  -4   5   7 1630.85 71.5337   1
   4  -5   2 738.081 68.6089  -2
  -4   5   6 738.081 68.6089   1
   4  -5   1 1378.91 79.7968  -2
  -4   5   5 1378.91 79.7968   1
   4  -5   0 128.922 84.7130  -2
  -4   5   4 128.922 84.7130   1
   4  -5  -1 211.393 109.235  -2
  -4   5   3 211.393 109.235   1
   4  -5  -2 61.3981 113.997  -2
  -4   5   2 61.3981 113.997   1
   4  -5  -3 234.249 127.485  -2
  -4   5   1 234.249 127.485   1
   4  -5  -4 121.846 43.8638  -2
  -4   5   0 121.846 43.8638   1
   4  -5  -5 1167.77 163.097  -2
  -4   5  -1 1167.77 163.097   1
   4  -5  -6 786.047 164.657  -2
  -4   5  -2 786.047 164.657   1
   4  -5  -7 1555.31 165.491  -2
  -4   5  -3 1555.31 165.491   1
   4  -5  -8 371.436 170.393  -2
  -4   5  -4 371.436 170.393   1
   4  -5  -9 428.995 180.686  -2
  -4   5  -5 428.995 180.686   1
   4  -5 -10 543.345 201.820  -2
  -4   5  -6 543.345 201.820   1
   4  -5 -11 370.625 218.814  -2
  -4   5  -7 370.625 218.814   1
   4  -5 -12 74.2524 229.127  -2
  -4   5  -8 74.2524 229.127   1
   4  -5 -13 168.034 211.298  -2
  -4   5  -9 168.034 211.298   1
   4  -5 -14 548.094 222.121  -2
  -4   5 -10 548.094 222.121   1
   4  -5 -15 446.817 251.833  -2
  -4   5 -11 446.817 251.833   1
   4  -5 -16 822.001 224.340  -2
  -4   5 -12 822.001 224.340   1
   4  -5 -17 914.885 262.380  -2
  -4   5 -13 914.885 262.380   1
   4  -5 -18 2298.60 221.261  -2
  -4   5 -14 2298.60 221.261   1
   4  -5 -19 711.758 253.195  -2
  -4   5 -15 711.758 253.195   1
   4  -5 -20 754.690 242.593  -2
  -4   5 -16 754.690 242.593   1
   4  -5 -21 249.231 200.244  -2
  -4   5 -17 249.231 200.244   1
   4  -5 -22 149.249 190.542  -2
  -4   5 -18 149.249 190.542   1
   4  -5 -23 677.193 199.496  -2
  -4   5 -19 677.193 199.496   1
   4  -5 -24-12.6611 193.792  -2
  -4   5 -20-12.6611 193.792   1
   4  -5 -25-71.5616 178.027  -2
  -4   5 -21-71.5616 178.027   1
   4  -5 -26 160.570 162.736  -2
  -4   5 -22 160.570 162.736   1
   4  -5 -27 53.3482 184.806  -2
  -4   5 -23 53.3482 184.806   1
   4  -5 -28 62.2255 173.067  -2
  -4   5 -24 62.2255 173.067   1
   4  -5 -29 9.80409 146.122  -2
  -4   5 -25 9.80409 146.122   1
   4  -5 -30-14.8099 142.507  -2
  -4   5 -26-14.8099 142.507   1
   4  -5 -31-20.7820 139.090  -2
  -4   5 -27-20.7820 139.090   1
   4  -5 -32 68.0545 119.364  -2
  -4   5 -28 68.0545 119.364   1
   4  -5 -33-20.7164 99.4095  -2
  -4   5 -29-20.7164 99.4095   1
   4  -5 -34 92.5076 79.1490  -2
  -4   5 -30 92.5076 79.1490   1
  -4   5 -31 13.4426 47.7915   1
  -4   4 -37 11.5158 23.7372  -2
   4  -4 -40 11.5158 23.7372   1
  -4   4 -36 10.4056 17.2593  -2
   4  -4 -39 10.4056 17.2593   1
  -4   4 -35 13.7459 20.4209  -2
   4  -4 -38 13.7459 20.4209   1
  -4   4 -34 27.9578 19.8086  -2
   4  -4 -37 27.9578 19.8086   1
  -4   4 -33 27.0886 33.9230  -2
   4  -4 -36 27.0886 33.9230   1
  -4   4 -32 16.0755 37.8598  -2
   4  -4 -35 16.0755 37.8598   1
  -4   4 -31 213.508 39.1400  -2
   4  -4 -34 213.508 39.1400   1
  -4   4 -30 181.062 44.3282  -2
   4  -4 -33 181.062 44.3282   1
  -4   4 -29 505.430 47.5233  -2
   4  -4 -32 505.430 47.5233   1
  -4   4 -28 421.097 48.3694  -2
   4  -4 -31 421.097 48.3694   1
  -4   4 -27 73.1810 42.8939  -2
   4  -4 -30 73.1810 42.8939   1
  -4   4 -26 48.7839 45.2445  -2
   4  -4 -29 48.7839 45.2445   1
  -4   4 -25 547.745 54.7444  -2
   4  -4 -28 547.745 54.7444   1
  -4   4 -24 1791.76 67.9258  -2
   4  -4 -27 1791.76 67.9258   1
  -4   4 -23 878.019 59.3441  -2
   4  -4 -26 878.019 59.3441   1
  -4   4 -22 988.739 62.8955  -2
   4  -4 -25 988.739 62.8955   1
  -4   4 -21 706.857 59.1380  -2
   4  -4 -24 706.857 59.1380   1
  -4   4 -20 621.110 58.3025  -2
   4  -4 -23 621.110 58.3025   1
  -4   4 -19 1887.91 72.6816  -2
   4  -4 -22 1887.91 72.6816   1
  -4   4 -18 2092.08 71.5648  -2
   4  -4 -21 2092.08 71.5648   1
  -4   4 -17 1079.34 63.1923  -2
   4  -4 -20 1079.34 63.1923   1
  -4   4 -16 677.913 59.6677  -2
   4  -4 -19 677.913 59.6677   1
  -4   4 -15 821.737 61.6221  -2
   4  -4 -18 821.737 61.6221   1
  -4   4 -14 897.898 64.6758  -2
   4  -4 -17 897.898 64.6758   1
  -4   4 -13 82.8997 51.9354  -2
   4  -4 -16 82.8997 51.9354   1
  -4   4 -12 2678.92 78.8163  -2
   4  -4 -15 2678.92 78.8163   1
   4  -4  10 77.8417 53.9993  -2
  -4   4  13 77.8417 53.9993   1
   4  -4   9 393.311 53.0894  -2
  -4   4  12 393.311 53.0894   1
   4  -4   8 3157.65 92.9248  -2
  -4   4  11 3157.65 92.9248   1
   4  -4   7 2544.60 91.8554  -2
  -4   4  10 2544.60 91.8554   1
   4  -4   6 706.269 49.1165  -2
  -4   4   9 706.269 49.1165   1
   4  -4   5 1847.31 77.4976  -2
  -4   4   8 1847.31 77.4976   1
   4  -4   4 2265.68 88.8690  -2
  -4   4   7 2265.68 88.8690   1
   4  -4   3 943.452 43.1880  -2
  -4   4   6 943.452 43.1880   1
   4  -4   2 1108.03 49.2014  -2
  -4   4   5 1108.03 49.2014   1
   4  -4   1 1410.03 42.4845  -2
  -4   4   4 1410.03 42.4845   1
   4  -4   0 221.880 40.9469  -2
  -4   4   3 221.880 40.9469   1
   4  -4  -1 230.843 37.8785  -2
  -4   4   2 230.843 37.8785   1
   4  -4  -2 225.427 39.5590  -2
  -4   4   1 225.427 39.5590   1
   4  -4  -3 842.318 53.8821  -2
  -4   4   0 842.318 53.8821   1
   4  -4  -4 1466.48 55.4249  -2
  -4   4  -1 1466.48 55.4249   1
   4  -4  -5 995.586 57.5491  -2
  -4   4  -2 995.586 57.5491   1
   4  -4  -6 1102.80 56.2043  -2
  -4   4  -3 1102.80 56.2043   1
   4  -4  -7 2269.53 72.6419  -2
  -4   4  -4 2269.53 72.6419   1
   4  -4  -8 1760.51 70.0339  -2
  -4   4  -5 1760.51 70.0339   1
   4  -4  -9 681.476 52.2112  -2
  -4   4  -6 681.476 52.2112   1
   4  -4 -10 2275.41 70.2621  -2
  -4   4  -7 2275.41 70.2621   1
   4  -4 -11 3029.95 81.4606  -2
  -4   4  -8 3029.95 81.4606   1
   4  -4 -12 349.407 51.6416  -2
  -4   4  -9 349.407 51.6416   1
   4  -4 -13 67.4045 33.4492  -2
  -4   4 -10 67.4045 33.4492   1
   4  -4 -14 2063.37 52.3422  -2
  -4   4 -11 2063.37 52.3422   1
   4  -4 -15 2346.89 54.5865  -2
  -4   4 -12 2346.89 54.5865   1
   4  -4 -16 60.8233 35.4773  -2
  -4   4 -13 60.8233 35.4773   1
   4  -4 -17 928.746 62.6743  -2
  -4   4 -14 928.746 62.6743   1
   4  -4 -18 586.618 59.5476  -2
  -4   4 -15 586.618 59.5476   1
   4  -4 -19 643.939 56.1585  -2
  -4   4 -16 643.939 56.1585   1
   4  -4 -20 939.061 61.2411  -2
  -4   4 -17 939.061 61.2411   1
   4  -4 -21 1629.80 69.9132  -2
  -4   4 -18 1629.80 69.9132   1
   4  -4 -22 1641.27 67.6399  -2
  -4   4 -19 1641.27 67.6399   1
   4  -4 -23 580.504 53.5434  -2
  -4   4 -20 580.504 53.5434   1
   4  -4 -24 621.948 52.6572  -2
  -4   4 -21 621.948 52.6572   1
   4  -4 -25 1087.48 58.7281  -2
  -4   4 -22 1087.48 58.7281   1
   4  -4 -26 711.985 113.669  -2
  -4   4 -23 711.985 113.669   1
   4  -4 -27 1309.93 127.607  -2
  -4   4 -24 1309.93 127.607   1
   4  -4 -28 430.777 137.265  -2
  -4   4 -25 430.777 137.265   1
   4  -4 -29 127.739 125.219  -2
  -4   4 -26 127.739 125.219   1
   4  -4 -30 131.088 117.453  -2
  -4   4 -27 131.088 117.453   1
   4  -4 -31 250.773 123.894  -2
  -4   4 -28 250.773 123.894   1
   4  -4 -32 390.343 132.111  -2
  -4   4 -29 390.343 132.111   1
   4  -4 -33 210.724 122.150  -2
  -4   4 -30 210.724 122.150   1
   4  -4 -34 220.364 116.296  -2
  -4   4 -31 220.364 116.296   1
   4  -4 -35 153.898 105.543  -2
  -4   4 -32 153.898 105.543   1
   4  -4 -36-9.63772 15.0257  -2
  -4   4 -33-9.63772 15.0257   1
   4  -4 -37 23.4080 74.7831  -2
  -4   4 -34 23.4080 74.7831   1
  -4   3 -41 1.57837 17.4015  -2
   4  -3 -43 1.57837 17.4015   1
  -4   3 -40 23.7813 21.3093  -2
   4  -3 -42 23.7813 21.3093   1
  -4   3 -39 42.9135 34.7916  -2
   4  -3 -41 42.9135 34.7916   1
  -4   3 -38 102.882 38.9115  -2
   4  -3 -40 102.882 38.9115   1
  -4   3 -37 97.1927 36.5467  -2
   4  -3 -39 97.1927 36.5467   1
  -4   3 -36 50.8486 35.4856  -2
   4  -3 -38 50.8486 35.4856   1
  -4   3 -35 167.865 31.4515  -2
   4  -3 -37 167.865 31.4515   1
  -4   3 -34 100.464 46.3469  -2
   4  -3 -36 100.464 46.3469   1
  -4   3 -33 686.593 59.0222  -2
   4  -3 -35 686.593 59.0222   1
  -4   3 -32 136.788 47.7254  -2
   4  -3 -34 136.788 47.7254   1
  -4   3 -31 57.0810 31.2175  -2
   4  -3 -33 57.0810 31.2175   1
  -4   3 -30 160.224 47.6824  -2
   4  -3 -32 160.224 47.6824   1
  -4   3 -29 186.469 53.5438  -2
   4  -3 -31 186.469 53.5438   1
  -4   3 -28 244.144 58.7062  -2
   4  -3 -30 244.144 58.7062   1
  -4   3 -27 166.525 30.6887  -2
   4  -3 -29 166.525 30.6887   1
  -4   3 -26 1137.39 38.7095  -2
   4  -3 -28 1137.39 38.7095   1
  -4   3 -25 862.608 37.0735  -2
   4  -3 -27 862.608 37.0735   1
  -4   3 -24 383.739 65.4740  -2
   4  -3 -26 383.739 65.4740   1
  -4   3 -23 1881.99 83.8010  -2
   4  -3 -25 1881.99 83.8010   1
  -4   3 -22 366.683 64.1586  -2
   4  -3 -24 366.683 64.1586   1
  -4   3 -21 29.6422 57.8616  -2
   4  -3 -23 29.6422 57.8616   1
  -4   3 -20 1675.17 81.5377  -2
   4  -3 -22 1675.17 81.5377   1
  -4   3 -19 2550.76 90.7861  -2
   4  -3 -21 2550.76 90.7861   1
  -4   3 -18 4632.12 108.608  -2
   4  -3 -20 4632.12 108.608   1
  -4   3 -17 72.9502 57.3204  -2
   4  -3 -19 72.9502 57.3204   1
  -4   3 -16 3143.88 93.6369  -2
   4  -3 -18 3143.88 93.6369   1
  -4   3 -15 3.08933 40.6115  -2
   4  -3 -17 3.08933 40.6115   1
  -4   3 -14 803.657 57.5659  -2
   4  -3 -16 803.657 57.5659   1
  -4   3 -13 256.987 127.872  -2
   4  -3 -15 256.987 127.872   1
   4  -3  12 1258.46 59.8668  -2
  -4   3  14 1258.46 59.8668   1
   4  -3  11 4982.32 71.6406  -2
  -4   3  13 4982.32 71.6406   1
   4  -3  10 2512.10 54.1798  -2
  -4   3  12 2512.10 54.1798   1
   4  -3   9 945.260 42.4758  -2
  -4   3  11 945.260 42.4758   1
  -4   3  -8 683.861 32.2335  -2
   4  -3 -10 683.861 32.2335   1
   4  -3   7 627.583 30.7436  -2
  -4   3   9 627.583 30.7436   1
   4  -3   6 3270.04 57.9711  -2
  -4   3   8 3270.04 57.9711   1
   4  -3   5 124.247 27.7768  -2
  -4   3   7 124.247 27.7768   1
   4  -3   4 1061.11 38.2090  -2
  -4   3   6 1061.11 38.2090   1
   4  -3   3 2196.93 48.5377  -2
  -4   3   5 2196.93 48.5377   1
   4  -3   2 332.880 36.7581  -2
  -4   3   4 332.880 36.7581   1
   4  -3   1 1611.10 50.4901  -2
  -4   3   3 1611.10 50.4901   1
   4  -3   0 1312.94 50.1739  -2
  -4   3   2 1312.94 50.1739   1
   4  -3  -1 8406.29 88.7487  -2
  -4   3   1 8406.29 88.7487   1
   4  -3  -2 437.660 45.1816  -2
  -4   3   0 437.660 45.1816   1
   4  -3  -3 1531.87 56.1021  -2
  -4   3  -1 1531.87 56.1021   1
   4  -3  -4 511.033 41.2679  -2
  -4   3  -2 511.033 41.2679   1
   4  -3  -5 2299.76 68.3814  -2
  -4   3  -3 2299.76 68.3814   1
   4  -3  -6 508.645 42.3953  -2
  -4   3  -4 508.645 42.3953   1
   4  -3  -7 348.412 99.4392  -2
  -4   3  -5 348.412 99.4392   1
   4  -3  -8 3498.04 76.5505  -2
  -4   3  -6 3498.04 76.5505   1
   4  -3  -9 549.708 50.3711  -2
  -4   3  -7 549.708 50.3711   1
   4  -3 -10 755.261 49.7445  -2
  -4   3  -8 755.261 49.7445   1
   4  -3 -11 864.304 53.8023  -2
  -4   3  -9 864.304 53.8023   1
   4  -3 -12 2358.92 66.6493  -2
  -4   3 -10 2358.92 66.6493   1
   4  -3 -13 5581.16 87.5114  -2
  -4   3 -11 5581.16 87.5114   1
   4  -3 -14 1444.91 57.9316  -2
  -4   3 -12 1444.91 57.9316   1
   4  -3 -15 208.257 43.2272  -2
  -4   3 -13 208.257 43.2272   1
   4  -3 -16 669.782 50.3430  -2
  -4   3 -14 669.782 50.3430   1
   4  -3 -17-0.27833 47.1496  -2
  -4   3 -15-0.27833 47.1496   1
   4  -3 -18 2896.48 70.5421  -2
  -4   3 -16 2896.48 70.5421   1
   4  -3 -19 67.6411 47.7838  -2
  -4   3 -17 67.6411 47.7838   1
   4  -3 -20 4835.46 82.8771  -2
  -4   3 -18 4835.46 82.8771   1
   4  -3 -21 2304.94 64.4613  -2
  -4   3 -19 2304.94 64.4613   1
   4  -3 -22 1406.75 59.2446  -2
  -4   3 -20 1406.75 59.2446   1
   4  -3 -23 61.2991 44.2600  -2
  -4   3 -21 61.2991 44.2600   1
   4  -3 -24 347.390 45.8286  -2
  -4   3 -22 347.390 45.8286   1
   4  -3 -25 1950.38 59.7390  -2
  -4   3 -23 1950.38 59.7390   1
   4  -3 -26 409.386 47.0560  -2
  -4   3 -24 409.386 47.0560   1
   4  -3 -27 822.251 50.0876  -2
  -4   3 -25 822.251 50.0876   1
   4  -3 -28 1332.52 53.6046  -2
  -4   3 -26 1332.52 53.6046   1
   4  -3 -29 194.345 40.9593  -2
  -4   3 -27 194.345 40.9593   1
   4  -3 -30 308.016 43.1959  -2
  -4   3 -28 308.016 43.1959   1
   4  -3 -31 194.854 39.0169  -2
  -4   3 -29 194.854 39.0169   1
   4  -3 -32 153.782 39.8659  -2
  -4   3 -30 153.782 39.8659   1
   4  -3 -33 69.1266 39.6710  -2
  -4   3 -31 69.1266 39.6710   1
   4  -3 -34 108.823 41.2358  -2
  -4   3 -32 108.823 41.2358   1
   4  -3 -35 527.778 43.2310  -2
  -4   3 -33 527.778 43.2310   1
   4  -3 -36 56.6625 41.2758  -2
  -4   3 -34 56.6625 41.2758   1
  -4   2 -44 55.0246 18.2490  -2
   4  -2 -45 55.0246 18.2490   1
  -4   2 -43 120.269 22.3816  -2
   4  -2 -44 120.269 22.3816   1
  -4   2 -42-14.1826 33.2675  -2
   4  -2 -43-14.1826 33.2675   1
  -4   2 -41 38.7743 38.4147  -2
   4  -2 -42 38.7743 38.4147   1
  -4   2 -40 60.2472 38.7680  -2
   4  -2 -41 60.2472 38.7680   1
  -4   2 -39 102.811 42.1318  -2
   4  -2 -40 102.811 42.1318   1
  -4   2 -38 66.4560 42.5112  -2
   4  -2 -39 66.4560 42.5112   1
  -4   2 -37 135.369 47.3552  -2
   4  -2 -38 135.369 47.3552   1
  -4   2 -36 183.208 48.1805  -2
   4  -2 -37 183.208 48.1805   1
  -4   2 -35 160.790 34.3961  -2
   4  -2 -36 160.790 34.3961   1
  -4   2 -34 167.201 32.4319  -2
   4  -2 -35 167.201 32.4319   1
  -4   2 -33 99.2082 34.1991  -2
   4  -2 -34 99.2082 34.1991   1
  -4   2 -32 123.611 35.1517  -2
   4  -2 -33 123.611 35.1517   1
  -4   2 -31 136.824 35.7909  -2
   4  -2 -32 136.824 35.7909   1
  -4   2 -30 660.796 42.0220  -2
   4  -2 -31 660.796 42.0220   1
  -4   2 -29 4103.15 62.9576  -2
   4  -2 -30 4103.15 62.9576   1
  -4   2 -28 1671.75 47.5566  -2
   4  -2 -29 1671.75 47.5566   1
  -4   2 -27 509.620 40.6739  -2
   4  -2 -28 509.620 40.6739   1
  -4   2 -26 1298.93 44.4136  -2
   4  -2 -27 1298.93 44.4136   1
  -4   2 -25 259.333 36.5470  -2
   4  -2 -26 259.333 36.5470   1
  -4   2 -24 4833.76 66.0968  -2
   4  -2 -25 4833.76 66.0968   1
  -4   2 -23 8961.27 81.8528  -2
   4  -2 -24 8961.27 81.8528   1
  -4   2 -22 3838.89 58.7769  -2
   4  -2 -23 3838.89 58.7769   1
  -4   2 -21 2724.63 50.3747  -2
   4  -2 -22 2724.63 50.3747   1
  -4   2 -20 5813.04 67.0551  -2
   4  -2 -21 5813.04 67.0551   1
  -4   2 -19 6791.50 69.6841  -2
   4  -2 -20 6791.50 69.6841   1
  -4   2 -18 290.209 28.0320  -2
   4  -2 -19 290.209 28.0320   1
  -4   2 -17 80.0937 28.5233  -2
   4  -2 -18 80.0937 28.5233   1
  -4   2 -16 1193.81 41.2054  -2
   4  -2 -17 1193.81 41.2054   1
   4  -2  15 3265.75 53.1969  -2
  -4   2  16 3265.75 53.1969   1
   4  -2  14 1771.40 62.6961  -2
  -4   2  15 1771.40 62.6961   1
   4  -2  13 260.559 48.0043  -2
  -4   2  14 260.559 48.0043   1
   4  -2  12 3417.62 85.2347  -2
  -4   2  13 3417.62 85.2347   1
   4  -2  11 5017.14 79.3784  -2
  -4   2  12 5017.14 79.3784   1
  -4   2 -10 3661.71 178.321  -2
   4  -2 -11 3661.71 178.321   1
  -4   2  -9 3419.19 189.067  -2
   4  -2 -10 3419.19 189.067   1
  -4   2  -8 4177.37 206.916  -2
   4  -2  -9 4177.37 206.916   1
  -4   2  -7 4945.66 218.692  -2
   4  -2  -8 4945.66 218.692   1
  -4   2  -6 1159.18 138.129  -2
   4  -2  -7 1159.18 138.129   1
  -4   2  -5 1931.57 158.461  -2
   4  -2  -6 1931.57 158.461   1
  -4   2  -4 1673.58 154.798  -2
   4  -2  -5 1673.58 154.798   1
  -4   2  -3 2972.80 191.537  -2
   4  -2  -4 2972.80 191.537   1
  -4   2  -2 2406.76 163.361  -2
   4  -2  -3 2406.76 163.361   1
  -4   2  -1 1325.21 149.189  -2
   4  -2  -2 1325.21 149.189   1
  -4   2   0 1461.68 156.783  -2
   4  -2  -1 1461.68 156.783   1
  -4   2   1 1605.41 160.600  -2
   4  -2   0 1605.41 160.600   1
  -4   2   2 2268.62 181.064  -2
   4  -2   1 2268.62 181.064   1
  -4   2   3 2280.81 180.709  -2
   4  -2   2 2280.81 180.709   1
  -4   2   4 3427.04 209.347  -2
   4  -2   3 3427.04 209.347   1
  -4   2   5 2839.96 193.070  -2
   4  -2   4 2839.96 193.070   1
  -4   2   6 2889.33 210.917  -2
   4  -2   5 2889.33 210.917   1
  -4   2   7 1473.01 160.263  -2
   4  -2   6 1473.01 160.263   1
  -4   2   8 6495.00 291.868  -2
   4  -2   7 6495.00 291.868   1
  -4   2   9 4703.50 256.445  -2
   4  -2   8 4703.50 256.445   1
  -4   2  10 3361.93 233.045  -2
   4  -2   9 3361.93 233.045   1
   4  -2 -14 346.382 39.9349  -2
  -4   2 -13 346.382 39.9349   1
   4  -2 -15 1579.03 45.7117  -2
  -4   2 -14 1579.03 45.7117   1
   4  -2 -16 4280.79 63.7290  -2
  -4   2 -15 4280.79 63.7290   1
   4  -2 -17 1331.67 44.8429  -2
  -4   2 -16 1331.67 44.8429   1
   4  -2 -18 145.690 31.0541  -2
  -4   2 -17 145.690 31.0541   1
   4  -2 -19 423.419 35.9526  -2
  -4   2 -18 423.419 35.9526   1
   4  -2 -20 5838.86 61.4360  -2
  -4   2 -19 5838.86 61.4360   1
   4  -2 -21 6418.04 68.5582  -2
  -4   2 -20 6418.04 68.5582   1
   4  -2 -22 2502.75 48.2775  -2
  -4   2 -21 2502.75 48.2775   1
   4  -2 -23 3289.15 52.5234  -2
  -4   2 -22 3289.15 52.5234   1
   4  -2 -24 10336.7 83.3394  -2
  -4   2 -23 10336.7 83.3394   1
   4  -2 -25 4000.17 58.0247  -2
  -4   2 -24 4000.17 58.0247   1
   4  -2 -26 298.791 34.9164  -2
  -4   2 -25 298.791 34.9164   1
   4  -2 -27 1374.90 55.1606  -2
  -4   2 -26 1374.90 55.1606   1
   4  -2 -28 621.079 47.9055  -2
  -4   2 -27 621.079 47.9055   1
   4  -2 -29 2218.30 63.2150  -2
  -4   2 -28 2218.30 63.2150   1
   4  -2 -30 3425.59 66.8117  -2
  -4   2 -29 3425.59 66.8117   1
   4  -2 -31 920.077 49.0030  -2
  -4   2 -30 920.077 49.0030   1
   4  -2 -32 197.271 37.6527  -2
  -4   2 -31 197.271 37.6527   1
   4  -2 -33 88.9209 39.0781  -2
  -4   2 -32 88.9209 39.0781   1
   4  -2 -34 105.785 39.7952  -2
  -4   2 -33 105.785 39.7952   1
   4  -2 -35 192.990 35.4360  -2
  -4   2 -34 192.990 35.4360   1
   4  -2 -36 171.065 38.1017  -2
  -4   2 -35 171.065 38.1017   1
   4  -2 -37 237.241 36.0471  -2
  -4   2 -36 237.241 36.0471   1
   4  -2 -38 76.9049 32.0244  -2
  -4   2 -37 76.9049 32.0244   1
   4  -2 -39 43.5551 38.1969  -2
  -4   2 -38 43.5551 38.1969   1
   4  -2 -40 204.831 36.8250  -2
  -4   2 -39 204.831 36.8250   1
   4  -2 -41 0.90638 32.5310  -2
  -4   2 -40 0.90638 32.5310   1
   4  -1 -46 4.85706 14.0095   1
   4  -1 -45 89.1174 16.6747   1
   4  -1 -44 27.9029 28.5307   1
   4  -1 -43 2.00494 27.7919   1
   4  -1 -42 13.7672 30.7970   1
   4  -1 -41 12.5842 32.1282   1
   4  -1 -40 217.571 25.9772   1
   4  -1 -39 28.1374 22.8299   1
   4  -1 -38 197.706 37.2525   1
  -4   1 -37 145.908 49.6127  -2
   4  -1 -38 145.908 49.6127   1
   4  -1 -37 14.3454 36.6720   1
  -4   1 -36 214.139 55.4196  -2
   4  -1 -37 214.139 55.4196   1
   4  -1 -36 106.538 39.4369   1
  -4   1 -35 49.5884 54.2226  -2
   4  -1 -36 49.5884 54.2226   1
   4  -1 -35 225.373 37.1029   1
  -4   1 -34 270.260 56.7638  -2
   4  -1 -35 270.260 56.7638   1
   4  -1 -34 31.8563 29.0993   1
  -4   1 -33 20.6366 52.6630  -2
   4  -1 -34 20.6366 52.6630   1
  -4   1 -32 25.6164 36.2274  -2
   4  -1 -33 25.6164 36.2274   1
  -4   1 -31 2826.92 51.1338  -2
   4  -1 -32 2826.92 51.1338   1
   4  -1 -31 450.547 28.9132   1
  -4   1 -29 175.643 35.3556  -2
   4  -1 -30 175.643 35.3556   1
   4  -1 -29 175.989 34.5983   1
  -4   1 -28 561.018 48.6952  -2
   4  -1 -29 561.018 48.6952   1
   4  -1 -28 984.985 47.1478   1
  -4   1 -27 3634.67 76.3615  -2
   4  -1 -28 3634.67 76.3615   1
   4  -1 -27 1422.44 52.3934   1
  -4   1 -26 3447.08 75.3517  -2
   4  -1 -27 3447.08 75.3517   1
   4  -1 -26 712.963 43.1385   1
  -4   1 -25 1173.80 59.6498  -2
   4  -1 -26 1173.80 59.6498   1
  -4   1 -24 2070.89 57.7855  -2
   4  -1 -25 2070.89 57.7855   1
  -4   1 -23 259.278 42.3504  -2
   4  -1 -24 259.278 42.3504   1
  -4   1  23 112.944 39.1852   1
  -4   1 -22 1813.18 54.8745  -2
   4  -1 -23 1813.18 54.8745   1
  -4   1  22 971.777 32.3443   1
  -4   1 -21 2475.42 62.0409  -2
   4  -1 -22 2475.42 62.0409   1
  -4   1  21 67.8200 32.6127   1
  -4   1 -20 2379.89 44.7067  -2
   4  -1 -21 2379.89 44.7067   1
  -4   1  20 915.520 30.4226   1
  -4   1 -19 1210.88 52.4476  -2
   4  -1 -20 1210.88 52.4476   1
  -4   1  19 217.937 36.4638   1
  -4   1 -18 158.737 31.2313  -2
   4  -1 -19 158.737 31.2313   1
  -4   1 -17 144.826 29.9528  -2
   4  -1 -18 144.826 29.9528   1
  -4   1 -16 21.2982 90.2028  -2
   4  -1 -17 21.2982 90.2028   1
  -4   1 -15 946.148 117.047  -2
   4  -1 -16 946.148 117.047   1
  -4   1 -14 1446.30 108.061  -2
   4  -1 -15 1446.30 108.061   1
  -4   1 -10 1561.42 116.251  -2
   4  -1 -11 1561.42 116.251   1
  -4   1  -9 8908.83 230.026  -2
   4  -1 -10 8908.83 230.026   1
  -4   1  -8 4162.07 162.835  -2
   4  -1  -9 4162.07 162.835   1
  -4   1  -7 470.182 99.2977  -2
   4  -1  -8 470.182 99.2977   1
  -4   1  -6 2455.95 88.3691  -2
   4  -1  -7 2455.95 88.3691   1
  -4   1  -5 7519.07 123.985  -2
   4  -1  -6 7519.07 123.985   1
  -4   1  -4 16557.3 198.158  -2
   4  -1  -5 16557.3 198.158   1
  -4   1  -3 20938.4 216.125  -2
   4  -1  -4 20938.4 216.125   1
  -4   1  -2 3839.96 107.666  -2
   4  -1  -3 3839.96 107.666   1
  -4   1  -1 7892.09 142.082  -2
   4  -1  -2 7892.09 142.082   1
  -4   1   0 3241.76 107.781  -2
   4  -1  -1 3241.76 107.781   1
  -4   1   1 1840.77 90.8737  -2
   4  -1   0 1840.77 90.8737   1
  -4   1   2 8387.15 145.560  -2
   4  -1   1 8387.15 145.560   1
  -4   1   3 4285.20 118.787  -2
   4  -1   2 4285.20 118.787   1
  -4   1   4 20742.3 250.696  -2
   4  -1   3 20742.3 250.696   1
  -4   1   5 18454.2 221.411  -2
   4  -1   4 18454.2 221.411   1
  -4   1   6 7798.29 164.861  -2
   4  -1   5 7798.29 164.861   1
  -4   1   7 2697.18 147.529  -2
   4  -1   6 2697.18 147.529   1
  -4   1   8 821.575 118.389  -2
   4  -1   7 821.575 118.389   1
  -4   1   9 2789.28 155.922  -2
   4  -1   8 2789.28 155.922   1
  -4   1  10 12334.7 294.043  -2
   4  -1   9 12334.7 294.043   1
  -4   1  11 1673.04 149.423  -2
   4  -1  10 1673.04 149.423   1
  -4   1  12 1365.84 143.162  -2
   4  -1  11 1365.84 143.162   1
  -4   1  13 1866.57 154.357  -2
   4  -1  12 1866.57 154.357   1
  -4   1  14 1308.15 142.500  -2
   4  -1  13 1308.15 142.500   1
  -4   1  15 1854.39 163.128  -2
   4  -1  14 1854.39 163.128   1
  -4   1  16 1246.80 144.869  -2
   4  -1  15 1246.80 144.869   1
  -4   1  17 180.400 113.857  -2
   4  -1  16 180.400 113.857   1
   4  -1 -18 156.133 37.6695  -2
  -4   1 -17 156.133 37.6695   1
   4  -1 -19 227.504 39.4516  -2
  -4   1 -18 227.504 39.4516   1
   4  -1 -20 1562.94 52.1794  -2
  -4   1 -19 1562.94 52.1794   1
   4  -1 -21 2960.08 46.2543  -2
  -4   1 -20 2960.08 46.2543   1
   4  -1 -22 2965.49 49.1149  -2
  -4   1 -21 2965.49 49.1149   1
   4  -1 -23 2292.14 44.1859  -2
  -4   1 -22 2292.14 44.1859   1
   4  -1 -24 564.439 37.0246  -2
  -4   1 -23 564.439 37.0246   1
  -4   1 -24 2648.44 68.6423   1
   4  -1 -25 2474.63 61.1879  -2
  -4   1 -24 2474.63 61.1879   1
  -4   1 -25 660.403 52.1482   1
   4  -1 -26 1374.65 56.9431  -2
  -4   1 -25 1374.65 56.9431   1
  -4   1 -26 2821.44 71.1397   1
   4  -1 -27 4034.91 75.1758  -2
  -4   1 -26 4034.91 75.1758   1
  -4   1 -27 3606.82 76.6162   1
   4  -1 -28 4272.29 75.5113  -2
  -4   1 -27 4272.29 75.5113   1
  -4   1 -28 560.308 36.7832   1
   4  -1 -29 717.570 80.8156  -2
  -4   1 -28 717.570 80.8156   1
  -4   1 -29 5.98347 30.7090   1
   4  -1 -30 252.492 72.9694  -2
  -4   1 -29 252.492 72.9694   1
  -4   1 -30 1713.51 45.5287   1
   4  -1 -31 2363.25 86.7983  -2
  -4   1 -30 2363.25 86.7983   1
  -4   1 -31 3479.59 55.8337   1
   4  -1 -32 3595.18 97.4964  -2
  -4   1 -31 3595.18 97.4964   1
  -4   1 -32 20.0801 27.7472   1
   4  -1 -33 11.9608 79.3870  -2
  -4   1 -32 11.9608 79.3870   1
  -4   1 -33 52.5363 28.9312   1
   4  -1 -34 18.7399 69.8934  -2
  -4   1 -33 18.7399 69.8934   1
  -4   1 -34 20.3701 26.2484   1
   4  -1 -35 175.780 67.3168  -2
  -4   1 -34 175.780 67.3168   1
  -4   1 -35 4.63496 23.6130   1
  -4   1 -36 233.713 28.7550   1
  -4   1 -37 19.2431 24.5819   1
  -4   1 -38 337.839 29.5056   1
  -4   1 -39 1.75617 24.3187   1
  -4   1 -40 132.214 23.5493   1
  -4   1 -41 0.19932 20.5370   1
  -4   1 -42 77.2232 18.7532   1
  -4   1 -43 16.7081 17.2534   1
  -4   0 -45-4.78218 20.3018  -2
   4   0 -45-4.78218 20.3018   1
  -4   0 -44 17.9421 37.1782  -2
   4   0 -44 17.9421 37.1782   1
  -4   0 -43 28.5189 39.4150  -2
   4   0 -43 28.5189 39.4150   1
  -4   0 -42 18.2438 26.9612  -2
   4   0 -42 18.2438 26.9612   1
  -4   0 -41-18.0202 29.0339  -2
   4   0 -41-18.0202 29.0339   1
  -4   0 -40 33.5958 31.9490  -2
   4   0 -40 33.5958 31.9490   1
  -4   0 -39 7.35297 33.8903  -2
   4   0 -39 7.35297 33.8903   1
  -4   0 -38 282.384 36.2924  -2
   4   0 -38 282.384 36.2924   1
  -4   0 -37 309.400 36.6893  -2
   4   0 -37 309.400 36.6893   1
  -4   0 -36 37.2668 34.5449  -2
   4   0 -36 37.2668 34.5449   1
  -4   0 -35 61.4060 35.4228  -2
   4   0 -35 61.4060 35.4228   1
  -4   0 -34 1296.84 46.1739  -2
   4   0 -34 1296.84 46.1739   1
  -4   0 -33 887.215 43.2183  -2
   4   0 -33 887.215 43.2183   1
  -4   0 -32 8735.99 81.9522  -2
   4   0 -32 8735.99 81.9522   1
  -4   0 -31 885.783 43.8031  -2
   4   0 -31 885.783 43.8031   1
  -4   0 -30 422.903 39.2609  -2
   4   0 -30 422.903 39.2609   1
  -4   0 -29 613.166 58.3339  -2
   4   0 -29 613.166 58.3339   1
  -4   0 -28 4964.93 96.7507  -2
   4   0 -28 4964.93 96.7507   1
  -4   0 -27 6962.93 73.9715  -2
   4   0 -27 6962.93 73.9715   1
  -4   0 -26 27532.6 140.144  -2
   4   0 -26 27532.6 140.144   1
  -4   0 -25 280.558 37.7774  -2
   4   0 -25 280.558 37.7774   1
  -4   0 -24 2287.89 39.1681  -2
   4   0 -24 2287.89 39.1681   1
  -4   0 -23 16547.3 81.1837  -2
   4   0 -23 16547.3 81.1837   1
  -4   0 -22 12991.7 75.3014  -2
   4   0 -22 12991.7 75.3014   1
  -4   0 -21 15.0178 24.9778  -2
   4   0 -21 15.0178 24.9778   1
   4   0 -20 39.7254 25.7490   1
  -4   0 -20 38.4807 27.7263  -2
   4   0 -20 38.4807 27.7263   1
  -4   0 -19 7007.12 145.326  -2
   4   0 -19 7007.12 145.326   1
  -4   0 -18 410.891 64.9633  -2
   4   0 -18 410.891 64.9633   1
  -4   0 -17 588.221 65.7803  -2
   4   0 -17 588.221 65.7803   1
  -4   0 -16 247.507 60.8754  -2
   4   0 -16 247.507 60.8754   1
  -4   0 -15 790.898 69.7653  -2
   4   0 -15 790.898 69.7653   1
  -4   0 -14 508.877 61.8249  -2
   4   0 -14 508.877 61.8249   1
  -4   0 -13 3041.36 104.298  -2
   4   0 -13 3041.36 104.298   1
  -4   0 -12 462.244 88.0606  -2
   4   0 -12 462.244 88.0606   1
  -4   0 -11 7463.23 216.574  -2
   4   0 -11 7463.23 216.574   1
  -4   0 -10 7993.73 152.644  -2
   4   0 -10 7993.73 152.644   1
  -4   0  -9 481.803 63.2837  -2
   4   0  -9 481.803 63.2837   1
  -4   0  -8 1994.47 91.5496  -2
   4   0  -8 1994.47 91.5496   1
  -4   0  -7 1501.68 86.9538  -2
   4   0  -7 1501.68 86.9538   1
  -4   0  -6 440.379 63.2019  -2
   4   0  -6 440.379 63.2019   1
  -4   0  -5 7858.61 161.995  -2
   4   0  -5 7858.61 161.995   1
  -4   0  -4 2075.07 101.074  -2
   4   0  -4 2075.07 101.074   1
  -4   0  -3 21142.9 253.438  -2
   4   0  -3 21142.9 253.438   1
  -4   0  -2 6108.39 151.349  -2
   4   0  -2 6108.39 151.349   1
  -4   0  -1 9635.30 190.526  -2
   4   0  -1 9635.30 190.526   1
  -4   0   0 12624.5 213.397  -2
   4   0   0 12624.5 213.397   1
  -4   0   1 9959.14 197.523  -2
   4   0   1 9959.14 197.523   1
  -4   0   2 6486.49 160.975  -2
   4   0   2 6486.49 160.975   1
  -4   0   3 21261.4 284.588  -2
   4   0   3 21261.4 284.588   1
  -4   0   4 2011.76 167.995  -2
   4   0   4 2011.76 167.995   1
  -4   0   5 8129.73 276.719  -2
   4   0   5 8129.73 276.719   1
  -4   0   6 412.090 120.314  -2
   4   0   6 412.090 120.314   1
  -4   0   7 2047.67 173.651  -2
   4   0   7 2047.67 173.651   1
  -4   0   8 2181.98 173.491  -2
   4   0   8 2181.98 173.491   1
  -4   0   9 525.881 120.330  -2
   4   0   9 525.881 120.330   1
  -4   0  10 9247.48 290.962  -2
   4   0  10 9247.48 290.962   1
  -4   0  11 10132.3 310.278  -2
   4   0  11 10132.3 310.278   1
  -4   0  12 313.026 131.678  -2
   4   0  12 313.026 131.678   1
  -4   0  13 3901.18 209.596  -2
   4   0  13 3901.18 209.596   1
  -4   0  14 371.483 119.220  -2
   4   0  14 371.483 119.220   1
  -4   0  15 1031.87 134.346  -2
   4   0  15 1031.87 134.346   1
  -4   0  16 370.592 117.900  -2
   4   0  16 370.592 117.900   1
  -4   0  17 682.762 143.780  -2
   4   0  17 682.762 143.780   1
  -4   0  18 703.854 152.343  -2
   4   0  18 703.854 152.343   1
  -4   0  19 8345.72 300.780  -2
   4   0  19 8345.72 300.780   1
   4   0 -20-7.29971 40.2010  -2
  -4   0 -20-7.29971 40.2010   1
   4   0 -21 92.7273 37.9188  -2
  -4   0 -21 92.7273 37.9188   1
   4   0 -22 14498.0 117.389  -2
  -4   0 -22 14498.0 117.389   1
   4   0 -23 17593.1 128.259  -2
  -4   0 -23 17593.1 128.259   1
   4   0 -24 2379.30 64.2257  -2
  -4   0 -24 2379.30 64.2257   1
   4   0 -25 404.657 49.9234  -2
  -4   0 -25 404.657 49.9234   1
   4   0 -26 30965.7 168.158  -2
  -4   0 -26 30965.7 168.158   1
   4   0 -27 7305.29 100.267  -2
  -4   0 -27 7305.29 100.267   1
   4   0 -28 5267.27 87.1911  -2
  -4   0 -28 5267.27 87.1911   1
   4   0 -29 756.807 55.5899  -2
  -4   0 -29 756.807 55.5899   1
   4   0 -30 545.566 53.5489  -2
  -4   0 -30 545.566 53.5489   1
   4   0 -31 1238.48 45.5166  -2
  -4   0 -31 1238.48 45.5166   1
   4   0 -32 9230.12 77.7990  -2
  -4   0 -32 9230.12 77.7990   1
   4   0 -33 1103.56 42.4408  -2
  -4   0 -33 1103.56 42.4408   1
   4   0 -34 1583.82 44.8530  -2
  -4   0 -34 1583.82 44.8530   1
   4   0 -35 102.691 31.1597  -2
  -4   0 -35 102.691 31.1597   1
   4   0 -36 33.9365 31.6839  -2
  -4   0 -36 33.9365 31.6839   1
   4   0 -37 402.751 32.9177  -2
  -4   0 -37 402.751 32.9177   1
   4   0 -38 319.110 30.4056  -2
  -4   0 -38 319.110 30.4056   1
   4   0 -39 50.6958 27.0482  -2
  -4   0 -39 50.6958 27.0482   1
   4   0 -40 64.0861 25.8764  -2
  -4   0 -40 64.0861 25.8764   1
   4   0 -41-7.07772 23.9002  -2
  -4   0 -41-7.07772 23.9002   1
   4   0 -42 18.4194 25.5442  -2
  -4   0 -42 18.4194 25.5442   1
   4   0 -43 17.1536 24.5419  -2
  -4   0 -43 17.1536 24.5419   1
   4   0 -44 43.3963 21.5611  -2
  -4   0 -44 43.3963 21.5611   1
   4   0 -45 4.30797 37.0780  -2
  -4   0 -45 4.30797 37.0780   1
  -4  -1 -48 185.034 25.7219  -2
   4   1 -47 185.034 25.7219   1
  -4  -1 -44 27.1451 22.1979  -2
   4   1 -43 27.1451 22.1979   1
  -4  -1 -43 47.8991 26.0589  -2
   4   1 -42 47.8991 26.0589   1
  -4  -1 -42 194.873 31.2796  -2
   4   1 -41 194.873 31.2796   1
  -4  -1 -41 103.370 26.4300  -2
   4   1 -40 103.370 26.4300   1
  -4  -1 -40 86.4957 31.0717  -2
   4   1 -39 86.4957 31.0717   1
  -4  -1 -39 95.0419 34.0162  -2
   4   1 -38 95.0419 34.0162   1
  -4  -1 -38 67.6056 26.6318  -2
   4   1 -37 67.6056 26.6318   1
  -4  -1 -37 412.952 35.7051  -2
   4   1 -36 412.952 35.7051   1
  -4  -1 -36 1123.60 43.6476  -2
   4   1 -35 1123.60 43.6476   1
  -4  -1 -35 659.246 35.6947  -2
   4   1 -34 659.246 35.6947   1
  -4  -1 -34 818.074 42.6621  -2
   4   1 -33 818.074 42.6621   1
  -4  -1 -33 385.589 59.9220  -2
   4   1 -32 385.589 59.9220   1
  -4  -1 -32 2353.61 86.2007  -2
   4   1 -31 2353.61 86.2007   1
  -4  -1 -31 54.3936 52.4945  -2
   4   1 -30 54.3936 52.4945   1
  -4  -1 -30 1614.85 50.1505  -2
   4   1 -29 1614.85 50.1505   1
  -4  -1 -29 3031.41 61.0785  -2
   4   1 -28 3031.41 61.0785   1
  -4  -1 -28 6548.92 80.2026  -2
   4   1 -27 6548.92 80.2026   1
  -4  -1 -27 141.561 32.0633  -2
   4   1 -26 141.561 32.0633   1
  -4  -1 -26 143.858 30.5940  -2
   4   1 -25 143.858 30.5940   1
  -4  -1 -25 3041.54 46.2828  -2
   4   1 -24 3041.54 46.2828   1
  -4  -1 -24 4918.45 54.3308  -2
   4   1 -23 4918.45 54.3308   1
  -4  -1 -23 1448.84 46.0239  -2
   4   1 -22 1448.84 46.0239   1
  -4  -1 -22 247.543 31.5241  -2
   4   1 -21 247.543 31.5241   1
  -4  -1 -21 716.206 35.4185  -2
   4   1 -20 716.206 35.4185   1
  -4  -1 -20 359.161 41.8773  -2
   4   1 -19 359.161 41.8773   1
  -4  -1 -19 697.432 110.795  -2
   4   1 -18 697.432 110.795   1
  -4  -1 -18 1078.43 122.744  -2
   4   1 -17 1078.43 122.744   1
  -4  -1 -17 2395.00 162.420  -2
   4   1 -16 2395.00 162.420   1
  -4  -1 -16 3499.75 177.652  -2
   4   1 -15 3499.75 177.652   1
  -4  -1 -15 2966.93 169.170  -2
   4   1 -14 2966.93 169.170   1
  -4  -1 -14 1644.94 145.557  -2
   4   1 -13 1644.94 145.557   1
  -4  -1 -13 1227.21 118.627  -2
   4   1 -12 1227.21 118.627   1
  -4  -1 -12 2393.03 160.899  -2
   4   1 -11 2393.03 160.899   1
  -4  -1 -11 3376.27 170.973  -2
   4   1 -10 3376.27 170.973   1
  -4  -1 -10 13680.8 317.594  -2
   4   1  -9 13680.8 317.594   1
  -4  -1  -9 5511.46 218.435  -2
   4   1  -8 5511.46 218.435   1
  -4  -1  -8 14965.0 338.591  -2
   4   1  -7 14965.0 338.591   1
  -4  -1  -7 6765.06 243.319  -2
   4   1  -6 6765.06 243.319   1
  -4  -1  -6 6375.48 174.935  -2
   4   1  -5 6375.48 174.935   1
  -4  -1  -5 3048.28 93.7563  -2
   4   1  -4 3048.28 93.7563   1
  -4  -1  -4 10525.1 157.643  -2
   4   1  -3 10525.1 157.643   1
  -4  -1  -3 22747.4 260.552  -2
   4   1  -2 22747.4 260.552   1
  -4  -1  -2 33351.7 279.872  -2
   4   1  -1 33351.7 279.872   1
  -4  -1  -1 1570.85 81.8107  -2
   4   1   0 1570.85 81.8107   1
  -4  -1   0 1856.34 101.659  -2
   4   1   1 1856.34 101.659   1
  -4  -1   1 30619.2 325.975  -2
   4   1   2 30619.2 325.975   1
  -4  -1   2 22770.3 214.698  -2
   4   1   3 22770.3 214.698   1
  -4  -1   3 11110.6 248.840  -2
   4   1   4 11110.6 248.840   1
  -4  -1   4 3641.83 218.283  -2
   4   1   5 3641.83 218.283   1
  -4  -1   5 6229.71 265.571  -2
   4   1   6 6229.71 265.571   1
  -4  -1   6 6515.83 209.953  -2
   4   1   7 6515.83 209.953   1
  -4  -1   7 17483.4 429.344  -2
   4   1   8 17483.4 429.344   1
  -4  -1   9 14703.6 385.346  -2
   4   1  10 14703.6 385.346   1
  -4  -1  10 3649.09 215.077  -2
   4   1  11 3649.09 215.077   1
  -4  -1  11 3479.27 222.063  -2
   4   1  12 3479.27 222.063   1
  -4  -1  12 1698.70 174.703  -2
   4   1  13 1698.70 174.703   1
  -4  -1  13 2236.68 182.836  -2
   4   1  14 2236.68 182.836   1
  -4  -1  14 3178.22 207.718  -2
   4   1  15 3178.22 207.718   1
  -4  -1  15 4563.12 237.198  -2
   4   1  16 4563.12 237.198   1
  -4  -1  16 2291.48 191.143  -2
   4   1  17 2291.48 191.143   1
  -4  -1  17 1369.30 178.291  -2
   4   1  18 1369.30 178.291   1
  -4  -1  18 834.520 158.949  -2
   4   1  19 834.520 158.949   1
  -4  -1  19 521.782 132.763  -2
   4   1  20 521.782 132.763   1
   4   1 -20 836.139 47.7510  -2
  -4  -1 -21 836.139 47.7510   1
   4   1 -21 256.223 41.0250  -2
  -4  -1 -22 256.223 41.0250   1
   4   1 -22 1735.34 58.4465  -2
  -4  -1 -23 1735.34 58.4465   1
   4   1 -23 5842.94 88.1293  -2
  -4  -1 -24 5842.94 88.1293   1
   4   1 -24 3910.24 76.1550  -2
  -4  -1 -25 3910.24 76.1550   1
   4   1 -25 133.004 41.5757  -2
  -4  -1 -26 133.004 41.5757   1
   4   1 -26 145.731 43.6004  -2
  -4  -1 -27 145.731 43.6004   1
   4   1 -27 7312.85 102.409  -2
  -4  -1 -28 7312.85 102.409   1
   4   1 -28 3509.41 79.3472  -2
  -4  -1 -29 3509.41 79.3472   1
   4   1 -29 1451.79 62.4308  -2
  -4  -1 -30 1451.79 62.4308   1
   4   1 -30 6.49066 46.6860  -2
  -4  -1 -31 6.49066 46.6860   1
   4   1 -31 2687.79 75.0827  -2
  -4  -1 -32 2687.79 75.0827   1
   4   1 -32 448.559 51.1050  -2
  -4  -1 -33 448.559 51.1050   1
   4   1 -33 1180.38 58.4785  -2
  -4  -1 -34 1180.38 58.4785   1
   4   1 -34 905.083 55.5232  -2
  -4  -1 -35 905.083 55.5232   1
   4   1 -35 1537.25 45.2431  -2
  -4  -1 -36 1537.25 45.2431   1
   4   1 -36 379.559 33.1057  -2
  -4  -1 -37 379.559 33.1057   1
   4   1 -37 87.4961 29.1489  -2
  -4  -1 -38 87.4961 29.1489   1
   4   1 -38 113.801 28.8734  -2
  -4  -1 -39 113.801 28.8734   1
   4   1 -39 37.4109 26.5634  -2
  -4  -1 -40 37.4109 26.5634   1
   4   1 -40 167.711 26.5983  -2
  -4  -1 -41 167.711 26.5983   1
   4   1 -41 248.485 25.4451  -2
  -4  -1 -42 248.485 25.4451   1
   4   1 -42 78.9387 21.4004  -2
  -4  -1 -43 78.9387 21.4004   1
   4   1 -43 13.2156 18.6778  -2
  -4  -1 -44 13.2156 18.6778   1
   4   1 -44 36.1582 25.7964  -2
  -4  -1 -45 36.1582 25.7964   1
   4   1 -45 8.05364 33.8302  -2
  -4  -1 -46 8.05364 33.8302   1
  -4  -2 -48 344.073 26.9671  -2
   4   2 -46 344.073 26.9671   1
  -4  -2 -47 76.8641 28.9073  -2
   4   2 -45 76.8641 28.9073   1
  -4  -2 -46 21.8661 29.9899  -2
   4   2 -44 21.8661 29.9899   1
  -4  -2 -44 37.7939 29.7612  -2
   4   2 -42 37.7939 29.7612   1
  -4  -2 -43 33.2256 32.5379  -2
   4   2 -41 33.2256 32.5379   1
  -4  -2 -42 79.5377 35.3439  -2
   4   2 -40 79.5377 35.3439   1
  -4  -2 -41 234.444 39.3551  -2
   4   2 -39 234.444 39.3551   1
  -4  -2 -40 164.028 41.7219  -2
   4   2 -38 164.028 41.7219   1
  -4  -2 -39 168.524 41.5889  -2
   4   2 -37 168.524 41.5889   1
  -4  -2 -38 349.144 44.8727  -2
   4   2 -36 349.144 44.8727   1
  -4  -2 -37 302.315 46.1873  -2
   4   2 -35 302.315 46.1873   1
  -4  -2 -36 2478.44 65.6759  -2
   4   2 -34 2478.44 65.6759   1
  -4  -2 -35 132.057 45.4138  -2
   4   2 -33 132.057 45.4138   1
  -4  -2 -32 12850.2 125.306  -2
   4   2 -30 12850.2 125.306   1
  -4  -2 -31 2764.02 72.9455  -2
   4   2 -29 2764.02 72.9455   1
  -4  -2 -30 20602.3 159.124  -2
   4   2 -28 20602.3 159.124   1
  -4  -2 -29 4925.02 92.3224  -2
   4   2 -27 4925.02 92.3224   1
  -4  -2 -28 5880.81 96.3061  -2
   4   2 -26 5880.81 96.3061   1
  -4  -2 -27 13414.0 134.592  -2
   4   2 -25 13414.0 134.592   1
  -4  -2 -26 3472.98 78.7123  -2
   4   2 -24 3472.98 78.7123   1
  -4  -2 -25 6667.46 98.6959  -2
   4   2 -23 6667.46 98.6959   1
  -4  -2 -24 2382.62 64.6194  -2
   4   2 -22 2382.62 64.6194   1
  -4  -2 -23 225.331 42.2517  -2
   4   2 -21 225.331 42.2517   1
  -4  -2 -22 1842.68 62.0187  -2
   4   2 -20 1842.68 62.0187   1
  -4  -2 -21 94.1430 40.2768  -2
   4   2 -19 94.1430 40.2768   1
  -4  -2 -20 387.588 44.6976  -2
   4   2 -18 387.588 44.6976   1
  -4  -2 -19 160.701 94.7740  -2
   4   2 -17 160.701 94.7740   1
  -4  -2 -18 186.430 92.4537  -2
   4   2 -16 186.430 92.4537   1
  -4  -2 -17 1783.39 139.501  -2
   4   2 -15 1783.39 139.501   1
  -4  -2 -16 701.503 110.572  -2
   4   2 -14 701.503 110.572   1
  -4  -2 -15 355.610 101.149  -2
   4   2 -13 355.610 101.149   1
  -4  -2 -14 1189.81 130.505  -2
   4   2 -12 1189.81 130.505   1
  -4  -2 -13 2117.06 150.895  -2
   4   2 -11 2117.06 150.895   1
  -4  -2 -12 148.319 88.9262  -2
   4   2 -10 148.319 88.9262   1
  -4  -2 -11 4877.34 209.199  -2
   4   2  -9 4877.34 209.199   1
  -4  -2 -10 2523.72 165.112  -2
   4   2  -8 2523.72 165.112   1
  -4  -2  -9 16859.5 360.377  -2
   4   2  -7 16859.5 360.377   1
  -4  -2  -8 4838.44 207.341  -2
   4   2  -6 4838.44 207.341   1
  -4  -2  -7 8150.96 260.514  -2
   4   2  -5 8150.96 260.514   1
  -4  -2  -6 1718.96 147.298  -2
   4   2  -4 1718.96 147.298   1
  -4  -2  -5 4885.73 218.056  -2
   4   2  -3 4885.73 218.056   1
  -4  -2  -4 7527.42 263.817  -2
   4   2  -2 7527.42 263.817   1
  -4  -2  -3 1047.18 131.905  -2
   4   2  -1 1047.18 131.905   1
  -4  -2  -2 34249.7 527.594  -2
   4   2   0 34249.7 527.594   1
  -4  -2  -1 686.855 138.720  -2
   4   2   1 686.855 138.720   1
  -4  -2   0 32962.1 528.012  -2
   4   2   2 32962.1 528.012   1
  -4  -2   1 1522.62 158.292  -2
   4   2   3 1522.62 158.292   1
  -4  -2   2 6570.32 259.682  -2
   4   2   4 6570.32 259.682   1
  -4  -2   3 5372.99 251.837  -2
   4   2   5 5372.99 251.837   1
  -4  -2   4 2016.01 177.397  -2
   4   2   6 2016.01 177.397   1
  -4  -2   5 8627.42 304.904  -2
   4   2   7 8627.42 304.904   1
  -4  -2   6 4941.71 237.614  -2
   4   2   8 4941.71 237.614   1
  -4  -2   7 20159.9 451.671  -2
   4   2   9 20159.9 451.671   1
  -4  -2   8 3095.50 205.517  -2
   4   2  10 3095.50 205.517   1
  -4  -2   9 7188.78 296.725  -2
   4   2  11 7188.78 296.725   1
  -4  -2  12 1427.26 172.023  -2
   4   2  14 1427.26 172.023   1
  -4  -2  13 506.397 148.774  -2
   4   2  15 506.397 148.774   1
  -4  -2  14 1297.50 173.417  -2
   4   2  16 1297.50 173.417   1
  -4  -2  15 1952.79 195.090  -2
   4   2  17 1952.79 195.090   1
  -4  -2  16 109.678 124.332  -2
   4   2  18 109.678 124.332   1
  -4  -2  17 115.884 111.664  -2
   4   2  19 115.884 111.664   1
  -4  -2  18 478.154 147.518  -2
   4   2  20 478.154 147.518   1
  -4  -2  19 99.1583 45.0704  -2
   4   2  21 99.1583 45.0704   1
  -4  -2  20 2365.60 79.3166  -2
   4   2  22 2365.60 79.3166   1
  -4  -2  21 135.889 54.7704  -2
   4   2  23 135.889 54.7704   1
   4   2 -22 2343.43 59.4723  -2
  -4  -2 -24 2343.43 59.4723   1
   4   2 -23 7787.19 125.516  -2
  -4  -2 -25 7787.19 125.516   1
   4   2 -24 3809.91 70.6469  -2
  -4  -2 -26 3809.91 70.6469   1
   4   2 -25 12837.6 113.502  -2
  -4  -2 -27 12837.6 113.502   1
   4   2 -26 6506.03 89.3716  -2
  -4  -2 -28 6506.03 89.3716   1
   4   2 -27 5749.93 87.6957  -2
  -4  -2 -29 5749.93 87.6957   1
   4   2 -28 21449.3 142.352  -2
  -4  -2 -30 21449.3 142.352   1
   4   2 -29 2572.91 69.3613  -2
  -4  -2 -31 2572.91 69.3613   1
   4   2 -30 13016.3 109.663  -2
  -4  -2 -32 13016.3 109.663   1
   4   2 -31 418.104 50.4000  -2
  -4  -2 -33 418.104 50.4000   1
   4   2 -32 1481.87 55.2847  -2
  -4  -2 -34 1481.87 55.2847   1
   4   2 -33 158.527 42.5112  -2
  -4  -2 -35 158.527 42.5112   1
   4   2 -34 2572.94 59.0555  -2
  -4  -2 -36 2572.94 59.0555   1
   4   2 -35 222.552 41.3490  -2
  -4  -2 -37 222.552 41.3490   1
   4   2 -36 351.667 40.5971  -2
  -4  -2 -38 351.667 40.5971   1
   4   2 -37 153.978 27.2320  -2
  -4  -2 -39 153.978 27.2320   1
   4   2 -38 151.146 26.0752  -2
  -4  -2 -40 151.146 26.0752   1
   4   2 -39 163.581 24.0657  -2
  -4  -2 -41 163.581 24.0657   1
  -4  -2 -42 67.5936 23.5574   1
   4   2 -40 83.1401 30.6820  -2
  -4  -2 -42 83.1401 30.6820   1
  -4  -2 -43 16.4542 20.7473   1
   4   2 -41-8.07766 28.0496  -2
  -4  -2 -43-8.07766 28.0496   1
   4   2 -42-6.16156 27.0328  -2
  -4  -2 -44-6.16156 27.0328   1
   4   2 -43 262.182 38.6474  -2
  -4  -2 -45 262.182 38.6474   1
   4   2 -44 15.5166 30.7217  -2
  -4  -2 -46 15.5166 30.7217   1
   4   2 -45 61.0729 27.4643  -2
  -4  -2 -47 61.0729 27.4643   1
   4   3 -44 4.06667 16.9601   1
   4   3 -43 50.3700 21.5183   1
   4   3 -42 39.2229 22.3316   1
   4   3 -41 313.763 31.9285   1
   4   3 -40-1.70135 15.0944   1
   4   3 -39 50.2761 17.8272   1
   4   3 -38 10.8879 23.2410   1
   4   3 -37 68.1731 23.7807   1
   4   3 -36 22.8149 24.2193   1
   4   3 -35 480.668 33.3939   1
   4   3 -34 508.511 34.9710   1
   4   3 -33 3.59010 27.5828   1
  -4  -3 -32 1658.14 57.4038  -2
   4   3 -30 1658.14 57.4038   1
  -4  -3 -31 2604.29 67.3951  -2
   4   3 -29 2604.29 67.3951   1
   4   3 -28-17.2315 35.8041   1
   4   3 -27 1760.96 50.6059   1
  -4  -3 -28 2933.69 72.2730  -2
   4   3 -26 2933.69 72.2730   1
  -4  -3 -27 2964.72 72.8368  -2
   4   3 -25 2964.72 72.8368   1
   4   3 -24 49.7293 38.7476   1
   4   3 -23 868.379 41.4140   1
  -4  -3 -24 1183.50 53.1536  -2
   4   3 -22 1183.50 53.1536   1
   4   3 -21 225.757 91.4569   1
  -4  -3 -23 221.127 48.0724  -2
   4   3 -21 221.127 48.0724   1
   4   3 -20 196.023 81.3257   1
  -4  -3 -22 25.6979 45.2709  -2
   4   3 -20 25.6979 45.2709   1
   4   3 -19 184.887 76.6108   1
  -4  -3 -21 367.725 45.2224  -2
   4   3 -19 367.725 45.2224   1
   4   3 -18 427.805 33.6337   1
   4   3 -17 145.889 26.7125   1
   4   3 -16 590.552 88.5858   1
  -4  -3 -18 1493.78 56.2171  -2
   4   3 -16 1493.78 56.2171   1
   4   3 -15 102.359 75.9626   1
  -4  -3 -17 359.261 47.7635  -2
   4   3 -15 359.261 47.7635   1
   4   3 -14 1569.92 110.607   1
  -4  -3 -16 3765.20 73.4498  -2
   4   3 -14 3765.20 73.4498   1
   4   3 -13 3254.65 140.141   1
  -4  -3 -14 5058.17 179.007  -2
   4   3 -12 5058.17 179.007   1
  -4  -3 -13 3398.74 165.353  -2
   4   3 -11 3398.74 165.353   1
  -4  -3 -12 2114.14 141.498  -2
   4   3 -10 2114.14 141.498   1
  -4  -3 -11 1603.85 131.495  -2
   4   3  -9 1603.85 131.495   1
  -4  -3 -10 933.327 115.299  -2
   4   3  -8 933.327 115.299   1
  -4  -3  -9 839.730 111.047  -2
   4   3  -7 839.730 111.047   1
  -4  -3  -8 2898.74 152.022  -2
   4   3  -6 2898.74 152.022   1
   4   3  -5 2207.85 133.763   1
   4   3  -4 4112.19 160.085   1
  -4  -3  -5 7090.90 199.424  -2
   4   3  -3 7090.90 199.424   1
  -4  -3  -4 2740.70 141.194  -2
   4   3  -2 2740.70 141.194   1
  -4  -3  -3 2832.10 147.927  -2
   4   3  -1 2832.10 147.927   1
  -4  -3  -2 6569.91 206.695  -2
   4   3   0 6569.91 206.695   1
  -4  -3  -1 4372.76 1847.95  -2
   4   3   1 4372.76 1847.95   1
  -4  -3   0 6567.23 239.110  -2
   4   3   2 6567.23 239.110   1
  -4  -3   1 4392.71 204.139  -2
   4   3   3 4392.71 204.139   1
  -4  -3   2 3937.01 189.062  -2
   4   3   4 3937.01 189.062   1
  -4  -3   3 7179.48 227.673  -2
   4   3   5 7179.48 227.673   1
  -4  -3   4 8335.40 247.613  -2
   4   3   6 8335.40 247.613   1
  -4  -3   5 5767.10 227.513  -2
   4   3   7 5767.10 227.513   1
  -4  -3   6 3568.83 181.810  -2
   4   3   8 3568.83 181.810   1
  -4  -3   7 2170.63 167.509  -2
   4   3   9 2170.63 167.509   1
  -4  -3   8 1035.37 138.572  -2
   4   3  10 1035.37 138.572   1
  -4  -3   9 2238.28 181.095  -2
   4   3  11 2238.28 181.095   1
  -4  -3  10 3523.61 195.967  -2
   4   3  12 3523.61 195.967   1
  -4  -3  11 4607.12 208.776  -2
   4   3  13 4607.12 208.776   1
  -4  -3  12 5549.26 229.303  -2
   4   3  14 5549.26 229.303   1
  -4  -3  13 6633.90 249.133  -2
   4   3  15 6633.90 249.133   1
  -4  -3  14 4505.16 96.2274  -2
   4   3  16 4505.16 96.2274   1
  -4  -3  15 371.107 68.9419  -2
   4   3  17 371.107 68.9419   1
  -4  -3  16 1348.10 81.9573  -2
   4   3  18 1348.10 81.9573   1
  -4  -3  17 274.679 68.2682  -2
   4   3  19 274.679 68.2682   1
  -4  -3  18 590.952 68.9832  -2
   4   3  20 590.952 68.9832   1
  -4  -3  19 540.878 59.5542  -2
   4   3  21 540.878 59.5542   1
  -4  -3  20 93.0056 61.1096  -2
   4   3  22 93.0056 61.1096   1
  -4  -3  21 226.489 69.8618  -2
   4   3  23 226.489 69.8618   1
  -4  -3  22 1213.38 68.2447  -2
   4   3  24 1213.38 68.2447   1
  -4  -3  23 1205.59 77.9957  -2
   4   3  25 1205.59 77.9957   1
  -4  -3  24 405.698 68.5682  -2
   4   3  26 405.698 68.5682   1
  -4  -3  25 3765.43 93.4852  -2
   4   3  27 3765.43 93.4852   1
  -4  -3  26 4003.88 95.6741  -2
   4   3  28 4003.88 95.6741   1
  -4  -3  27 3251.11 86.1579  -2
   4   3  29 3251.11 86.1579   1
  -4  -3  28 219.626 63.8232  -2
   4   3  30 219.626 63.8232   1
  -4  -3  29 2034.94 75.6960  -2
   4   3  31 2034.94 75.6960   1
  -4  -3 -32 1720.87 69.2431   1
  -4  -3 -33 839.591 57.5640   1
  -4  -3 -34 2673.82 74.9549   1
  -4  -3 -35 242.560 50.1004   1
  -4  -3 -36 26.0304 41.0347   1
  -4  -3 -37 27.6642 43.5426   1
  -4  -3 -38 9.76008 37.8534   1
  -4  -3 -39 137.810 38.6377   1
  -4  -3 -40 36.0672 36.8211   1
  -4  -3 -41 24.9074 18.5730   1
  -4  -3 -42 95.8759 17.9748   1
  -4  -3 -43 47.3635 30.4807   1
  -4  -3 -44 113.441 28.0330   1
  -4  -3 -45 43.8601 24.6990   1
  -4  -3 -46 44.3161 20.8868   1
  -4  -3 -47 51.6679 16.8223   1
  -4  -4 -43 11.4434 26.7380  -2
   4   4 -40 11.4434 26.7380   1
  -4  -4 -42 46.8425 29.6935  -2
   4   4 -39 46.8425 29.6935   1
  -4  -4 -41 11.7707 31.1717  -2
   4   4 -38 11.7707 31.1717   1
  -4  -4 -40 12.6121 34.3158  -2
   4   4 -37 12.6121 34.3158   1
  -4  -4 -39 62.0778 36.2699  -2
   4   4 -36 62.0778 36.2699   1
  -4  -4 -38 34.4975 38.7710  -2
   4   4 -35 34.4975 38.7710   1
  -4  -4 -37 58.8190 39.1453  -2
   4   4 -34 58.8190 39.1453   1
  -4  -4 -36 262.423 33.3989  -2
   4   4 -33 262.423 33.3989   1
  -4  -4 -35 2323.49 48.5618  -2
   4   4 -32 2323.49 48.5618   1
  -4  -4 -34 1472.49 38.8190  -2
   4   4 -31 1472.49 38.8190   1
  -4  -4 -33 1817.50 65.6529  -2
   4   4 -30 1817.50 65.6529   1
  -4  -4 -31 263.694 41.6917  -2
   4   4 -28 263.694 41.6917   1
  -4  -4 -30 4951.48 86.2408  -2
   4   4 -27 4951.48 86.2408   1
  -4  -4 -29 5542.21 82.9984  -2
   4   4 -26 5542.21 82.9984   1
  -4  -4 -28 260.885 49.0243  -2
   4   4 -25 260.885 49.0243   1
  -4  -4 -27 1094.82 54.5997  -2
   4   4 -24 1094.82 54.5997   1
  -4  -4 -26 418.861 47.3488  -2
   4   4 -23 418.861 47.3488   1
  -4  -4 -25 139.397 30.8539  -2
   4   4 -22 139.397 30.8539   1
  -4  -4 -24 453.958 35.7525  -2
   4   4 -21 453.958 35.7525   1
  -4  -4 -23 1829.36 48.4176  -2
   4   4 -20 1829.36 48.4176   1
  -4  -4 -22 512.309 35.5585  -2
   4   4 -19 512.309 35.5585   1
  -4  -4 -21 331.314 34.1083  -2
   4   4 -18 331.314 34.1083   1
  -4  -4 -20 586.709 35.2717  -2
   4   4 -17 586.709 35.2717   1
  -4  -4 -19 435.207 35.2512  -2
   4   4 -16 435.207 35.2512   1
  -4  -4 -18 208.850 30.6811  -2
   4   4 -15 208.850 30.6811   1
  -4  -4 -17 523.202 33.1064  -2
   4   4 -14 523.202 33.1064   1
  -4  -4 -16 2141.61 47.0478  -2
   4   4 -13 2141.61 47.0478   1
  -4  -4 -15 349.368 43.5282  -2
   4   4 -12 349.368 43.5282   1
  -4  -4 -14 270.627 41.8367  -2
   4   4 -11 270.627 41.8367   1
  -4  -4 -13 671.610 52.6870  -2
   4   4 -10 671.610 52.6870   1
  -4  -4 -12 835.330 58.8750  -2
   4   4  -9 835.330 58.8750   1
  -4  -4 -11 1057.86 61.7281  -2
   4   4  -8 1057.86 61.7281   1
  -4  -4 -10 5727.95 103.017  -2
   4   4  -7 5727.95 103.017   1
  -4  -4  -9 6968.53 111.394  -2
   4   4  -6 6968.53 111.394   1
  -4  -4  -8 5335.90 103.229  -2
   4   4  -5 5335.90 103.229   1
  -4  -4  -7 3036.44 87.4142  -2
   4   4  -4 3036.44 87.4142   1
  -4  -4  -6 5745.40 102.249  -2
   4   4  -3 5745.40 102.249   1
  -4  -4  -5 3791.38 192.019  -2
   4   4  -2 3791.38 192.019   1
  -4  -4  -4 1587.84 149.941  -2
   4   4  -1 1587.84 149.941   1
  -4  -4  -3 5611.48 241.270  -2
   4   4   0 5611.48 241.270   1
  -4  -4  -2 5562.59 226.985  -2
   4   4   1 5562.59 226.985   1
  -4  -4  -1 4267.61 202.417  -2
   4   4   2 4267.61 202.417   1
  -4  -4   0 4611.18 221.791  -2
   4   4   3 4611.18 221.791   1
  -4  -4   1 5960.57 224.487  -2
   4   4   4 5960.57 2244.87   1
  -4  -4   2 4825.56 225.064  -2
   4   4   5 4825.56 225.064   1
  -4  -4   3 6441.43 116.046  -2
   4   4   6 6441.43 116.046   1
  -4  -4   4 3081.73 86.3596  -2
   4   4   7 3081.73 86.3596   1
  -4  -4   5 4764.64 98.8670  -2
   4   4   8 4764.64 98.8670   1
  -4  -4   6 7962.52 122.451  -2
   4   4   9 7962.52 122.451   1
  -4  -4   7 5391.23 112.468  -2
   4   4  10 5391.23 112.468   1
  -4  -4   8 1778.73 75.2582  -2
   4   4  11 1778.73 75.2582   1
  -4  -4   9 835.434 70.8649  -2
   4   4  12 835.434 70.8649   1
  -4  -4  10 903.450 62.5362  -2
   4   4  13 903.450 62.5362   1
  -4  -4  11 225.214 64.5650  -2
   4   4  14 225.214 64.5650   1
  -4  -4  12 589.536 64.4452  -2
   4   4  15 589.536 64.4452   1
  -4  -4  13 2359.54 79.7884  -2
   4   4  16 2359.54 79.7884   1
  -4  -4  14 369.167 60.3145  -2
   4   4  17 369.167 60.3145   1
  -4  -4  15 147.203 60.3092  -2
   4   4  18 147.203 60.3092   1
  -4  -4  16 375.090 62.9508  -2
   4   4  19 375.090 62.9508   1
  -4  -4  17 788.585 66.3464  -2
   4   4  20 788.585 66.3464   1
   4   4  21 157.142 126.218   1
  -4  -4  18 233.590 60.5709  -2
   4   4  21 233.590 60.5709   1
  -4  -4  19 833.729 80.3134  -2
   4   4  22 833.729 80.3134   1
[truncated: 187,637 more chars]
