# Supplementary material for: Quantum Computational Investigation of (E)-1-(4-methoxyphenyl)-5-methyl-N′-(3-phenoxybenzylidene)-1H-1,2,3-triazole-4-carbohydrazide
Source: Molecules. 2022 Mar 28;27(7):2193. doi: 10.3390/molecules27072193 (PMC9000758; doi:10.3390/molecules27072193)
Supplement: Supplementary file 1 [file molecules-27-02193-s001.zip › bmk2003e.hkl]

   0   0  13 650.258 47.3312  -2
   0   0  13 650.258 47.3312   1
   0   0  14 1563.84 82.0009  -2
   0   0  14 1563.84 82.0009   1
   0   0  15 1401.23 87.6925  -2
   0   0  15 1401.23 87.6925   1
   0   0  16 2696.46 110.608  -2
   0   0  16 2696.46 110.608   1
   0   0  17 187.872 77.6390  -2
   0   0  17 187.872 77.6390   1
   0   0  18 46169.4 398.924  -2
   0   0  18 46169.4 398.924   1
   0   0  19 238.919 84.8914  -2
   0   0  19 238.919 84.8914   1
   0   0  20 27998.8 338.064  -2
   0   0  20 27998.8 338.064   1
   0   0  21 3386.26 140.528  -2
   0   0  21 3386.26 140.528   1
   0   0  22 38658.5 421.307  -2
   0   0  22 38658.5 421.307   1
   0   0  23 42.2580 85.5567  -2
   0   0  23 42.2580 85.5567   1
   0   0  24 42762.9 477.334  -2
   0   0  24 42762.9 477.334   1
   0   0  25 1367.54 137.864  -2
   0   0  25 1367.54 137.864   1
   0   0  26 38540.7 483.055  -2
   0   0  26 38540.7 483.055   1
   0   0  27 29.9745 80.5750  -2
   0   0  27 29.9745 80.5750   1
   0   0  28 22207.5 384.001  -2
   0   0  28 22207.5 384.001   1
   0   0  29 151.711 112.038  -2
   0   0  29 151.711 112.038   1
   0   0  30 22114.6 400.925  -2
   0   0  30 22114.6 400.925   1
   0   0  31 180.393 102.873  -2
   0   0  31 180.393 102.873   1
   0   0  32 11402.5 303.522  -2
   0   0  32 11402.5 303.522   1
   0   0 -33 28.1801 58.3760  -2
   0   0 -33 28.1801 58.3760   1
   0   0  34 25347.1 140.551  -2
   0   0  34 25347.1 140.551   1
   0   0  35 193.375 36.4059  -2
   0   0  35 193.375 36.4059   1
   0   0  36 42.0225 32.6332  -2
   0   0  36 42.0225 32.6332   1
   0   0  37 305.922 40.8077  -2
   0   0  37 305.922 40.8077   1
   0   0 -38 528.393 44.8259  -2
   0   0 -38 528.393 44.8259   1
   0   0  39 78.2527 39.5280  -2
   0   0  39 78.2527 39.5280   1
   0   0 -40 1043.55 48.8798  -2
   0   0 -40 1043.55 48.8798   1
   0   0 -41 6.80783 39.4655  -2
   0   0 -41 6.80783 39.4655   1
   0   0 -42 4150.87 56.6600  -2
   0   0 -42 4150.87 56.6600   1
   0   0 -43 470.514 52.5125  -2
   0   0 -43 470.514 52.5125   1
   0   0 -44 366.658 46.7707  -2
   0   0 -44 366.658 46.7707   1
   0   0 -47-15.1182 60.9769  -2
   0   0 -47-15.1182 60.9769   1
   0   0 -48 90.4564 60.5508  -2
   0   0 -48 90.4564 60.5508   1
   0   0 -49 42.6965 55.7023  -2
   0   0 -49 42.6965 55.7023   1
   0   0 -50 192.063 51.3741  -2
   0   0 -50 192.063 51.3741   1
   0   0 -51 39.6254 41.2035  -2
   0   0 -51 39.6254 41.2035   1
   0   0 -52 40.5114 41.4791  -2
   0   0 -52 40.5114 41.4791   1
   0   0 -53 28.5982 37.1059  -2
   0   0 -53 28.5982 37.1059   1
   0   0 -54 1.34515 23.0288  -2
   0   0 -54 1.34515 23.0288   1
   0  -1 -54-26.4448 27.9759  -2
   0   1 -53-26.4448 27.9759   1
   0  -1 -53 23.5282 34.1509  -2
   0   1 -52 23.5282 34.1509   1
   0  -1 -52 68.7389 40.4155  -2
   0   1 -51 68.7389 40.4155   1
   0  -1 -51-4.20145 44.3920  -2
   0   1 -50-4.20145 44.3920   1
   0  -1 -50 47.5808 28.5412  -2
   0   1 -49 47.5808 28.5412   1
   0  -1 -49 49.2437 29.8187  -2
   0   1 -48 49.2437 29.8187   1
   0  -1 -48 148.702 32.4064  -2
   0   1 -47 148.702 32.4064   1
   0  -1 -47 34.0101 34.0185  -2
   0   1 -46 34.0101 34.0185   1
   0  -1 -46 31.8432 34.6850  -2
   0   1 -45 31.8432 34.6850   1
   0  -1 -45 327.897 40.4526  -2
   0   1 -44 327.897 40.4526   1
   0  -1 -44 299.316 51.0910  -2
   0   1 -43 299.316 51.0910   1
   0  -1 -43 18.6666 49.7653  -2
   0   1 -42 18.6666 49.7653   1
   0  -1 -42 1552.64 68.1470  -2
   0   1 -41 1552.64 68.1470   1
   0  -1 -41 1020.31 64.5551  -2
   0   1 -40 1020.31 64.5551   1
   0  -1 -40 248.487 53.4566  -2
   0   1 -39 248.487 53.4566   1
   0  -1 -38 1416.13 92.3163  -2
   0   1 -37 1416.13 92.3163   1
   0   1  37 3829.76 101.073  -2
   0  -1  36 3829.76 101.073   1
   0  -1 -36 468.564 71.7077  -2
   0   1 -35 468.564 71.7077   1
   0   1  35 1565.82 76.5528  -2
   0  -1  34 1565.82 76.5528   1
   0  -1 -34 493.638 60.6240  -2
   0   1 -33 493.638 60.6240   1
   0   1  33 59.4526 47.8946  -2
   0  -1  32 59.4526 47.8946   1
   0   1  32 12255.2 277.732  -2
   0  -1  31 12255.2 277.732   1
   0   1  31 2205.51 171.182  -2
   0  -1  30 2205.51 171.182   1
   0   1  30 1009.36 128.882  -2
   0  -1  29 1009.36 128.882   1
   0   1  29 393.854 104.792  -2
   0  -1  28 393.854 104.792   1
   0   1  28 7615.45 210.230  -2
   0  -1  27 7615.45 210.230   1
   0   1  27 9815.09 228.704  -2
   0  -1  26 9815.09 228.704   1
   0   1  26 2195.09 134.187  -2
   0  -1  25 2195.09 134.187   1
   0   1  25 2939.31 135.121  -2
   0  -1  24 2939.31 135.121   1
   0   1  24 6315.65 179.059  -2
   0  -1  23 6315.65 179.059   1
   0   1  23 6874.55 174.980  -2
   0  -1  22 6874.55 174.980   1
   0   1  22 17320.1 249.737  -2
   0  -1  21 17320.1 249.737   1
   0   1  21 11873.2 204.027  -2
   0  -1  20 11873.2 204.027   1
   0   1  20 17498.8 231.248  -2
   0  -1  19 17498.8 231.248   1
   0   1  19 22616.7 251.808  -2
   0  -1  18 22616.7 251.808   1
   0   1  18 4864.07 132.928  -2
   0  -1  17 4864.07 132.928   1
   0   1  17 10799.5 169.210  -2
   0  -1  16 10799.5 169.210   1
   0   1  16 16387.3 195.460  -2
   0  -1  15 16387.3 195.460   1
   0  -1 -12 18100.1 185.315  -2
   0   1 -11 18100.1 185.315   1
   0  -1 -11 2177.87 77.1602  -2
   0   1 -10 2177.87 77.1602   1
   0  -1 -10 20838.6 172.387  -2
   0   1  -9 20838.6 172.387   1
   0  -1  -9 31360.1 206.684  -2
   0   1  -8 31360.1 206.684   1
   0  -1  -8 15100.3 135.697  -2
   0   1  -7 15100.3 135.697   1
   0  -1  -7 3000.19 68.8369  -2
   0   1  -6 3000.19 68.8369   1
   0  -1  -6 20552.8 138.837  -2
   0   1  -5 20552.8 138.837   1
   0  -1  -5 29788.5 117.900  -2
   0   1  -4 29788.5 117.900   1
   0   1  -3 1447.75 50.1285   1
   0  -1  -4 6298.76 65.7200  -2
   0   1  -3 6298.76 65.7200   1
   0  -1  -3 2397.23 32.4329  -2
   0   1  -2 2397.23 32.4329   1
   0  -1  -2 9992.35 47.1121  -2
   0   1  -1 9992.35 47.1121   1
   0  -1   0 1599.24 19.0247   1
   0   1   1 27218.3 63.8498   1
   0  -1  -2 874.227 30.1578   1
   0   1   3 2487.57 21.5927   1
   0  -1  -5 16929.9 105.638   1
   0  -1   4 26027.0 89.5304  -2
   0   1   5 26027.0 89.5304   1
   0  -1   5 20076.3 81.5012  -2
   0   1   6 20076.3 81.5012   1
   0  -1   6 2768.37 41.5578  -2
   0   1   7 2768.37 41.5578   1
   0  -1   7 13554.9 115.306  -2
   0   1   8 13554.9 115.306   1
   0  -1   8 32033.8 179.014  -2
   0   1   9 32033.8 179.014   1
   0  -1   9 19118.7 153.277  -2
   0   1  10 19118.7 153.277   1
   0  -1  10 1849.41 70.8106  -2
   0   1  11 1849.41 70.8106   1
   0  -1  11 19045.2 170.185  -2
   0   1  12 19045.2 170.185   1
   0  -1  12 37942.8 182.719  -2
   0   1  13 37942.8 182.719   1
   0  -1  13 34561.4 248.022  -2
   0   1  14 34561.4 248.022   1
   0  -1  14 14734.4 171.330  -2
   0   1  15 14734.4 171.330   1
   0  -1  15 15656.2 186.448  -2
   0   1  16 15656.2 186.448   1
   0  -1  16 9100.10 153.924  -2
   0   1  17 9100.10 153.924   1
   0  -1  17 5961.23 139.781  -2
   0   1  18 5961.23 139.781   1
   0  -1  18 23315.8 251.622  -2
   0   1  19 23315.8 251.622   1
   0  -1  19 17363.6 224.089  -2
   0   1  20 17363.6 224.089   1
   0  -1  20 9624.73 172.993  -2
   0   1  21 9624.73 172.993   1
   0  -1  21 17841.1 240.622  -2
   0   1  22 17841.1 240.622   1
   0  -1  22 5564.47 151.839  -2
   0   1  23 5564.47 151.839   1
   0  -1  23 7403.73 180.994  -2
   0   1  24 7403.73 180.994   1
   0  -1  24 2737.26 131.568  -2
   0   1  25 2737.26 131.568   1
   0  -1  25 2014.57 125.850  -2
   0   1  26 2014.57 125.850   1
   0  -1  26 9662.29 210.799  -2
   0   1  27 9662.29 210.799   1
   0  -1  27 5908.81 173.272  -2
   0   1  28 5908.81 173.272   1
   0  -1  28 393.692 97.3688  -2
   0   1  29 393.692 97.3688   1
   0  -1  29 848.851 102.377  -2
   0   1  30 848.851 102.377   1
   0  -1  30 2570.71 148.787  -2
   0   1  31 2570.71 148.787   1
   0  -1  31 9002.82 220.214  -2
   0   1  32 9002.82 220.214   1
   0   1 -32 6.50353 48.3782  -2
   0  -1 -33 6.50353 48.3782   1
   0   1 -33 533.416 54.8066  -2
   0  -1 -34 533.416 54.8066   1
   0   1 -34 1893.89 69.6619  -2
   0  -1 -35 1893.89 69.6619   1
   0  -1  35 1516.23 49.3351  -2
   0   1  36 1516.23 49.3351   1
   0   1 -36 3574.62 63.2314  -2
   0  -1 -37 3574.62 63.2314   1
   0   1 -37 1652.26 55.8376  -2
   0  -1 -38 1652.26 55.8376   1
   0   1 -38 359.342 44.5977  -2
   0  -1 -39 359.342 44.5977   1
   0  -1  39 193.609 42.7109  -2
   0   1  40 193.609 42.7109   1
   0   1 -40 773.736 49.9032  -2
   0  -1 -41 773.736 49.9032   1
   0   1 -41 1393.94 53.0460  -2
   0  -1 -42 1393.94 53.0460   1
   0  -1  42-11.7022 39.9242  -2
   0   1  43-11.7022 39.9242   1
   0  -1  43 304.900 41.9626  -2
   0   1  44 304.900 41.9626   1
   0  -1  44 210.083 50.3753  -2
   0   1  45 210.083 50.3753   1
   0  -1  45 8.89412 45.3190  -2
   0   1  46 8.89412 45.3190   1
   0  -1  46 112.493 44.6824  -2
   0   1  47 112.493 44.6824   1
   0  -1  47 69.5917 43.7431  -2
   0   1  48 69.5917 43.7431   1
   0  -1  48 49.6838 31.7265  -2
   0   1  49 49.6838 31.7265   1
   0  -1  49 73.3975 28.7592  -2
   0   1  50 73.3975 28.7592   1
   0   1 -50 55.1155 44.6467  -2
   0  -1 -51 55.1155 44.6467   1
   0   1 -51 53.1924 39.3106  -2
   0  -1 -52 53.1924 39.3106   1
   0   1 -52 65.6386 35.3292  -2
   0  -1 -53 65.6386 35.3292   1
   0   1 -53 14.9805 27.5489  -2
   0  -1 -54 14.9805 27.5489   1
   0   2 -51 4.48481 19.8071   1
   0   2 -50 135.082 27.4812   1
   0   2 -49 33.6909 19.1964   1
   0   2 -48 60.5050 21.0804   1
   0   2 -47 15.6864 22.5497   1
   0   2 -46 106.593 26.8606   1
   0   2 -45 345.418 31.3176   1
   0   2 -44 267.291 30.4884   1
   0   2 -43 341.887 29.8723   1
   0   2 -42 166.347 33.3304   1
   0   2 -41 220.353 30.3808   1
   0   2 -40 217.171 33.6950   1
   0   2 -39 149.298 31.4036   1
   0   2 -38 3099.78 76.2475   1
   0   2 -37 49.7570 45.6927   1
   0   2 -36 747.960 52.2321   1
   0   2 -35 704.959 48.7935   1
   0   2 -34 439.605 40.3537   1
   0  -2  33 16.7263 32.9387   1
   0  -2  32 16443.9 123.507   1
   0  -2  31 1372.31 137.432   1
   0  -2  30 2412.53 151.427   1
   0  -2  29 3638.41 160.716   1
   0  -2  28 19.9922 100.693   1
   0  -2  27 4310.00 175.253   1
   0  -2  26 1626.69 121.755   1
   0  -2  25 2442.28 127.419   1
   0  -2  24 43.4313 70.8963   1
   0  -2  23 3373.37 136.446   1
   0  -2  22 2250.07 118.964   1
   0  -2  21 11337.7 202.719   1
   0  -2  20 16617.4 231.128   1
   0   2  21 7348.86 167.946  -2
   0  -2  19 7348.86 167.946   1
   0   2  20 16753.9 208.885  -2
   0  -2  18 16753.9 208.885   1
   0   2  19 3653.64 118.539  -2
   0  -2  17 3653.64 118.539   1
   0  -2  16 3536.92 109.913   1
   0   2  17 231.043 78.6592  -2
   0  -2  15 231.043 78.6592   1
   0   2  16 5777.39 120.651  -2
   0  -2  14 5777.39 120.651   1
   0   2  15 2757.73 91.9321  -2
   0  -2  13 2757.73 91.9321   1
   0  -2 -12 16571.0 157.120  -2
   0   2 -10 16571.0 157.120   1
   0  -2 -11 547.123 53.0086  -2
   0   2  -9 547.123 53.0086   1
   0  -2 -10 1983.88 66.1668  -2
   0   2  -8 1983.88 66.1668   1
   0   2  -7 937.946 84.8296   1
   0  -2  -9 2340.16 66.1562  -2
   0   2  -7 2340.16 66.1562   1
   0   2  -6 84629.3 391.979   1
   0  -2  -8 95572.1 297.026  -2
   0   2  -6 95572.1 297.026   1
   0   2  -5 205.779 53.4459   1
   0  -2  -7 2544.94 65.6865  -2
   0   2  -5 2544.94 65.6865   1
   0   2  -4 118398. 454.428   1
   0  -2  -6 141685. 321.637  -2
   0   2  -4 141685. 321.637   1
   0   2  -3 189163. 565.212   1
   0  -2  -5 212790. 367.825  -2
   0   2  -3 212790. 367.825   1
   0   2  -2 600851. 991.623   1
   0  -2  -4 999999. 3020.58  -2
   0   2  -2 999999. 3020.58   1
   0  -2   1 266503. 415.296   1
   0  -2  -3 511741. 475.941  -2
   0   2  -1 511741. 475.941   1
   0  -2   0 12070.0 95.1174   1
   0  -2  -2 143005. 228.301  -2
   0   2   0 143005. 228.301   1
   0  -2  -1 48115.5 225.413   1
   0  -2  -1 84514.5 159.834  -2
   0   2   1 84514.5 159.834   1
   0  -2  -2 147103. 383.947   1
   0  -2   0 149400. 194.841  -2
   0   2   2 149400. 194.841   1
   0   2   3 281134. 241.760   1
   0   2   4 490794. 1375.23   1
   0   2   5 28090.7 117.272   1
   0   2   7 340.273 19.9038   1
   0   2   8 13663.9 89.0125   1
   0   2  -6 88491.6 320.444  -2
   0  -2  -8 88491.6 320.444   1
   0   2   9 883.655 35.6414   1
   0   2  -7 2519.04 79.3894  -2
   0  -2  -9 2519.04 79.3894   1
   0   2  -8 1497.55 40.1570  -2
   0  -2 -10 1497.55 40.1570   1
   0   2  -9 469.653 67.5674  -2
   0  -2 -11 469.653 67.5674   1
   0   2 -10 16596.0 164.932  -2
   0  -2 -12 16596.0 164.932   1
   0   2 -11 654.215 72.5826  -2
   0  -2 -13 654.215 72.5826   1
   0   2 -12 1437.27 44.7008  -2
   0  -2 -14 1437.27 44.7008   1
   0  -2  13 1894.78 50.4537  -2
   0   2  15 1894.78 50.4537   1
   0  -2  14 5214.01 70.7148  -2
   0   2  16 5214.01 70.7148   1
   0  -2  15 207.612 41.2451  -2
   0   2  17 207.612 41.2451   1
   0  -2  16 7603.36 111.212  -2
   0   2  18 7603.36 111.212   1
   0  -2  17 3319.79 86.2434  -2
   0   2  19 3319.79 86.2434   1
   0  -2  18 15736.3 162.707  -2
   0   2  20 15736.3 162.707   1
   0  -2  19 7675.74 128.992  -2
   0   2  21 7675.74 128.992   1
   0  -2  20 15065.5 174.018  -2
   0   2  22 15065.5 174.018   1
   0  -2  21 11383.0 162.220  -2
   0   2  23 11383.0 162.220   1
   0  -2  22 3886.37 114.319  -2
   0   2  24 3886.37 114.319   1
   0  -2  23 2253.58 96.9267  -2
   0   2  25 2253.58 96.9267   1
   0   2  26 276.816 53.7825   1
   0   2  27 5324.08 132.996   1
   0   2  28 1886.80 98.6042   1
   0  -2 -32 15544.9 127.004   1
   0  -2 -33 282.461 52.7533   1
   0  -2 -34 1180.40 61.6536   1
   0  -2 -35 1042.82 39.9784   1
   0  -2 -36 142.336 34.7104   1
   0  -2 -37 164.729 27.6787   1
   0   2  38-1.21046 34.1884   1
   0   2  39 49.9068 29.9794   1
   0   2  40 1499.26 45.0938   1
   0   2  41 1.72406 28.0531   1
   0  -2 -42 85.9056 34.4805   1
   0  -2 -43 435.783 35.8705   1
   0  -2 -44 472.844 32.8979   1
   0   2  45 52.1513 26.8463   1
   0   2  46 119.593 36.9582   1
   0   2  47 108.080 34.7086   1
   0   2  48 171.600 24.4698   1
   0   2  49 8.12074 23.7719   1
   0   2  50 17.9930 20.1930   1
   0   2  51 37.8267 19.2290   1
   0  -2 -52 10.1646 24.3002   1
   0  -2 -53 48.7376 19.3484   1
   0  -3 -48-1.01003 26.6931  -2
   0   3 -46-1.01003 26.6931   1
   0  -3 -47 27.5013 29.4304  -2
   0   3 -45 27.5013 29.4304   1
   0  -3 -46 13.0246 31.2258  -2
   0   3 -44 13.0246 31.2258   1
   0  -3 -45 513.788 39.0749  -2
   0   3 -43 513.788 39.0749   1
   0  -3 -44 52.6096 36.7986  -2
   0   3 -42 52.6096 36.7986   1
   0  -3 -43 245.329 38.1138  -2
   0   3 -41 245.329 38.1138   1
   0  -3 -42 756.962 45.2121  -2
   0   3 -40 756.962 45.2121   1
   0  -3 -41 147.193 40.2603  -2
   0   3 -39 147.193 40.2603   1
   0  -3 -40 253.889 45.0057  -2
   0   3 -38 253.889 45.0057   1
   0  -3 -39 965.729 52.8125  -2
   0   3 -37 965.729 52.8125   1
   0  -3 -38 123.841 43.2245  -2
   0   3 -36 123.841 43.2245   1
   0  -3 -37 738.616 49.5244  -2
   0   3 -35 738.616 49.5244   1
   0  -3 -36 880.922 51.5416  -2
   0   3 -34 880.922 51.5416   1
   0  -3 -35-17.0022 43.9399  -2
   0   3 -33-17.0022 43.9399   1
   0  -3 -34 6192.67 77.6899  -2
   0   3 -32 6192.67 77.6899   1
   0   3  33 429.663 33.3888  -2
   0  -3  31 429.663 33.3888   1
   0  -3 -32 1311.75 50.4243  -2
   0   3 -30 1311.75 50.4243   1
   0  -3 -31 1336.99 47.7696  -2
   0   3 -29 1336.99 47.7696   1
   0   3  30 9147.70 83.3330  -2
   0  -3  28 9147.70 83.3330   1
   0  -3 -29 6176.75 99.8457  -2
   0   3 -27 6176.75 99.8457   1
   0   3  28 8180.74 239.445  -2
   0  -3  26 8180.74 239.445   1
   0   3  27 869.057 135.684  -2
   0  -3  25 869.057 135.684   1
   0   3  26 335.045 117.805  -2
   0  -3  24 335.045 117.805   1
   0   3  25 10499.7 238.834  -2
   0  -3  23 10499.7 238.834   1
   0   3  24 151.876 111.104  -2
   0  -3  22 151.876 111.104   1
   0   3  23 2044.46 133.827  -2
   0  -3  21 2044.46 133.827   1
   0   3  22 884.514 105.747  -2
   0  -3  20 884.514 105.747   1
   0   3  21 806.286 104.227  -2
   0  -3  19 806.286 104.227   1
   0   3  20 1051.01 105.665  -2
   0  -3  18 1051.01 105.665   1
   0   3  19 91.0213 78.8408  -2
   0  -3  17 91.0213 78.8408   1
   0   3  18 1973.20 104.622  -2
   0  -3  16 1973.20 104.622   1
   0   3  17 8815.18 167.448  -2
   0  -3  15 8815.18 167.448   1
   0   3  16-27.8889 62.7245  -2
   0  -3  14-27.8889 62.7245   1
   0   3  15 206.110 62.1356  -2
   0  -3  13 206.110 62.1356   1
   0   3  14 524.347 63.5532  -2
   0  -3  12 524.347 63.5532   1
   0   3  13 9940.18 152.288  -2
   0  -3  11 9940.18 152.288   1
   0   3  12 490.382 60.9288  -2
   0  -3  10 490.382 60.9288   1
   0   3  11 31587.0 237.813  -2
   0  -3   9 31587.0 237.813   1
   0   3  10 4040.63 93.9922  -2
   0  -3   8 4040.63 93.9922   1
   0  -3  -9 140.259 42.7157  -2
   0   3  -7 140.259 42.7157   1
   0   3   8 3223.73 59.2690  -2
   0  -3   6 3223.73 59.2690   1
   0   3   7 2485.64 44.5810  -2
   0  -3   5 2485.64 44.5810   1
   0  -3  -6 2803.27 45.7176  -2
   0   3  -4 2803.27 45.7176   1
   0  -3  -5 4376.12 51.3670  -2
   0   3  -3 4376.12 51.3670   1
   0  -3  -4 58161.6 152.824  -2
   0   3  -2 58161.6 152.824   1
   0   3   3 56261.7 136.634  -2
   0  -3   1 56261.7 136.634   1
   0  -3  -2 26467.6 82.3320  -2
   0   3   0 26467.6 82.3320   1
   0   3   1 24838.9 147.690  -2
   0  -3  -1 24838.9 147.690   1
   0   3   0 28756.8 156.173  -2
   0  -3  -2 28756.8 156.173   1
   0  -3   1 53944.7 224.974  -2
   0   3   3 53944.7 224.974   1
   0   3  -2 52682.5 313.669  -2
   0  -3  -4 52682.5 313.669   1
   0   3  -5 1978.12 82.5639  -2
   0  -3  -7 1978.12 82.5639   1
   0   3  -6 3655.73 102.779  -2
   0  -3  -8 3655.73 102.779   1
   0   3  -7 146.498 57.2628  -2
   0  -3  -9 146.498 57.2628   1
   0   3  -8 3124.49 104.945  -2
   0  -3 -10 3124.49 104.945   1
   0   3  -9 33353.2 262.753  -2
   0  -3 -11 33353.2 262.753   1
   0   3 -10 395.511 77.4423  -2
   0  -3 -12 395.511 77.4423   1
   0   3 -11 9448.06 167.326  -2
   0  -3 -13 9448.06 167.326   1
   0   3 -12 418.974 77.9620  -2
   0  -3 -14 418.974 77.9620   1
   0   3 -13 186.929 73.2342  -2
   0  -3 -15 186.929 73.2342   1
   0   3 -14-51.5999 75.2122  -2
   0  -3 -16-51.5999 75.2122   1
   0   3 -15 9475.76 187.590  -2
   0  -3 -17 9475.76 187.590   1
   0   3 -16 2147.11 116.234  -2
   0  -3 -18 2147.11 116.234   1
   0   3 -28 8156.87 110.642  -2
   0  -3 -30 8156.87 110.642   1
   0   3 -29 1195.76 77.3353  -2
   0  -3 -31 1195.76 77.3353   1
   0   3 -30 1021.82 69.1859  -2
   0  -3 -32 1021.82 69.1859   1
   0  -3  31 317.561 39.9185  -2
   0   3  33 317.561 39.9185   1
   0   3 -32 5321.06 72.4837  -2
   0  -3 -34 5321.06 72.4837   1
   0  -3  33 71.0090 40.6689  -2
   0   3  35 71.0090 40.6689   1
   0   3 -34 721.437 44.8321  -2
   0  -3 -36 721.437 44.8321   1
   0  -3  35 465.943 45.4206  -2
   0   3  37 465.943 45.4206   1
   0   3 -36 162.598 41.6735  -2
   0  -3 -38 162.598 41.6735   1
   0  -3  37 817.624 48.4046  -2
   0   3  39 817.624 48.4046   1
   0  -3  38 320.297 43.4364  -2
   0   3  40 320.297 43.4364   1
   0  -3  39 116.889 38.9365  -2
   0   3  41 116.889 38.9365   1
   0   3 -40 710.384 45.0829  -2
   0  -3 -42 710.384 45.0829   1
   0   3 -41 268.614 39.7833  -2
   0  -3 -43 268.614 39.7833   1
   0  -3  42 85.3085 38.0232  -2
   0   3  44 85.3085 38.0232   1
   0  -3  43 466.947 54.5864  -2
   0   3  45 466.947 54.5864   1
   0  -3  44-18.6915 30.8601  -2
   0   3  46-18.6915 30.8601   1
   0  -3  45 18.2447 29.2368  -2
   0   3  47 18.2447 29.2368   1
   0   3 -46-17.3627 27.4647  -2
   0  -3 -48-17.3627 27.4647   1
   0  -3  47 20.5415 25.9839  -2
   0   3  49 20.5415 25.9839   1
   0  -3 -50-17.1928 21.8289   1
   0  -3  48 17.0811 35.1155  -2
   0   3  50 17.0811 35.1155   1
   0  -3  49 224.927 34.5010  -2
   0   3  51 224.927 34.5010   1
   0  -4 -50 35.3522 24.2844  -2
   0   4 -47 35.3522 24.2844   1
   0  -4 -49 228.056 31.0301  -2
   0   4 -46 228.056 31.0301   1
   0  -4 -44 277.354 58.6074  -2
   0   4 -41 277.354 58.6074   1
   0  -4 -43 207.643 51.6295  -2
   0   4 -40 207.643 51.6295   1
   0  -4 -42 649.778 63.3298  -2
   0   4 -39 649.778 63.3298   1
   0  -4 -41 166.049 61.8993  -2
   0   4 -38 166.049 61.8993   1
   0  -4 -40 61.8113 61.3753  -2
   0   4 -37 61.8113 61.3753   1
   0  -4 -39 74.9671 63.8492  -2
   0   4 -36 74.9671 63.8492   1
   0  -4 -38 87.6325 64.4982  -2
   0   4 -35 87.6325 64.4982   1
   0  -4 -37 282.386 63.6968  -2
   0   4 -34 282.386 63.6968   1
   0  -4 -36 100.834 57.4606  -2
   0   4 -33 100.834 57.4606   1
   0  -4 -35 340.009 46.7008  -2
   0   4 -32 340.009 46.7008   1
   0  -4 -34 203.553 48.1273  -2
   0   4 -31 203.553 48.1273   1
   0  -4 -33 404.690 48.1921  -2
   0   4 -30 404.690 48.1921   1
   0  -4 -32 4288.78 78.7921  -2
   0   4 -29 4288.78 78.7921   1
   0  -4 -31 4416.36 79.8425  -2
   0   4 -28 4416.36 79.8425   1
   0   4  30 3712.22 71.1445  -2
   0  -4  27 3712.22 71.1445   1
   0   4  29 3339.35 68.5781  -2
   0  -4  26 3339.35 68.5781   1
   0  -4 -28 731.227 51.1456  -2
   0   4 -25 731.227 51.1456   1
   0  -4 -27 1050.79 39.6563  -2
   0   4 -24 1050.79 39.6563   1
   0  -4 -26 1668.19 42.8088  -2
   0   4 -23 1668.19 42.8088   1
   0  -4 -25 3899.88 49.7200  -2
   0   4 -22 3899.88 49.7200   1
   0   4  24 2618.42 162.743  -2
   0  -4  21 2618.42 162.743   1
   0   4  23 499.782 107.305  -2
   0  -4  20 499.782 107.305   1
   0   4  22 818.663 115.342  -2
   0  -4  19 818.663 115.342   1
   0   4  21 5719.02 192.011  -2
   0  -4  18 5719.02 192.011   1
   0   4  20 3825.38 156.683  -2
   0  -4  17 3825.38 156.683   1
   0   4  19 1102.78 112.421  -2
   0  -4  16 1102.78 112.421   1
   0  -4 -16 3630.23 198.123  -2
   0   4 -13 3630.23 198.123   1
   0  -4 -15 527.851 121.477  -2
   0   4 -12 527.851 121.477   1
   0  -4 -14 261.206 104.382  -2
   0   4 -11 261.206 104.382   1
   0  -4 -13 3.50026 69.0748  -2
   0   4 -10 3.50026 69.0748   1
   0  -4 -12 1393.92 145.821  -2
   0   4  -9 1393.92 145.821   1
   0  -4 -11 10577.5 288.659  -2
   0   4  -8 10577.5 288.659   1
   0  -4 -10 5016.03 151.099  -2
   0   4  -7 5016.03 151.099   1
   0  -4  -9 14085.3 227.762  -2
   0   4  -6 14085.3 227.762   1
   0  -4  -8 33344.6 338.061  -2
   0   4  -5 33344.6 338.061   1
   0  -4  -7 21928.9 281.643  -2
   0   4  -4 21928.9 281.643   1
   0  -4  -6 36704.6 248.596  -2
   0   4  -3 36704.6 248.596   1
   0   4   5 36545.1 206.187  -2
   0  -4   2 36545.1 206.187   1
   0  -4  -4 20903.4 157.350  -2
   0   4  -1 20903.4 157.350   1
   0   4   3 5989.73 108.639  -2
   0  -4   0 5989.73 108.639   1
   0  -4  -2 1834.27 70.2565  -2
   0   4   1 1834.27 70.2565   1
   0  -4  -1 2099.16 108.179  -2
   0   4   2 2099.16 108.179   1
   0  -4   0 5929.12 227.716  -2
   0   4   3 5929.12 227.716   1
   0  -4   1 22180.1 402.987  -2
   0   4   4 22180.1 402.987   1
   0   4  -2 39006.8 293.361  -2
   0  -4  -5 39006.8 293.361   1
   0   4  -3 38142.4 286.959  -2
   0  -4  -6 38142.4 286.959   1
   0   4  -4 21489.1 220.894  -2
   0  -4  -7 21489.1 220.894   1
   0  -4   5 29537.7 265.456  -2
   0   4   8 29537.7 265.456   1
   0   4  -6 13481.6 234.801  -2
   0  -4  -9 13481.6 234.801   1
   0   4  -7 5909.95 167.434  -2
   0  -4 -10 5909.95 167.434   1
   0   4  -8 9576.03 207.744  -2
   0  -4 -11 9576.03 207.744   1
   0   4  -9 1371.55 105.898  -2
   0  -4 -12 1371.55 105.898   1
   0   4 -10 61.0477 71.9076  -2
   0  -4 -13 61.0477 71.9076   1
   0   4 -11 358.775 80.4074  -2
   0  -4 -14 358.775 80.4074   1
   0   4 -12 503.192 87.1703  -2
   0  -4 -15 503.192 87.1703   1
   0   4 -13 4496.47 165.118  -2
   0  -4 -16 4496.47 165.118   1
   0   4 -14 745.670 98.9915  -2
   0  -4 -17 745.670 98.9915   1
   0   4 -15 1665.59 125.058  -2
   0  -4 -18 1665.59 125.058   1
   0  -4  25 1022.18 63.9970  -2
   0   4  28 1022.18 63.9970   1
   0  -4  26 3153.10 89.9123  -2
   0   4  29 3153.10 89.9123   1
   0  -4  27 3587.24 100.085  -2
   0   4  30 3587.24 100.085   1
   0  -4  28 5129.24 114.219  -2
   0   4  31 5129.24 114.219   1
   0  -4  29 4530.06 109.844  -2
   0   4  32 4530.06 109.844   1
   0  -4  30 436.320 71.3744  -2
   0   4  33 436.320 71.3744   1
   0  -4  31 219.435 64.8155  -2
   0   4  34 219.435 64.8155   1
   0  -4  32 271.937 63.6539  -2
   0   4  35 271.937 63.6539   1
   0  -4  33 116.358 55.3141  -2
   0   4  36 116.358 55.3141   1
   0  -4  34 254.263 50.5973  -2
   0   4  37 254.263 50.5973   1
   0  -4  35 80.6495 55.3477  -2
   0   4  38 80.6495 55.3477   1
   0  -4  36 26.7911 40.1780  -2
   0   4  39 26.7911 40.1780   1
   0  -4  37 78.7000 34.6229  -2
   0   4  40 78.7000 34.6229   1
   0  -4  38 107.479 37.1179  -2
   0   4  41 107.479 37.1179   1
   0  -4  39 455.625 39.9478  -2
   0   4  42 455.625 39.9478   1
   0  -4  40 174.204 56.3137  -2
   0   4  43 174.204 56.3137   1
   0  -4  41 266.368 47.5120  -2
   0   4  44 266.368 47.5120   1
   0  -4  42 75.5485 42.9528  -2
   0   4  45 75.5485 42.9528   1
   0  -4  43 132.852 44.2036  -2
   0   4  46 132.852 44.2036   1
   0  -4  44 29.6710 37.8203  -2
   0   4  47 29.6710 37.8203   1
   0  -4  45 70.9576 36.4631  -2
   0   4  48 70.9576 36.4631   1
   0  -4  46 143.059 35.3945  -2
   0   4  49 143.059 35.3945   1
   0   5 -44-2.86659 15.9232   1
   0  -5 -47 0.34359 24.9877  -2
   0   5 -43 0.34359 24.9877   1
   0  -5 -46 33.8675 28.8256  -2
   0   5 -42 33.8675 28.8256   1
   0  -5 -45 18.5563 31.2553  -2
   0   5 -41 18.5563 31.2553   1
   0  -5 -44 3.07099 37.7365  -2
   0   5 -40 3.07099 37.7365   1
   0  -5 -43 374.455 42.8207  -2
   0   5 -39 374.455 42.8207   1
   0  -5 -35 568.920 69.0161  -2
   0   5 -31 568.920 69.0161   1
   0  -5 -34 28.8697 43.1042  -2
   0   5 -30 28.8697 43.1042   1
   0  -5 -33 647.773 50.0483  -2
   0   5 -29 647.773 50.0483   1
   0  -5 -32 126.147 44.5360  -2
   0   5 -28 126.147 44.5360   1
   0  -5 -31 1206.29 56.0092  -2
   0   5 -27 1206.29 56.0092   1
   0  -5 -30 273.868 48.6370  -2
   0   5 -26 273.868 48.6370   1
   0  -5 -29 1900.15 60.6191  -2
   0   5 -25 1900.15 60.6191   1
   0  -5 -28 1878.08 60.8986  -2
   0   5 -24 1878.08 60.8986   1
   0  -5 -27 226.888 38.5812  -2
   0   5 -23 226.888 38.5812   1
   0  -5 -26 886.575 44.7145  -2
   0   5 -22 886.575 44.7145   1
   0  -5 -25 2519.74 51.6945  -2
   0   5 -21 2519.74 51.6945   1
   0  -5 -24 1562.10 48.4774  -2
   0   5 -20 1562.10 48.4774   1
   0  -5 -23 3888.63 58.7021  -2
   0   5 -19 3888.63 58.7021   1
   0  -5 -22 3892.30 48.5606  -2
   0   5 -18 3892.30 48.5606   1
   0  -5 -21 1309.06 38.7328  -2
   0   5 -17 1309.06 38.7328   1
   0  -5 -20 4769.06 51.0491  -2
   0   5 -16 4769.06 51.0491   1
   0  -5 -19 554.926 30.2595  -2
   0   5 -15 554.926 30.2595   1
   0  -5 -18 175.832 30.6838  -2
   0   5 -14 175.832 30.6838   1
   0  -5 -17 193.237 47.6041  -2
   0   5 -13 193.237 47.6041   1
   0  -5 -16 465.181 119.993  -2
   0   5 -12 465.181 119.993   1
   0  -5 -15 3067.32 207.020  -2
   0   5 -11 3067.32 207.020   1
   0  -5 -14 831.955 148.224  -2
   0   5 -10 831.955 148.224   1
   0  -5 -13 26.7168 106.214  -2
   0   5  -9 26.7168 106.214   1
   0  -5 -12 788.176 136.380  -2
   0   5  -8 788.176 136.380   1
   0  -5 -11 2065.44 179.075  -2
   0   5  -7 2065.44 179.075   1
   0  -5 -10 1429.03 155.946  -2
   0   5  -6 1429.03 155.946   1
   0  -5  -9 4942.30 166.191  -2
   0   5  -5 4942.30 166.191   1
   0  -5  -8 8816.00 202.596  -2
   0   5  -4 8816.00 202.596   1
   0  -5  -7 14896.2 260.267  -2
   0   5  -3 14896.2 260.267   1
   0  -5  -6 10963.0 226.700  -2
   0   5  -2 10963.0 226.700   1
   0  -5  -5 8955.03 203.774  -2
   0   5  -1 8955.03 203.774   1
   0  -5  -4 1672.20 159.592  -2
   0   5   0 1672.20 159.592   1
   0  -5  -3 1187.44 150.024  -2
   0   5   1 1187.44 150.024   1
   0  -5  -2 560.328 130.068  -2
   0   5   2 560.328 130.068   1
   0  -5  -1 1209.53 140.644  -2
   0   5   3 1209.53 140.644   1
   0  -5   0 1544.81 156.547  -2
   0   5   4 1544.81 156.547   1
   0  -5   1 8816.22 291.173  -2
   0   5   5 8816.22 291.173   1
   0  -5   2 11086.5 315.361  -2
   0   5   6 11086.5 315.361   1
   0  -5   3 15482.7 375.894  -2
   0   5   7 15482.7 375.894   1
   0  -5   4 8084.61 273.378  -2
   0   5   8 8084.61 273.378   1
   0  -5   5 4783.56 231.457  -2
   0   5   9 4783.56 231.457   1
   0  -5   6 1313.79 151.726  -2
   0   5  10 1313.79 151.726   1
   0  -5   7 1855.56 167.763  -2
   0   5  11 1855.56 167.763   1
   0  -5   8 513.330 130.283  -2
   0   5  12 513.330 130.283   1
   0  -5   9-62.8405 103.481  -2
   0   5  13-62.8405 103.481   1
   0  -5  10 686.452 135.651  -2
   0   5  14 686.452 135.651   1
   0  -5  11 2444.33 183.079  -2
   0   5  15 2444.33 183.079   1
   0  -5  12 228.422 106.378  -2
   0   5  16 228.422 106.378   1
   0  -5  13 133.887 46.9173  -2
   0   5  17 133.887 46.9173   1
   0  -5  14 152.120 41.1608  -2
   0   5  18 152.120 41.1608   1
   0  -5  15 656.283 55.5532  -2
   0   5  19 656.283 55.5532   1
   0  -5  16 4428.67 92.3236  -2
   0   5  20 4428.67 92.3236   1
   0  -5  17 1254.04 61.6679  -2
   0   5  21 1254.04 61.6679   1
   0  -5  18 3906.37 91.0652  -2
   0   5  22 3906.37 91.0652   1
   0  -5  19 4141.10 85.4546  -2
   0   5  23 4141.10 85.4546   1
   0  -5  20 1575.74 65.8324  -2
   0   5  24 1575.74 65.8324   1
   0  -5  21 2270.92 50.6224  -2
   0   5  25 2270.92 50.6224   1
   0  -5  22 948.326 44.7239  -2
   0   5  26 948.326 44.7239   1
   0  -5  23 239.709 48.4471  -2
   0   5  27 239.709 48.4471   1
   0  -5  24 1400.25 71.6098  -2
   0   5  28 1400.25 71.6098   1
   0  -5  25 1721.58 70.1081  -2
   0   5  29 1721.58 70.1081   1
   0  -5  26 178.480 50.8107  -2
   0   5  30 178.480 50.8107   1
   0  -5  27 1013.12 68.4841  -2
   0   5  31 1013.12 68.4841   1
   0  -5  28 110.247 56.0204  -2
   0   5  32 110.247 56.0204   1
   0  -5  29 532.218 58.8777  -2
   0   5  33 532.218 58.8777   1
   0  -5  30 118.125 49.8862  -2
   0   5  34 118.125 49.8862   1
   0  -5  31 378.212 53.0586  -2
   0   5  35 378.212 53.0586   1
   0  -5  32 231.754 52.3246  -2
   0   5  36 231.754 52.3246   1
   0  -5  33 13.9981 37.4304  -2
   0   5  37 13.9981 37.4304   1
   0  -5  34 412.025 41.9964  -2
   0   5  38 412.025 41.9964   1
   0  -5  35 20.4066 34.5471  -2
   0   5  39 20.4066 34.5471   1
   0  -5  36 225.977 36.2224  -2
   0   5  40 225.977 36.2224   1
   0  -5  37 115.769 32.7057  -2
   0   5  41 115.769 32.7057   1
   0  -5  38 7.10189 29.3536  -2
   0   5  42 7.10189 29.3536   1
   0  -5  39 192.701 28.0920  -2
   0   5  43 192.701 28.0920   1
   0  -5  40-19.8984 23.8134  -2
   0   5  44-19.8984 23.8134   1
   0  -5  41 18.0627 32.1089  -2
   0   5  45 18.0627 32.1089   1
   0  -5  42 26.2278 29.3861  -2
   0   5  46 26.2278 29.3861   1
   0   6 -39 27.0042 14.5405   1
   0   6 -38 67.3873 18.6911   1
   0   6 -37 12.4283 21.3146   1
   0   6 -36-10.0108 22.9062   1
   0   6 -35 4.69898 28.0110   1
   0   6 -34 26.2021 28.8082   1
   0   6 -33-14.7493 30.8058   1
   0  -6 -37 72.1835 44.9977  -2
   0   6 -32 72.1835 44.9977   1
   0  -6 -36 85.6914 45.4155  -2
   0   6 -31 85.6914 45.4155   1
   0  -6 -35 23.9730 42.3601  -2
   0   6 -30 23.9730 42.3601   1
   0  -6 -34 89.4062 51.7962  -2
   0   6 -29 89.4062 51.7962   1
   0  -6 -33 32.5172 43.7155  -2
   0   6 -28 32.5172 43.7155   1
   0  -6 -32 238.304 53.9800  -2
   0   6 -27 238.304 53.9800   1
   0  -6 -31 865.599 67.3480  -2
   0   6 -26 865.599 67.3480   1
   0  -6 -30-3.62435 50.9207  -2
   0   6 -25-3.62435 50.9207   1
   0  -6 -29 252.095 40.2148  -2
   0   6 -24 252.095 40.2148   1
   0  -6 -28 668.290 44.5486  -2
   0   6 -23 668.290 44.5486   1
   0  -6 -27 232.434 41.4936  -2
   0   6 -22 232.434 41.4936   1
   0  -6 -26 119.947 42.6479  -2
   0   6 -21 119.947 42.6479   1
   0  -6 -25 1165.74 35.0753  -2
   0   6 -20 1165.74 35.0753   1
   0  -6 -24 114.106 28.6978  -2
   0   6 -19 114.106 28.6978   1
   0  -6 -23 323.292 29.8480  -2
   0   6 -18 323.292 29.8480   1
   0  -6 -22 345.192 31.5583  -2
   0   6 -17 345.192 31.5583   1
   0  -6 -21 122.517 28.9715  -2
   0   6 -16 122.517 28.9715   1
   0  -6 -20 322.054 29.3240  -2
   0   6 -15 322.054 29.3240   1
   0  -6 -19 497.565 31.2601  -2
   0   6 -14 497.565 31.2601   1
   0  -6 -18 352.528 31.5834  -2
   0   6 -13 352.528 31.5834   1
   0  -6 -17 535.271 31.5972  -2
   0   6 -12 535.271 31.5972   1
   0  -6 -16 670.632 32.7484  -2
   0   6 -11 670.632 32.7484   1
   0  -6 -15 474.826 30.3916  -2
   0   6 -10 474.826 30.3916   1
   0  -6 -14 1457.36 44.5579  -2
   0   6  -9 1457.36 44.5579   1
   0  -6 -13 981.335 44.5490  -2
   0   6  -8 981.335 44.5490   1
   0  -6 -12 1335.64 44.9521  -2
   0   6  -7 1335.64 44.9521   1
   0  -6 -11 1880.28 49.3898  -2
   0   6  -6 1880.28 49.3898   1
   0  -6 -10 2596.26 58.5057  -2
   0   6  -5 2596.26 58.5057   1
   0  -6  -9 1684.09 40.2884  -2
   0   6  -4 1684.09 40.2884   1
   0  -6  -8 1548.16 39.7456  -2
   0   6  -3 1548.16 39.7456   1
   0  -6  -7 870.933 46.5594  -2
   0   6  -2 870.933 46.5594   1
   0  -6  -6 1741.36 66.5312  -2
   0   6  -1 1741.36 66.5312   1
   0  -6  -5 2307.57 65.1885  -2
   0   6   0 2307.57 65.1885   1
   0  -6  -4 1366.21 58.1921  -2
   0   6   1 1366.21 58.1921   1
   0  -6  -3 3469.94 74.8216  -2
   0   6   2 3469.94 74.8216   1
   0  -6  -2 5217.50 86.0844  -2
   0   6   3 5217.50 86.0844   1
   0  -6  -1 1647.98 63.6975  -2
   0   6   4 1647.98 63.6975   1
   0  -6   0 1681.17 64.3498  -2
   0   6   5 1681.17 64.3498   1
   0  -6   1 1955.23 65.6999  -2
   0   6   6 1955.23 65.6999   1
   0  -6   2 976.353 60.2644  -2
   0   6   7 976.353 60.2644   1
   0  -6   3 1213.67 58.1208  -2
   0   6   8 1213.67 58.1208   1
   0  -6   4 1967.32 72.1065  -2
   0   6   9 1967.32 72.1065   1
   0  -6   5 2719.12 68.5779  -2
   0   6  10 2719.12 68.5779   1
   0  -6   6 2374.33 71.6848  -2
   0   6  11 2374.33 71.6848   1
   0  -6   7 1343.79 67.3478  -2
   0   6  12 1343.79 67.3478   1
   0  -6   8 751.741 59.0330  -2
   0   6  13 751.741 59.0330   1
   0  -6   9 1363.63 65.7502  -2
   0   6  14 1363.63 65.7502   1
   0  -6  10 733.204 57.7199  -2
   0   6  15 733.204 57.7199   1
   0  -6  11 728.631 58.2250  -2
   0   6  16 728.631 58.2250   1
   0  -6  12 810.438 63.9159  -2
   0   6  17 810.438 63.9159   1
   0  -6  13 565.658 66.1185  -2
   0   6  18 565.658 66.1185   1
   0  -6  14 518.387 62.8123  -2
   0   6  19 518.387 62.8123   1
   0  -6  15 338.466 53.6750  -2
   0   6  20 338.466 53.6750   1
   0  -6  16 107.094 60.1727  -2
   0   6  21 107.094 60.1727   1
   0  -6  17 379.368 54.6917  -2
   0   6  22 379.368 54.6917   1
   0  -6  18 446.247 60.5837  -2
   0   6  23 446.247 60.5837   1
   0  -6  19 192.697 53.1823  -2
   0   6  24 192.697 53.1823   1
   0  -6  20 1135.08 60.5087  -2
   0   6  25 1135.08 60.5087   1
   0  -6  21 343.415 53.2372  -2
   0   6  26 343.415 53.2372   1
   0  -6  22 200.918 49.9269  -2
   0   6  27 200.918 49.9269   1
   0   6  28 292.508 40.6081   1
   0   6  29 91.1523 31.2497   1
   0   6  33-4.28343 44.3696   1
   0   6  34 32.8246 47.2186   1
   0   6  35 25.3766 34.6117   1
   0  -6  30 135.269 37.4506  -2
   0   6  35 135.269 37.4506   1
   0   6  36 109.311 43.5439   1
   0  -6  31 119.715 38.8967  -2
   0   6  36 119.715 38.8967   1
   0   6  37 0.39679 34.2203   1
   0  -6  32 28.9624 39.8129  -2
   0   6  37 28.9624 39.8129   1
   0   6  38-4.59268 30.8333   1
   0  -6  33 0.71409 33.5041  -2
   0   6  38 0.71409 33.5041   1
   0   6  39-1.12493 29.2324   1
   0   6  40 35.1005 27.1416   1
   0   6  41 42.3698 24.5999   1
   0   6  42-11.6548 21.8399   1
   0  -7 -36 24.9852 35.5901  -2
   0   7 -31 24.9852 35.5901   1
   0  -7 -35-0.05498 30.9021  -2
   0   7 -30-0.05498 30.9021   1
   0  -7 -34 36.2647 30.7106  -2
   0   7 -29 36.2647 30.7106   1
   0  -7 -33 11.0544 33.1963  -2
   0   7 -28 11.0544 33.1963   1
   0  -7 -32-7.36559 33.3856  -2
   0   7 -27-7.36559 33.3856   1
   0  -7 -31 33.8890 33.2425  -2
   0   7 -26 33.8890 33.2425   1
   0  -7 -30 207.111 40.8085  -2
   0   7 -25 207.111 40.8085   1
   0  -7 -29 50.9828 33.3215  -2
   0   7 -24 50.9828 33.3215   1
   0  -7 -28 52.0603 36.2035  -2
   0   7 -23 52.0603 36.2035   1
   0  -7 -27 114.637 37.7526  -2
   0   7 -22 114.637 37.7526   1
   0  -7 -26 189.355 39.1350  -2
   0   7 -21 189.355 39.1350   1
   0  -7 -25 32.3440 36.6839  -2
   0   7 -20 32.3440 36.6839   1
   0  -7 -24-36.5500 30.0295  -2
   0   7 -19-36.5500 30.0295   1
   0  -7 -23 82.0701 31.9162  -2
   0   7 -18 82.0701 31.9162   1
   0  -7 -22 428.295 36.1159  -2
   0   7 -17 428.295 36.1159   1
   0  -7 -21 527.796 32.0755  -2
   0   7 -16 527.796 32.0755   1
   0  -7 -20 823.955 35.1225  -2
   0   7 -15 823.955 35.1225   1
   0  -7 -19 750.605 45.1544  -2
   0   7 -14 750.605 45.1544   1
   0  -7 -18 526.321 42.6510  -2
   0   7 -13 526.321 42.6510   1
   0  -7 -17 315.695 41.4179  -2
   0   7 -12 315.695 41.4179   1
   0  -7 -16 8.47944 29.9230  -2
   0   7 -11 8.47944 29.9230   1
   0  -7 -15 49.9898 31.5959  -2
   0   7 -10 49.9898 31.5959   1
   0  -7 -14 9.37441 29.7172  -2
   0   7  -9 9.37441 29.7172   1
   0  -7 -13 214.892 41.1202  -2
   0   7  -8 214.892 41.1202   1
   0  -7 -12 819.856 45.3044  -2
   0   7  -7 819.856 45.3044   1
   0  -7 -11 1862.21 86.7637  -2
   0   7  -6 1862.21 86.7637   1
   0  -7 -10 1993.74 89.7353  -2
   0   7  -5 1993.74 89.7353   1
   0  -7  -9 1568.61 83.5485  -2
   0   7  -4 1568.61 83.5485   1
   0  -7  -1 410.996 61.6275  -2
   0   7   4 410.996 61.6275   1
   0  -7   0 344.365 67.8589  -2
   0   7   5 344.365 67.8589   1
   0  -7   1 101.378 52.0374  -2
   0   7   6 101.378 52.0374   1
   0  -7   2 134.373 63.5556  -2
   0   7   7 134.373 63.5556   1
   0  -7   3 429.511 61.7952  -2
   0   7   8 429.511 61.7952   1
   0  -7   4 1052.19 77.9651  -2
   0   7   9 1052.19 77.9651   1
   0  -7   5 1482.32 70.1385  -2
   0   7  10 1482.32 70.1385   1
   0  -7   6 1217.75 53.4124  -2
   0   7  11 1217.75 53.4124   1
   0  -7   7 515.003 50.0492  -2
   0   7  12 515.003 50.0492   1
   0  -7   8 168.089 45.1608  -2
   0   7  13 168.089 45.1608   1
   0  -7   9-15.4342 43.5885  -2
   0   7  14-15.4342 43.5885   1
   0  -7  10 56.0687 40.1241  -2
   0   7  15 56.0687 40.1241   1
   0  -7  11 51.9242 39.7010  -2
   0   7  16 51.9242 39.7010   1
   0  -7  12 266.392 43.3728  -2
   0   7  17 266.392 43.3728   1
   0  -7  13 559.546 43.4809  -2
   0   7  18 559.546 43.4809   1
   0  -7  14 784.677 44.7724  -2
   0   7  19 784.677 44.7724   1
   0  -7  15 752.881 46.3631  -2
   0   7  20 752.881 46.3631   1
   0  -7  16 596.358 43.1957  -2
   0   7  21 596.358 43.1957   1
   0  -7  17 218.262 41.5071  -2
   0   7  22 218.262 41.5071   1
   0  -7  18 89.1281 37.9518  -2
   0   7  23 89.1281 37.9518   1
   0  -7  19 25.7415 35.7870  -2
   0   7  24 25.7415 35.7870   1
   0  -7  20 57.7538 53.4956  -2
   0   7  25 57.7538 53.4956   1
   0  -7  21 85.6711 57.8730  -2
   0   7  26 85.6711 57.8730   1
   0  -7  22 160.086 63.6606  -2
   0   7  27 160.086 63.6606   1
   0  -7  23 30.4746 55.9473  -2
   0   7  28 30.4746 55.9473   1
   0  -7  24-0.49300 50.8400  -2
   0   7  29-0.49300 50.8400   1
   0  -7  25 208.434 51.7853  -2
   0   7  30 208.434 51.7853   1
   0  -7  26 215.979 51.3495  -2
   0   7  31 215.979 51.3495   1
   0  -7  27-9.45362 49.6172  -2
   0   7  32-9.45362 49.6172   1
   0  -7  28 146.459 44.8302  -2
   0   7  33 146.459 44.8302   1
   0  -7  29-8.79474 42.3370  -2
   0   7  34-8.79474 42.3370   1
   0  -7  30 84.1883 37.9093  -2
   0   7  35 84.1883 37.9093   1
   0  -7  31 146.758 36.9995  -2
   0   7  36 146.758 36.9995   1
   0  -7  32 64.2476 30.0875  -2
   0   7  37 64.2476 30.0875   1
   0  -7  33 58.0230 25.3194  -2
   0   7  38 58.0230 25.3194   1
   0  -8 -20 45.8391 39.1972  -2
   0   8 -14 45.8391 39.1972   1
   0  -8 -19 1.32396 42.3667  -2
   0   8 -13 1.32396 42.3667   1
   0  -8 -18-5.64448 44.8809  -2
   0   8 -12-5.64448 44.8809   1
   0  -8 -17 67.9051 41.9626  -2
   0   8 -11 67.9051 41.9626   1
   0  -8 -16 189.890 53.3308  -2
   0   8 -10 189.890 53.3308   1
   0  -8 -15 129.238 32.7821  -2
   0   8  -9 129.238 32.7821   1
   0  -8 -14 185.907 33.6152  -2
   0   8  -8 185.907 33.6152   1
   0  -8 -13 179.971 31.5336  -2
   0   8  -7 179.971 31.5336   1
   0  -8 -12 112.592 31.7083  -2
   0   8  -6 112.592 31.7083   1
   0  -8 -11 71.7283 54.6021  -2
   0   8  -5 71.7283 54.6021   1
   0  -8 -10 209.136 53.5622  -2
   0   8  -4 209.136 53.5622   1
   0  -8  -9 61.0065 48.3682  -2
   0   8  -3 61.0065 48.3682   1
   0  -8  -8 44.2652 58.7939  -2
   0   8  -2 44.2652 58.7939   1
   0  -8  -7 84.5490 62.0754  -2
   0   8  -1 84.5490 62.0754   1
   0  -8  -6 97.3756 47.9970  -2
   0   8   0 97.3756 47.9970   1
   0  -8  -5 42.9937 62.7773  -2
   0   8   1 42.9937 62.7773   1
   0  -8  -4 118.208 48.0361  -2
   0   8   2 118.208 48.0361   1
   0  -8  -3 47.0238 61.9766  -2
   0   8   3 47.0238 61.9766   1
   0  -8  -2 127.985 57.9336  -2
   0   8   4 127.985 57.9336   1
   0  -8  -1-6.17678 44.1474  -2
   0   8   5-6.17678 44.1474   1
   0  -8   0 111.100 52.7264  -2
   0   8   6 111.100 52.7264   1
   0  -8   1 80.6517 55.5554  -2
   0   8   7 80.6517 55.5554   1
   0  -8   2 74.7669 55.5665  -2
   0   8   8 74.7669 55.5665   1
   0  -8   3 41.2269 51.7090  -2
   0   8   9 41.2269 51.7090   1
   0  -8   4 231.409 48.6740  -2
   0   8  10 231.409 48.6740   1
   0  -8   5 72.2342 51.7167  -2
   0   8  11 72.2342 51.7167   1
   0  -8   6 68.0022 54.6893  -2
   0   8  12 68.0022 54.6893   1
   0  -8   7 212.136 47.7518  -2
   0   8  13 212.136 47.7518   1
   0  -8   8 192.086 52.0302  -2
   0   8  14 192.086 52.0302   1
   0  -8   9 98.6996 48.9481  -2
   0   8  15 98.6996 48.9481   1
   0  -8  10 33.3731 30.6365  -2
   0   8  16 33.3731 30.6365   1
   0  -8  11 71.7063 28.3232  -2
   0   8  17 71.7063 28.3232   1
   0  -8  12 10.5124 26.9707  -2
   0   8  18 10.5124 26.9707   1
   0  -8  13-4.28575 38.1330  -2
   0   8  19-4.28575 38.1330   1
   0  -8  14 39.6591 38.5016  -2
   0   8  20 39.6591 38.5016   1
   0  -8  15 26.1080 39.5932  -2
   0   8  21 26.1080 39.5932   1
   0  -8  16 51.4465 39.3171  -2
   0   8  22 51.4465 39.3171   1
   0  -8  17-19.0721 36.5807  -2
   0   8  23-19.0721 36.5807   1
   0  -8  18 14.1611 37.3424  -2
   0   8  24 14.1611 37.3424   1
   0  -8  19 2.78138 35.2910  -2
   0   8  25 2.78138 35.2910   1
   0  -8  20-2.01541 31.4216  -2
   0   8  26-2.01541 31.4216   1
   0  -8  21 9.02714 31.5246  -2
   0   8  27 9.02714 31.5246   1
   0  -8  22 40.3005 29.3321  -2
   0   8  28 40.3005 29.3321   1
   0  -8  23 5.94600 27.0446  -2
   0   8  29 5.94600 27.0446   1
   0  -9 -10 21.5401 31.0256  -2
   0   9  -3 21.5401 31.0256   1
   0  -9  -9 29.1616 31.2741  -2
   0   9  -2 29.1616 31.2741   1
   0  -9  -8 71.5204 21.0493  -2
   0   9  -1 71.5204 21.0493   1
   0  -9  -7 10.0154 20.2541  -2
   0   9   0 10.0154 20.2541   1
   0  -9  -6 11.4733 21.3061  -2
   0   9   1 11.4733 21.3061   1
   0  -9  -5-10.3038 21.1009  -2
   0   9   2-10.3038 21.1009   1
   0  -9  -4 4.76682 21.9329  -2
   0   9   3 4.76682 21.9329   1
   0  -9  -3 33.1206 22.0795  -2
   0   9   4 33.1206 22.0795   1
   0  -9  -2 6.23993 21.8178  -2
   0   9   5 6.23993 21.8178   1
   0  -9  -1 12.1362 21.7118  -2
   0   9   6 12.1362 21.7118   1
   0  -9   0 20.5581 22.3301  -2
   0   9   7 20.5581 22.3301   1
   0  -9   1 14.4962 20.7150  -2
   0   9   8 14.4962 20.7150   1
   0  -9   2 11.0458 20.4684  -2
   0   9   9 11.0458 20.4684   1
   0  -9   3 14.3653 21.0115  -2
   0   9  10 14.3653 21.0115   1
   0  -9   4 18.0308 19.4772  -2
   0   9  11 18.0308 19.4772   1
   0  -9   5 11.3390 31.4054  -2
   0   9  12 11.3390 31.4054   1
   0  -9   6 20.1417 30.3281  -2
   0   9  13 20.1417 30.3281   1
   0  -9   7 20.0954 29.0137  -2
   0   9  14 20.0954 29.0137   1
   0  -9   8 6.69231 24.7615  -2
   0   9  15 6.69231 24.7615   1
   0  -9   9 1.17159 25.3527  -2
   0   9  16 1.17159 25.3527   1
  -1   9   6 16.1265 16.4298   1
   1  -9  -2-1.31046 23.0034  -2
  -1   9   5-1.31046 23.0034   1
   1  -9  -3-2.60031 22.4562  -2
  -1   9   4-2.60031 22.4562   1
   1  -9  -4-5.75431 23.0990  -2
  -1   9   3-5.75431 23.0990   1
   1  -9  -5-9.57554 23.2425  -2
  -1   9   2-9.57554 23.2425   1
   1  -9  -6 29.1604 23.6339  -2
  -1   9   1 29.1604 23.6339   1
  -1   9   0 0.63171 17.6858   1
   1  -8  18 43.7375 26.7764  -2
  -1   8  24 43.7375 26.7764   1
   1  -8  17 2.83976 23.7006  -2
  -1   8  23 2.83976 23.7006   1
   1  -8  16 112.251 31.6843  -2
  -1   8  22 112.251 31.6843   1
   1  -8  15 46.8183 30.5298  -2
  -1   8  21 46.8183 30.5298   1
   1  -8  14-16.1582 29.3500  -2
  -1   8  20-16.1582 29.3500   1
   1  -8  13 30.7442 19.4615  -2
  -1   8  19 30.7442 19.4615   1
   1  -8  12 59.6740 37.1191  -2
  -1   8  18 59.6740 37.1191   1
   1  -8  11 39.3898 40.2726  -2
  -1   8  17 39.3898 40.2726   1
   1  -8  10 18.7792 40.1657  -2
  -1   8  16 18.7792 40.1657   1
   1  -8   9 169.939 45.0151  -2
  -1   8  15 169.939 45.0151   1
   1  -8   8-4.34251 46.7307  -2
  -1   8  14-4.34251 46.7307   1
   1  -8   7 134.386 46.7756  -2
  -1   8  13 134.386 46.7756   1
   1  -8   6 53.7991 51.9501  -2
  -1   8  12 53.7991 51.9501   1
   1  -8   5 260.192 57.5125  -2
  -1   8  11 260.192 57.5125   1
   1  -8   4 296.059 54.7568  -2
  -1   8  10 296.059 54.7568   1
   1  -8   3 126.032 49.2941  -2
  -1   8   9 126.032 49.2941   1
   1  -8   2 5.73204 48.2347  -2
  -1   8   8 5.73204 48.2347   1
   1  -8   1 90.0462 50.7444  -2
  -1   8   7 90.0462 50.7444   1
   1  -8   0 6.50024 56.1710  -2
  -1   8   6 6.50024 56.1710   1
   1  -8  -1 85.4527 58.5455  -2
  -1   8   5 85.4527 58.5455   1
   1  -8  -2 31.1657 46.4549  -2
  -1   8   4 31.1657 46.4549   1
   1  -8  -3-14.3783 55.7315  -2
  -1   8   3-14.3783 55.7315   1
   1  -8  -4 47.0442 52.9510  -2
  -1   8   2 47.0442 52.9510   1
   1  -8  -5 65.8697 57.6252  -2
  -1   8   1 65.8697 57.6252   1
   1  -8  -6 16.4245 43.6248  -2
  -1   8   0 16.4245 43.6248   1
   1  -8  -7 13.9971 53.7964  -2
  -1   8  -1 13.9971 53.7964   1
   1  -8  -8 82.9339 57.3969  -2
  -1   8  -2 82.9339 57.3969   1
   1  -8  -9 142.744 58.0951  -2
  -1   8  -3 142.744 58.0951   1
   1  -8 -10 438.158 58.2104  -2
  -1   8  -4 438.158 58.2104   1
   1  -8 -11 293.136 56.2680  -2
  -1   8  -5 293.136 56.2680   1
   1  -8 -12 110.306 52.9056  -2
  -1   8  -6 110.306 52.9056   1
   1  -8 -13 150.548 47.4204  -2
  -1   8  -7 150.548 47.4204   1
   1  -8 -14 43.2000 40.8438  -2
  -1   8  -8 43.2000 40.8438   1
   1  -8 -15 264.306 48.2207  -2
  -1   8  -9 264.306 48.2207   1
   1  -8 -16 40.4934 38.7522  -2
  -1   8 -10 40.4934 38.7522   1
   1  -8 -17 157.800 40.1667  -2
  -1   8 -11 157.800 40.1667   1
   1  -8 -18 14.8360 35.6548  -2
  -1   8 -12 14.8360 35.6548   1
   1  -8 -19 77.4277 34.2780  -2
  -1   8 -13 77.4277 34.2780   1
   1  -8 -20 8.89747 30.3678  -2
  -1   8 -14 8.89747 30.3678   1
   1  -7  31 25.8007 24.7361  -2
  -1   7  36 25.8007 24.7361   1
   1  -7  30 5.29434 29.7027  -2
  -1   7  35 5.29434 29.7027   1
   1  -7  29 0.81089 32.8382  -2
  -1   7  34 0.81089 32.8382   1
   1  -7  28 69.7007 38.1351  -2
  -1   7  33 69.7007 38.1351   1
   1  -7  27 27.3890 39.5136  -2
  -1   7  32 27.3890 39.5136   1
   1  -7  26 38.8332 44.9576  -2
  -1   7  31 38.8332 44.9576   1
   1  -7  25 36.2616 43.1167  -2
  -1   7  30 36.2616 43.1167   1
   1  -7  24 17.2779 44.5859  -2
  -1   7  29 17.2779 44.5859   1
   1  -7  23 168.530 30.5399  -2
  -1   7  28 168.530 30.5399   1
   1  -7  22 162.169 38.4883  -2
  -1   7  27 162.169 38.4883   1
   1  -7  21 139.473 44.6649  -2
  -1   7  26 139.473 44.6649   1
   1  -7  20 35.9372 44.8360  -2
  -1   7  25 35.9372 44.8360   1
   1  -7  19 192.183 48.3139  -2
  -1   7  24 192.183 48.3139   1
   1  -7  18 215.238 45.1008  -2
  -1   7  23 215.238 45.1008   1
   1  -7  17 153.580 51.3642  -2
  -1   7  22 153.580 51.3642   1
   1  -7  16 136.224 53.0883  -2
  -1   7  21 136.224 53.0883   1
   1  -7  15 1.84790 52.6954  -2
  -1   7  20 1.84790 52.6954   1
   1  -7  14 320.585 54.6645  -2
  -1   7  19 320.585 54.6645   1
   1  -7  13 334.662 65.1032  -2
  -1   7  18 334.662 65.1032   1
   1  -7  12 237.908 63.2594  -2
  -1   7  17 237.908 63.2594   1
   1  -7  11 1085.02 69.3968  -2
  -1   7  16 1085.02 69.3968   1
   1  -7  10 263.696 59.0341  -2
  -1   7  15 263.696 59.0341   1
   1  -7   9 340.026 61.9985  -2
  -1   7  14 340.026 61.9985   1
   1  -7   8 300.924 67.8648  -2
  -1   7  13 300.924 67.8648   1
   1  -7   7 285.098 69.9658  -2
  -1   7  12 285.098 69.9658   1
   1  -7   6 60.8990 57.7717  -2
  -1   7  11 60.8990 57.7717   1
   1  -7   5 369.249 55.3793  -2
  -1   7  10 369.249 55.3793   1
   1  -7   4 363.627 68.2730  -2
  -1   7   9 363.627 68.2730   1
   1  -7   3 191.846 51.2003  -2
  -1   7   8 191.846 51.2003   1
   1  -7   2 54.9950 62.0246  -2
  -1   7   7 54.9950 62.0246   1
   1  -7   1 120.934 49.0847  -2
  -1   7   6 120.934 49.0847   1
   1  -7   0 107.458 53.3879  -2
  -1   7   5 107.458 53.3879   1
   1  -7  -1 65.6001 60.1113  -2
  -1   7   4 65.6001 60.1113   1
   1  -7  -2-21.3836 56.7743  -2
  -1   7   3-21.3836 56.7743   1
   1  -7  -3 105.658 54.6614  -2
  -1   7   2 105.658 54.6614   1
   1  -7  -4 105.969 54.2737  -2
  -1   7   1 105.969 54.2737   1
   1  -7  -5 81.8675 54.3513  -2
  -1   7   0 81.8675 54.3513   1
   1  -7  -6 47.4165 52.5011  -2
  -1   7  -1 47.4165 52.5011   1
   1  -7 -11 69.2114 217.313  -2
  -1   7  -6 69.2114 217.313   1
   1  -7 -12 541.217 213.329  -2
  -1   7  -7 541.217 213.329   1
   1  -7 -13 357.398 62.1153  -2
  -1   7  -8 357.398 62.1153   1
   1  -7 -14 308.995 63.1810  -2
  -1   7  -9 308.995 63.1810   1
   1  -7 -15 361.964 60.8691  -2
  -1   7 -10 361.964 60.8691   1
   1  -7 -16 1068.45 65.0805  -2
  -1   7 -11 1068.45 65.0805   1
   1  -7 -17 343.097 55.3142  -2
  -1   7 -12 343.097 55.3142   1
   1  -7 -18 328.134 53.3713  -2
  -1   7 -13 328.134 53.3713   1
   1  -7 -19 574.287 51.1587  -2
  -1   7 -14 574.287 51.1587   1
   1  -7 -20 92.9101 41.4197  -2
  -1   7 -15 92.9101 41.4197   1
   1  -7 -21 124.743 42.6467  -2
  -1   7 -16 124.743 42.6467   1
   1  -7 -22 106.113 39.7246  -2
  -1   7 -17 106.113 39.7246   1
   1  -7 -23 280.394 38.7126  -2
  -1   7 -18 280.394 38.7126   1
   1  -7 -24 217.937 84.4345  -2
  -1   7 -19 217.937 84.4345   1
   1  -7 -25 97.5104 75.2257  -2
  -1   7 -20 97.5104 75.2257   1
   1  -7 -26 58.3220 69.9020  -2
  -1   7 -21 58.3220 69.9020   1
   1  -7 -27 75.7876 69.8037  -2
  -1   7 -22 75.7876 69.8037   1
   1  -7 -28 169.907 73.0842  -2
  -1   7 -23 169.907 73.0842   1
   1  -7 -29 43.8819 68.2405  -2
  -1   7 -24 43.8819 68.2405   1
   1  -7 -30-2.98195 62.2686  -2
  -1   7 -25-2.98195 62.2686   1
   1  -7 -31 43.6457 69.5851  -2
  -1   7 -26 43.6457 69.5851   1
   1  -7 -32 31.3120 69.1973  -2
  -1   7 -27 31.3120 69.1973   1
   1  -7 -33 9.25206 71.4354  -2
  -1   7 -28 9.25206 71.4354   1
   1  -7 -34-22.8768 71.8781  -2
  -1   7 -29-22.8768 71.8781   1
   1  -7 -35-20.7600 72.3698  -2
  -1   7 -30-20.7600 72.3698   1
  -1   6  41 15.3736 21.0058   1
  -1   6  40 52.0352 24.7891   1
  -1   6  39 45.5649 30.2530   1
  -1   6  38 87.0683 34.6161   1
  -1   6  37 111.895 38.7821   1
  -1   6  36 36.5905 40.5961   1
   1  -6  27 3.04438 40.6614  -2
  -1   6  31 3.04438 40.6614   1
   1  -6  26 34.8720 41.0578  -2
  -1   6  30 34.8720 41.0578   1
   1  -6  25 164.173 46.2076  -2
  -1   6  29 164.173 46.2076   1
   1  -6  24 128.705 48.0544  -2
  -1   6  28 128.705 48.0544   1
   1  -6  23 30.9203 49.3642  -2
  -1   6  27 30.9203 49.3642   1
   1  -6  22 635.221 57.7598  -2
  -1   6  26 635.221 57.7598   1
   1  -6  21 129.610 55.9629  -2
  -1   6  25 129.610 55.9629   1
   1  -6  20 317.210 59.5133  -2
  -1   6  24 317.210 59.5133   1
   1  -6  19 157.465 52.4834  -2
  -1   6  23 157.465 52.4834   1
   1  -6  18 508.045 65.2101  -2
  -1   6  22 508.045 65.2101   1
   1  -6  17 1177.83 65.1418  -2
  -1   6  21 1177.83 65.1418   1
   1  -6  16 614.946 69.6833  -2
  -1   6  20 614.946 69.6833   1
   1  -6  15 568.377 58.9493  -2
  -1   6  19 568.377 58.9493   1
   1  -6  14 907.389 65.3682  -2
  -1   6  18 907.389 65.3682   1
   1  -6  13 487.025 68.6843  -2
  -1   6  17 487.025 68.6843   1
   1  -6  12 753.263 74.7982  -2
  -1   6  16 753.263 74.7982   1
   1  -6  11 113.730 66.8714  -2
  -1   6  15 113.730 66.8714   1
   1  -6  10 280.897 70.9895  -2
  -1   6  14 280.897 70.9895   1
   1  -6   9 1315.28 78.6202  -2
  -1   6  13 1315.28 78.6202   1
   1  -6   8 385.805 58.5469  -2
  -1   6  12 385.805 58.5469   1
   1  -6   7 860.072 62.6270  -2
  -1   6  11 860.072 62.6270   1
   1  -6   6 107.612 65.9243  -2
  -1   6  10 107.612 65.9243   1
   1  -6   5 558.383 59.5601  -2
  -1   6   9 558.383 59.5601   1
   1  -6   4 1032.64 72.0295  -2
  -1   6   8 1032.64 72.0295   1
   1  -6   3 997.485 63.3296  -2
  -1   6   7 997.485 63.3296   1
   1  -6   2 1190.03 75.0732  -2
  -1   6   6 1190.03 75.0732   1
   1  -6   1 143.753 54.4083  -2
  -1   6   5 143.753 54.4083   1
   1  -6   0 211.067 53.9461  -2
  -1   6   4 211.067 53.9461   1
   1  -6  -1 654.814 61.1079  -2
  -1   6   3 654.814 61.1079   1
   1  -6  -2 374.666 55.3284  -2
  -1   6   2 374.666 55.3284   1
   1  -6  -3 535.818 57.2359  -2
  -1   6   1 535.818 57.2359   1
   1  -6  -4 155.191 54.9124  -2
  -1   6   0 155.191 54.9124   1
   1  -6  -5 544.670 60.6782  -2
  -1   6  -1 544.670 60.6782   1
   1  -6  -6 1337.11 61.0967  -2
  -1   6  -2 1337.11 61.0967   1
   1  -6  -7 704.428 54.0337  -2
  -1   6  -3 704.428 54.0337   1
   1  -6  -8 711.339 51.9714  -2
  -1   6  -4 711.339 51.9714   1
   1  -6  -9 294.397 47.0464  -2
  -1   6  -5 294.397 47.0464   1
   1  -6 -10 256.964 37.4848  -2
  -1   6  -6 256.964 37.4848   1
   1  -6 -11 1068.27 45.3775  -2
  -1   6  -7 1068.27 45.3775   1
   1  -6 -12 829.673 62.4110  -2
  -1   6  -8 829.673 62.4110   1
  -1   6  -9 620.119 48.3585   1
   1  -6 -14 500.382 55.9753  -2
  -1   6 -10 500.382 55.9753   1
   1  -6 -15 245.861 56.7748  -2
  -1   6 -11 245.861 56.7748   1
   1  -6 -16 824.460 64.5641  -2
  -1   6 -12 824.460 64.5641   1
   1  -6 -17 622.060 63.0119  -2
  -1   6 -13 622.060 63.0119   1
   1  -6 -18 1140.44 62.5456  -2
  -1   6 -14 1140.44 62.5456   1
   1  -6 -19 719.369 46.4644  -2
  -1   6 -15 719.369 46.4644   1
   1  -6 -20 796.020 48.0244  -2
  -1   6 -16 796.020 48.0244   1
   1  -6 -21 1203.94 46.1265  -2
  -1   6 -17 1203.94 46.1265   1
  -1   6 -18 361.879 40.0243   1
   1  -6 -22 689.054 68.1711  -2
  -1   6 -18 689.054 68.1711   1
   1  -6 -23 262.281 59.1782  -2
  -1   6 -19 262.281 59.1782   1
   1  -6 -24 207.762 48.6779  -2
  -1   6 -20 207.762 48.6779   1
  -1   6 -21 202.370 43.3258   1
  -1   6 -22 652.504 51.7425   1
  -1   6 -23 68.7738 42.5731   1
  -1   6 -24 156.674 43.7601   1
  -1   6 -25 123.924 39.7221   1
  -1   6 -26 26.5021 29.4811   1
  -1   6 -27 32.8196 37.8604   1
  -1   6 -28 7.04434 37.2035   1
  -1   6 -29 61.4116 32.5621   1
  -1   6 -30 142.304 36.1012   1
  -1   6 -31 54.5689 34.0918   1
  -1   6 -32 93.1977 29.7808   1
  -1   6 -33 150.981 29.5488   1
  -1   6 -34 27.6276 25.4844   1
  -1   6 -35 82.0383 27.0916   1
  -1   6 -36 314.397 25.3077   1
  -1   6 -37 30.2223 19.5589   1
   1  -5  41 34.8519 28.5232  -2
  -1   5  45 34.8519 28.5232   1
   1  -5  40 49.6845 21.8554  -2
  -1   5  44 49.6845 21.8554   1
   1  -5  39 111.277 25.3212  -2
  -1   5  43 111.277 25.3212   1
   1  -5  38 82.3746 27.3242  -2
  -1   5  42 82.3746 27.3242   1
   1  -5  37 206.697 30.5983  -2
  -1   5  41 206.697 30.5983   1
   1  -5  36 241.618 45.4301  -2
  -1   5  40 241.618 45.4301   1
   1  -5  35 804.522 52.5976  -2
  -1   5  39 804.522 52.5976   1
   1  -5  34 1647.75 59.6281  -2
  -1   5  38 1647.75 59.6281   1
   1  -5  33 689.770 53.5933  -2
  -1   5  37 689.770 53.5933   1
   1  -5  32 1428.06 63.1608  -2
  -1   5  36 1428.06 63.1608   1
   1  -5  31 63.9939 46.8752  -2
  -1   5  35 63.9939 46.8752   1
   1  -5  30 32.6816 43.9692  -2
  -1   5  34 32.6816 43.9692   1
   1  -5  29 328.736 50.8351  -2
  -1   5  33 328.736 50.8351   1
   1  -5  28 331.334 50.2715  -2
  -1   5  32 331.334 50.2715   1
   1  -5  27 1078.94 60.3781  -2
  -1   5  31 1078.94 60.3781   1
   1  -5  26 1191.38 43.1776  -2
  -1   5  30 1191.38 43.1776   1
   1  -5  25 240.723 36.5524  -2
  -1   5  29 240.723 36.5524   1
   1  -5  24 1113.03 43.5886  -2
  -1   5  28 1113.03 43.5886   1
   1  -5  23 1645.86 48.3404  -2
  -1   5  27 1645.86 48.3404   1
   1  -5  22 440.879 39.8571  -2
  -1   5  26 440.879 39.8571   1
  -1   5 -17 553.163 128.665  -2
   1  -5 -21 553.163 128.665   1
  -1   5 -16 2159.21 180.999  -2
   1  -5 -20 2159.21 180.999   1
  -1   5 -15 1856.37 175.902  -2
   1  -5 -19 1856.37 175.902   1
  -1   5 -14 124.248 118.291  -2
   1  -5 -18 124.248 118.291   1
  -1   5 -13 3145.55 190.372  -2
   1  -5 -17 3145.55 190.372   1
  -1   5 -12 1847.83 163.153  -2
   1  -5 -16 1847.83 163.153   1
  -1   5 -11 1126.95 148.566  -2
   1  -5 -15 1126.95 148.566   1
  -1   5 -10 3014.16 190.403  -2
   1  -5 -14 3014.16 190.403   1
  -1   5  -9 9044.94 202.967  -2
   1  -5 -13 9044.94 202.967   1
  -1   5  -8 1003.25 101.992  -2
   1  -5 -12 1003.25 101.992   1
  -1   5  -7 7970.08 186.378  -2
   1  -5 -11 7970.08 186.378   1
   1  -5   6 266.960 78.3348  -2
  -1   5  10 266.960 78.3348   1
   1  -5   5 333.042 76.4397  -2
  -1   5   9 333.042 76.4397   1
   1  -5   4 317.346 69.9396  -2
  -1   5   8 317.346 69.9396   1
  -1   5  -3 795.826 83.1648  -2
   1  -5  -7 795.826 83.1648   1
   1  -5   2 344.436 69.1137  -2
  -1   5   6 344.436 69.1137   1
   1  -5   1 1534.04 160.095  -2
  -1   5   5 1534.04 160.095   1
   1  -5   0 164.590 106.467  -2
  -1   5   4 164.590 106.467   1
   1  -5  -1 270.600 121.950  -2
  -1   5   3 270.600 121.950   1
   1  -5  -2-43.1002 104.858  -2
  -1   5   2-43.1002 104.858   1
   1  -5  -3 467.454 124.855  -2
  -1   5   1 467.454 124.855   1
   1  -5  -4 329.785 120.466  -2
  -1   5   0 329.785 120.466   1
   1  -5  -5 1403.53 150.290  -2
  -1   5  -1 1403.53 150.290   1
   1  -5  -6 297.568 116.940  -2
  -1   5  -2 297.568 116.940   1
   1  -5  -7 754.651 91.7512  -2
  -1   5  -3 754.651 91.7512   1
   1  -5  -8 323.637 82.4054  -2
  -1   5  -4 323.637 82.4054   1
   1  -5  -9 394.974 85.0470  -2
  -1   5  -5 394.974 85.0470   1
   1  -5 -10 505.718 94.8615  -2
  -1   5  -6 505.718 94.8615   1
   1  -5 -11 7797.91 283.578  -2
  -1   5  -7 7797.91 283.578   1
   1  -5 -12 1134.64 166.839  -2
  -1   5  -8 1134.64 166.839   1
   1  -5 -13 8647.62 87.4865  -2
  -1   5  -9 8647.62 87.4865   1
   1  -5 -14 3132.26 64.1947  -2
  -1   5 -10 3132.26 64.1947   1
   1  -5 -15 1643.53 54.7162  -2
  -1   5 -11 1643.53 54.7162   1
   1  -5 -16 2276.53 58.5939  -2
  -1   5 -12 2276.53 58.5939   1
   1  -5 -17 3247.93 61.1812  -2
  -1   5 -13 3247.93 61.1812   1
   1  -5 -18 136.126 39.1706  -2
  -1   5 -14 136.126 39.1706   1
   1  -5 -19 1967.04 46.8160  -2
  -1   5 -15 1967.04 46.8160   1
   1  -5 -20 2381.91 47.7734  -2
  -1   5 -16 2381.91 47.7734   1
   1  -5 -21 543.317 37.7840  -2
  -1   5 -17 543.317 37.7840   1
   1  -5 -22 3147.27 63.6245  -2
  -1   5 -18 3147.27 63.6245   1
   1  -5 -23 78.2163 49.1736  -2
  -1   5 -19 78.2163 49.1736   1
   1  -5 -24 1137.11 86.2272  -2
  -1   5 -20 1137.11 86.2272   1
   1  -5 -32 384.987 66.4699  -2
  -1   5 -28 384.987 66.4699   1
   1  -5 -33 531.884 69.6074  -2
  -1   5 -29 531.884 69.6074   1
   1  -5 -34 24.0356 49.7943  -2
  -1   5 -30 24.0356 49.7943   1
   1  -5 -35 66.5516 60.3007  -2
  -1   5 -31 66.5516 60.3007   1
   1  -5 -36 1298.95 70.9141  -2
  -1   5 -32 1298.95 70.9141   1
   1  -5 -37 727.153 56.4383  -2
  -1   5 -33 727.153 56.4383   1
   1  -5 -38 1714.94 70.9933  -2
  -1   5 -34 1714.94 70.9933   1
   1  -5 -39 1067.76 64.8149  -2
  -1   5 -35 1067.76 64.8149   1
   1  -5 -40 401.435 53.6366  -2
  -1   5 -36 401.435 53.6366   1
   1  -5 -41 384.733 46.0814  -2
  -1   5 -37 384.733 46.0814   1
   1  -5 -42 68.9487 37.1776  -2
  -1   5 -38 68.9487 37.1776   1
   1  -5 -43 164.791 40.3102  -2
  -1   5 -39 164.791 40.3102   1
   1  -5 -44 81.9803 32.8502  -2
  -1   5 -40 81.9803 32.8502   1
   1  -5 -45 64.0702 28.3121  -2
  -1   5 -41 64.0702 28.3121   1
   1  -5 -46-0.01612 22.4330  -2
  -1   5 -42-0.01612 22.4330   1
   1  -4  46 120.556 28.5963  -2
  -1   4  49 120.556 28.5963   1
   1  -4  45 358.462 36.5006  -2
  -1   4  48 358.462 36.5006   1
   1  -4  44 41.1796 34.6209  -2
  -1   4  47 41.1796 34.6209   1
   1  -4  43 4.80369 36.1330  -2
  -1   4  46 4.80369 36.1330   1
  -1   4 -42 25.5388 25.4291  -2
   1  -4 -45 25.5388 25.4291   1
   1  -4  41 51.9222 30.1676  -2
  -1   4  44 51.9222 30.1676   1
   1  -4  40 354.054 27.8545  -2
  -1   4  43 354.054 27.8545   1
   1  -4  39 428.549 29.8043  -2
  -1   4  42 428.549 29.8043   1
   1  -4  38 533.517 40.4368  -2
  -1   4  41 533.517 40.4368   1
  -1   4 -37 396.816 38.7569  -2
   1  -4 -40 396.816 38.7569   1
  -1   4 -36 93.4838 36.3752  -2
   1  -4 -39 93.4838 36.3752   1
   1  -4  35 921.147 46.0821  -2
  -1   4  38 921.147 46.0821   1
   1  -4  34 754.316 46.2683  -2
  -1   4  37 754.316 46.2683   1
  -1   4 -33 643.027 41.7206  -2
   1  -4 -36 643.027 41.7206   1
  -1   4 -32 503.538 44.9796  -2
   1  -4 -35 503.538 44.9796   1
  -1   4 -31 439.030 57.6960  -2
   1  -4 -34 439.030 57.6960   1
  -1   4 -30 82.2964 51.1891  -2
   1  -4 -33 82.2964 51.1891   1
  -1   4 -29 645.544 59.9475  -2
   1  -4 -32 645.544 59.9475   1
  -1   4 -28 454.355 57.5270  -2
   1  -4 -31 454.355 57.5270   1
  -1   4 -27 2122.54 77.1872  -2
   1  -4 -30 2122.54 77.1872   1
  -1   4 -26 319.298 56.1252  -2
   1  -4 -29 319.298 56.1252   1
  -1   4 -25 189.617 49.9839  -2
   1  -4 -28 189.617 49.9839   1
  -1   4 -24 719.258 55.4662  -2
   1  -4 -27 719.258 55.4662   1
  -1   4 -20 603.970 120.343  -2
   1  -4 -23 603.970 120.343   1
  -1   4 -19 354.078 118.291  -2
   1  -4 -22 354.078 118.291   1
  -1   4 -18 1525.10 148.457  -2
   1  -4 -21 1525.10 148.457   1
  -1   4 -17 3549.64 181.417  -2
   1  -4 -20 3549.64 181.417   1
  -1   4 -16 2537.34 154.278  -2
   1  -4 -19 2537.34 154.278   1
  -1   4 -15 1249.16 123.313  -2
   1  -4 -18 1249.16 123.313   1
  -1   4 -14 2304.26 144.252  -2
   1  -4 -17 2304.26 144.252   1
  -1   4 -13 58.3950 77.8405  -2
   1  -4 -16 58.3950 77.8405   1
  -1   4 -12 1655.80 125.349  -2
   1  -4 -15 1655.80 125.349   1
  -1   4 -11 251.391 80.3763  -2
   1  -4 -14 251.391 80.3763   1
  -1   4 -10 2958.26 147.441  -2
   1  -4 -13 2958.26 147.441   1
  -1   4  -9 1566.26 119.912  -2
   1  -4 -12 1566.26 119.912   1
  -1   4  -8 3283.97 154.490  -2
   1  -4 -11 3283.97 154.490   1
  -1   4  -7 7076.18 209.652  -2
   1  -4 -10 7076.18 209.652   1
  -1   4  -3 1229.77 107.431  -2
   1  -4  -6 1229.77 107.431   1
  -1   4  -2 1008.87 83.0642  -2
   1  -4  -5 1008.87 83.0642   1
   1  -4   1 1538.77 90.8868  -2
  -1   4   4 1538.77 90.8868   1
   1  -4   0 2048.62 101.081  -2
  -1   4   3 2048.62 101.081   1
   1  -4  -1 5010.31 142.077  -2
  -1   4   2 5010.31 142.077   1
   1  -4  -2 5585.12 120.553  -2
  -1   4   1 5585.12 120.553   1
   1  -4  -3 2198.99 85.3805  -2
  -1   4   0 2198.99 85.3805   1
  -1   4   4 1523.74 76.8984  -2
   1  -4   1 1523.74 76.8984   1
   1  -4  -5 910.896 65.8207  -2
  -1   4  -2 910.896 65.8207   1
   1  -4  -6 1368.60 74.3872  -2
  -1   4  -3 1368.60 74.3872   1
   1  -4  -7 5379.10 121.322  -2
  -1   4  -4 5379.10 121.322   1
  -1   4   8 7113.81 112.006  -2
   1  -4   5 7113.81 112.006   1
   1  -4  -9 2874.29 81.8122  -2
  -1   4  -6 2874.29 81.8122   1
   1  -4 -10 7151.72 137.960  -2
  -1   4  -7 7151.72 137.960   1
  -1   4  11 3825.98 98.6640  -2
   1  -4   8 3825.98 98.6640   1
   1  -4 -12 1969.49 91.6164  -2
  -1   4  -9 1969.49 91.6164   1
   1  -4 -13 3049.16 127.153  -2
  -1   4 -10 3049.16 127.153   1
  -1   4  14 306.512 70.7666  -2
   1  -4  11 306.512 70.7666   1
   1  -4 -15 1414.10 149.171  -2
  -1   4 -12 1414.10 149.171   1
   1  -4 -16 128.100 104.683  -2
  -1   4 -13 128.100 104.683   1
   1  -4 -17 2086.21 169.662  -2
  -1   4 -14 2086.21 169.662   1
   1  -4 -18 1360.07 153.244  -2
  -1   4 -15 1360.07 153.244   1
   1  -4 -22 269.652 31.0763  -2
  -1   4 -19 269.652 31.0763   1
   1  -4 -23 514.783 48.4328  -2
  -1   4 -20 514.783 48.4328   1
   1  -4 -24 1295.85 51.5945  -2
  -1   4 -21 1295.85 51.5945   1
   1  -4 -25 492.740 49.3817  -2
  -1   4 -22 492.740 49.3817   1
   1  -4 -26 97.5606 42.3183  -2
  -1   4 -23 97.5606 42.3183   1
   1  -4 -27 533.307 49.2571  -2
  -1   4 -24 533.307 49.2571   1
   1  -4 -28 215.589 47.1972  -2
  -1   4 -25 215.589 47.1972   1
   1  -4 -29 396.201 71.6092  -2
  -1   4 -26 396.201 71.6092   1
   1  -4 -30 1934.85 97.9122  -2
  -1   4 -27 1934.85 97.9122   1
   1  -4 -31 673.828 76.2753  -2
  -1   4 -28 673.828 76.2753   1
   1  -4 -32 550.759 69.8809  -2
  -1   4 -29 550.759 69.8809   1
   1  -4 -33 96.7196 71.2716  -2
  -1   4 -30 96.7196 71.2716   1
   1  -4 -34 524.890 67.7989  -2
  -1   4 -31 524.890 67.7989   1
   1  -4 -35 694.064 79.4400  -2
  -1   4 -32 694.064 79.4400   1
   1  -4 -36 507.173 75.6455  -2
  -1   4 -33 507.173 75.6455   1
   1  -4 -44 46.7750 46.2095  -2
  -1   4 -41 46.7750 46.2095   1
   1  -4 -45 31.4381 37.8452  -2
  -1   4 -42 31.4381 37.8452   1
   1  -4 -46 0.97984 32.1970  -2
  -1   4 -43 0.97984 32.1970   1
   1  -4 -47 7.92948 31.0296  -2
  -1   4 -44 7.92948 31.0296   1
   1  -4 -48 238.456 31.5411  -2
  -1   4 -45 238.456 31.5411   1
   1  -4 -49 125.457 24.0366  -2
  -1   4 -46 125.457 24.0366   1
   1  -3  49 49.9227 28.2858  -2
  -1   3  51 49.9227 28.2858   1
   1  -3 -50 69.6649 20.1562   1
   1  -3  48 20.9669 31.0438  -2
  -1   3  50 20.9669 31.0438   1
  -1   3 -47 75.2442 24.2625  -2
   1  -3 -49 75.2442 24.2625   1
   1  -3  46 18.0047 38.6060  -2
  -1   3  48 18.0047 38.6060   1
  -1   3 -45 36.0430 29.4809  -2
   1  -3 -47 36.0430 29.4809   1
  -1   3 -44 34.2569 32.2260  -2
   1  -3 -46 34.2569 32.2260   1
   1  -3  43 187.044 35.0604  -2
  -1   3  45 187.044 35.0604   1
   1  -3  42 207.548 38.0040  -2
  -1   3  44 207.548 38.0040   1
   1  -3  41 106.298 37.6430  -2
  -1   3  43 106.298 37.6430   1
  -1   3 -40 281.734 41.3003  -2
   1  -3 -42 281.734 41.3003   1
  -1   3 -39 384.979 42.4088  -2
   1  -3 -41 384.979 42.4088   1
  -1   3 -38 408.215 44.4744  -2
   1  -3 -40 408.215 44.4744   1
  -1   3 -37 3096.74 62.6723  -2
   1  -3 -39 3096.74 62.6723   1
  -1   3 -36 491.392 63.2956  -2
   1  -3 -38 491.392 63.2956   1
  -1   3 -35 263.591 60.5392  -2
   1  -3 -37 263.591 60.5392   1
  -1   3 -34 532.087 67.0685  -2
   1  -3 -36 532.087 67.0685   1
  -1   3 -33 3078.80 93.9167  -2
   1  -3 -35 3078.80 93.9167   1
  -1   3 -32 5325.01 111.197  -2
   1  -3 -34 5325.01 111.197   1
  -1   3 -31 453.001 64.7687  -2
   1  -3 -33 453.001 64.7687   1
  -1   3 -30 2913.77 87.1796  -2
   1  -3 -32 2913.77 87.1796   1
  -1   3 -29 886.206 61.7223  -2
   1  -3 -31 886.206 61.7223   1
  -1   3 -28 153.938 46.2726  -2
   1  -3 -30 153.938 46.2726   1
  -1   3 -27 1142.69 60.2937  -2
   1  -3 -29 1142.69 60.2937   1
  -1   3 -26 685.016 55.6280  -2
   1  -3 -28 685.016 55.6280   1
  -1   3 -21 2098.15 139.330  -2
   1  -3 -23 2098.15 139.330   1
  -1   3 -20 4843.10 175.747  -2
   1  -3 -22 4843.10 175.747   1
  -1   3 -19 109.132 84.1694  -2
   1  -3 -21 109.132 84.1694   1
  -1   3 -18 7778.97 204.176  -2
   1  -3 -20 7778.97 204.176   1
  -1   3 -17 3529.06 142.178  -2
   1  -3 -19 3529.06 142.178   1
  -1   3 -16 29006.1 333.112  -2
   1  -3 -18 29006.1 333.112   1
  -1   3 -15 21919.9 297.351  -2
   1  -3 -17 21919.9 297.351   1
  -1   3 -14 503.537 102.745  -2
   1  -3 -16 503.537 102.745   1
  -1   3 -13 3236.77 144.670  -2
   1  -3 -15 3236.77 144.670   1
  -1   3 -12 65421.8 466.957  -2
   1  -3 -14 65421.8 466.957   1
  -1   3 -11 10247.6 202.709  -2
   1  -3 -13 10247.6 202.709   1
  -1   3 -10 12354.5 199.985  -2
   1  -3 -12 12354.5 199.985   1
  -1   3  -6 24108.8 296.595  -2
   1  -3  -8 24108.8 296.595   1
  -1   3  -5 958.061 94.3702  -2
   1  -3  -7 958.061 94.3702   1
  -1   3  -4 4765.27 149.711  -2
   1  -3  -6 4765.27 149.711   1
  -1   3  -3 12498.2 225.295  -2
   1  -3  -5 12498.2 225.295   1
  -1   3  -2 6417.06 157.469  -2
   1  -3  -4 6417.06 157.469   1
  -1   3  -1 12013.5 209.462  -2
   1  -3  -3 12013.5 209.462   1
  -1   3   0 9467.10 138.437  -2
   1  -3  -2 9467.10 138.437   1
  -1   3   1 5742.40 113.288  -2
   1  -3  -1 5742.40 113.288   1
  -1   3   2 9183.62 118.629  -2
   1  -3   0 9183.62 118.629   1
   1  -3  -3 10298.3 126.087  -2
  -1   3  -1 10298.3 126.087   1
  -1   3   4 5782.59 99.6831  -2
   1  -3   2 5782.59 99.6831   1
   1  -3  -5 13301.8 146.376  -2
  -1   3  -3 13301.8 146.376   1
   1  -3  -6 4038.91 90.7624  -2
  -1   3  -4 4038.91 90.7624   1
   1  -3  -7 862.406 44.2012  -2
  -1   3  -5 862.406 44.2012   1
   1  -3  -8 24740.2 236.656  -2
  -1   3  -6 24740.2 236.656   1
   1  -3  -9 55323.8 333.120  -2
  -1   3  -7 55323.8 333.120   1
   1  -3 -10 25165.1 310.358  -2
  -1   3  -8 25165.1 310.358   1
   1  -3 -11 5742.73 93.0121  -2
  -1   3  -9 5742.73 93.0121   1
  -1   3  12 9440.56 141.544  -2
   1  -3  10 9440.56 141.544   1
  -1   3  13 11110.3 172.838  -2
   1  -3  11 11110.3 172.838   1
  -1   3  14 69605.6 421.980  -2
   1  -3  12 69605.6 421.980   1
  -1   3  15 2587.21 107.590  -2
   1  -3  13 2587.21 107.590   1
  -1   3  16 221.326 78.3139  -2
   1  -3  14 221.326 78.3139   1
  -1   3  17 19883.1 259.826  -2
   1  -3  15 19883.1 259.826   1
  -1   3  18 24335.9 290.976  -2
   1  -3  16 24335.9 290.976   1
  -1   3  19 2788.15 130.830  -2
   1  -3  17 2788.15 130.830   1
  -1   3  20 8045.09 193.542  -2
   1  -3  18 8045.09 193.542   1
  -1   3  21 9.93211 88.1387  -2
   1  -3  19 9.93211 88.1387   1
  -1   3  22 3690.61 148.511  -2
   1  -3  20 3690.61 148.511   1
  -1   3  23 1588.93 121.765  -2
   1  -3  21 1588.93 121.765   1
  -1   3  24 5832.52 190.368  -2
   1  -3  22 5832.52 190.368   1
  -1   3  25 2474.71 140.842  -2
   1  -3  23 2474.71 140.842   1
  -1   3  26 195.166 105.911  -2
   1  -3  24 195.166 105.911   1
   1  -3 -27 1504.14 64.3785  -2
  -1   3 -25 1504.14 64.3785   1
   1  -3 -28 835.091 35.7602  -2
  -1   3 -26 835.091 35.7602   1
  -1   3  29 937.290 31.3112  -2
   1  -3  27 937.290 31.3112   1
   1  -3 -30 251.942 29.6995  -2
  -1   3 -28 251.942 29.6995   1
   1  -3 -31 1005.17 37.9357  -2
  -1   3 -29 1005.17 37.9357   1
  -1   3  32 2734.16 46.2534  -2
   1  -3  30 2734.16 46.2534   1
   1  -3 -33 463.622 37.0167  -2
  -1   3 -31 463.622 37.0167   1
   1  -3 -34 5912.76 63.3061  -2
  -1   3 -32 5912.76 63.3061   1
   1  -3 -35 2966.06 67.5899  -2
  -1   3 -33 2966.06 67.5899   1
   1  -3 -36 487.441 53.4997  -2
  -1   3 -34 487.441 53.4997   1
   1  -3 -37 330.039 46.0920  -2
  -1   3 -35 330.039 46.0920   1
   1  -3 -38 683.774 48.8622  -2
  -1   3 -36 683.774 48.8622   1
   1  -3 -39 3209.70 66.0676  -2
  -1   3 -37 3209.70 66.0676   1
   1  -3 -40 561.794 46.4434  -2
  -1   3 -38 561.794 46.4434   1
   1  -3 -41 331.649 43.1647  -2
  -1   3 -39 331.649 43.1647   1
   1  -3 -42 296.820 41.8905  -2
  -1   3 -40 296.820 41.8905   1
   1  -3 -43 69.0355 35.7374  -2
  -1   3 -41 69.0355 35.7374   1
   1  -3 -44 327.956 52.3970  -2
  -1   3 -42 327.956 52.3970   1
   1  -3 -45 216.426 47.1737  -2
  -1   3 -43 216.426 47.1737   1
   1  -3 -46 39.0359 41.1425  -2
  -1   3 -44 39.0359 41.1425   1
   1  -3 -47 74.1717 38.8811  -2
  -1   3 -45 74.1717 38.8811   1
   1  -3 -48 20.8318 23.5392  -2
  -1   3 -46 20.8318 23.5392   1
   1  -3 -49 44.6901 19.0260  -2
  -1   3 -47 44.6901 19.0260   1
   1  -3 -50 42.8819 24.5306  -2
  -1   3 -48 42.8819 24.5306   1
  -1   2  52 10.5590 14.9290   1
   1  -2 -51 36.9048 18.0450   1
  -1   2  50 226.431 28.6584   1
  -1   2  49 24.2208 25.8624   1
  -1   2  48 10.1966 23.7693   1
   1  -2 -47 17.2950 24.9660   1
   1  -2 -46 14.6313 25.2601   1
  -1   2  45 110.458 27.5296   1
  -1   2  44-14.2081 26.3488   1
  -1   2  43 546.538 31.9286   1
   1  -2 -42 1125.07 37.1095   1
  -1   2  41 52.8427 31.3247   1
   1  -2 -40 224.417 49.1554   1
  -1   2 -38 410.549 63.0347  -2
   1  -2 -39 410.549 63.0347   1
  -1   2 -37 1680.07 76.0236  -2
   1  -2 -38 1680.07 76.0236   1
  -1   2 -36 1440.74 76.2967  -2
   1  -2 -37 1440.74 76.2967   1
  -1   2 -35 5357.23 96.3574  -2
   1  -2 -36 5357.23 96.3574   1
  -1   2 -34 3555.41 82.6013  -2
   1  -2 -35 3555.41 82.6013   1
  -1   2 -33 335.602 53.6363  -2
   1  -2 -34 335.602 53.6363   1
  -1   2 -32 1290.18 61.4351  -2
   1  -2 -33 1290.18 61.4351   1
  -1   2 -31 292.309 37.2530  -2
   1  -2 -32 292.309 37.2530   1
  -1   2 -30 82.3006 33.8668  -2
   1  -2 -31 82.3006 33.8668   1
  -1   2 -29 73.6000 47.2206  -2
   1  -2 -30 73.6000 47.2206   1
   1  -2 -23 659.289 82.6860   1
   1  -2 -22 112.651 64.3423   1
   1  -2  21 50.8741 52.7628  -2
  -1   2  22 50.8741 52.7628   1
   1  -2 -21 392.738 66.1422   1
   1  -2  20 586.091 61.4334  -2
  -1   2  21 586.091 61.4334   1
   1  -2 -20 44.8710 47.5718   1
   1  -2  19 1339.79 69.8764  -2
  -1   2  20 1339.79 69.8764   1
   1  -2 -19 13285.6 205.031   1
   1  -2  18 13549.6 146.663  -2
  -1   2  19 13549.6 146.663   1
   1  -2 -18 3039.11 117.265   1
   1  -2  17 5205.04 99.8675  -2
  -1   2  18 5205.04 99.8675   1
   1  -2 -17 3391.56 111.391   1
   1  -2  16 3565.19 83.2154  -2
  -1   2  17 3565.19 83.2154   1
   1  -2 -16 867.520 74.0833   1
   1  -2  15 959.889 56.9014  -2
  -1   2  16 959.889 56.9014   1
   1  -2  14 7816.75 81.8757  -2
  -1   2  15 7816.75 81.8757   1
   1  -2 -14 5406.84 126.991   1
   1  -2  13 8251.98 95.0397  -2
  -1   2  14 8251.98 95.0397   1
   1  -2 -13 71.8816 47.3766   1
   1  -2  12 8447.42 90.3204  -2
  -1   2  13 8447.42 90.3204   1
   1  -2 -12 762.493 59.0455   1
   1  -2  11 2507.85 53.4017  -2
  -1   2  12 2507.85 53.4017   1
   1  -2  10 6267.66 66.6150  -2
  -1   2  11 6267.66 66.6150   1
   1  -2   9 23991.6 108.158  -2
  -1   2  10 23991.6 108.158   1
   1  -2  -9 28352.4 237.823   1
   1  -2   8 25854.5 95.3523  -2
  -1   2   9 25854.5 95.3523   1
   1  -2  -8 849.404 66.9405   1
   1  -2   7 3109.95 36.5208  -2
  -1   2   8 3109.95 36.5208   1
  -1   2  -6 4185.95 102.245  -2
   1  -2  -7 4185.95 102.245   1
   1  -2  -6 23867.7 221.261   1
   1  -2  -5 9352.90 146.016   1
   1  -2  -4 743.576 58.6091   1
  -1   2   3 50502.9 278.793   1
  -1   2  -2 53667.3 317.008  -2
   1  -2  -3 53667.3 317.008   1
  -1   2   2 569.727 55.1008   1
  -1   2  -1 36107.3 269.824  -2
   1  -2  -2 36107.3 269.824   1
  -1   2   1 1438.23 65.6800   1
  -1   2   0 1617.55 87.5239  -2
   1  -2  -1 1617.55 87.5239   1
   1  -2   0 243.461 26.1829   1
   1  -2  -1 1431.21 55.6651  -2
  -1   2   0 1431.21 55.6651   1
  -1   2  -1 39631.7 143.568   1
   1  -2   2 3193.40 43.4893   1
  -1   2  -3 647.637 31.1531   1
  -1   2  -4 41449.6 284.650   1
  -1   2  -5 9678.77 141.618   1
  -1   2  -6 345.304 30.0099   1
  -1   2  -7 2850.88 93.7801   1
  -1   2   8 5702.30 87.6363  -2
   1  -2   7 5702.30 87.6363   1
  -1   2  -8 59.0356 51.1381   1
  -1   2   9 24548.2 171.899  -2
   1  -2   8 24548.2 171.899   1
  -1   2  -9 33318.4 267.835   1
  -1   2  10 35317.6 216.158  -2
   1  -2   9 35317.6 216.158   1
  -1   2  11 6438.70 109.682  -2
   1  -2  10 6438.70 109.682   1
  -1   2  12 3171.52 93.4849  -2
   1  -2  11 3171.52 93.4849   1
  -1   2  13 11992.4 154.506  -2
   1  -2  12 11992.4 154.506   1
  -1   2  14 9242.02 147.674  -2
   1  -2  13 9242.02 147.674   1
  -1   2  15 6812.94 133.897  -2
   1  -2  14 6812.94 133.897   1
  -1   2  16 699.151 84.4285  -2
   1  -2  15 699.151 84.4285   1
  -1   2  17 2718.24 116.550  -2
   1  -2  16 2718.24 116.550   1
  -1   2  18 4812.47 142.011  -2
   1  -2  17 4812.47 142.011   1
  -1   2  19 11513.3 178.802  -2
   1  -2  18 11513.3 178.802   1
  -1   2  20 1455.52 104.619  -2
   1  -2  19 1455.52 104.619   1
  -1   2  21 347.689 94.8429  -2
   1  -2  20 347.689 94.8429   1
   1  -2  21 26.2447 54.0912   1
   1  -2  22 21.4899 68.2886   1
   1  -2  23-0.70348 55.5936   1
   1  -2  24 58.4558 69.3320   1
   1  -2  25 47.5669 74.0348   1
   1  -2  26 434.898 74.8887   1
   1  -2  27 519.783 81.9824   1
   1  -2  28-83.3425 79.9318   1
  -1   2 -29 97.2812 24.8353   1
   1  -2  30 115.940 82.0263   1
   1  -2 -31 103.021 40.0415  -2
  -1   2 -30 103.021 40.0415   1
   1  -2  31 130.171 81.4980   1
   1  -2 -32 316.351 36.3237  -2
  -1   2 -31 316.351 36.3237   1
   1  -2  32 995.800 104.378   1
   1  -2 -33 1556.32 50.8729  -2
  -1   2 -32 1556.32 50.8729   1
   1  -2  33 25.0529 81.1132   1
   1  -2 -34 317.573 45.6229  -2
  -1   2 -33 317.573 45.6229   1
   1  -2 -35 3457.52 63.9775  -2
  -1   2 -34 3457.52 63.9775   1
   1  -2 -36 5006.67 71.8492  -2
  -1   2 -35 5006.67 71.8492   1
   1  -2 -37 1475.02 53.4425  -2
  -1   2 -36 1475.02 53.4425   1
   1  -2 -38 1520.38 53.3418  -2
  -1   2 -37 1520.38 53.3418   1
  -1   2 -38 404.898 50.0889   1
   1  -2 -39 532.230 73.5020  -2
  -1   2 -38 532.230 73.5020   1
  -1   2 -39 1826.25 61.6443   1
   1  -2 -40 2029.30 82.0406  -2
  -1   2 -39 2029.30 82.0406   1
  -1   2 -40 94.5817 29.7841   1
  -1   2 -41 470.313 36.5140   1
  -1   2 -42 796.164 36.1841   1
  -1   2 -43 280.449 28.7552   1
  -1   2 -44-10.9383 27.4243   1
  -1   2 -45 138.824 25.3414   1
  -1   2 -46 17.1425 33.3057   1
  -1   2 -47 0.40898 31.9734   1
  -1   2 -48-5.15271 17.6544   1
  -1   2 -49 31.8160 27.2233   1
  -1   2 -50 337.134 28.0753   1
  -1   2 -51-6.37365 17.9673   1
   1  -1 -54 13.0178 18.4077   1
  -1   1 -52 20.9770 31.0424  -2
   1  -1 -53 20.9770 31.0424   1
  -1   1 -51 37.4929 34.3134  -2
   1  -1 -52 37.4929 34.3134   1
  -1   1  51 52.4767 23.0471   1
  -1   1 -50 121.831 41.4935  -2
   1  -1 -51 121.831 41.4935   1
   1  -1  49 11.2274 35.4450  -2
  -1   1  50 11.2274 35.4450   1
   1  -1  48-18.7688 37.6212  -2
  -1   1  49-18.7688 37.6212   1
   1  -1  47 115.185 41.3472  -2
  -1   1  48 115.185 41.3472   1
  -1   1 -46 191.734 35.0030  -2
   1  -1 -47 191.734 35.0030   1
  -1   1 -45 142.880 36.3783  -2
   1  -1 -46 142.880 36.3783   1
  -1   1 -44 643.266 43.9192  -2
   1  -1 -45 643.266 43.9192   1
  -1   1 -43 1171.98 47.1553  -2
   1  -1 -44 1171.98 47.1553   1
   1  -1  42 293.607 42.6047  -2
  -1   1  43 293.607 42.6047   1
  -1   1 -41 216.858 43.8147  -2
   1  -1 -42 216.858 43.8147   1
   1  -1  40 5218.94 70.7919  -2
  -1   1  41 5218.94 70.7919   1
  -1   1 -39 821.999 71.5935  -2
   1  -1 -40 821.999 71.5935   1
  -1   1 -38 1883.33 78.3485  -2
   1  -1 -39 1883.33 78.3485   1
  -1   1 -37 346.596 70.7003  -2
   1  -1 -38 346.596 70.7003   1
  -1   1 -36 3330.18 87.1581  -2
   1  -1 -37 3330.18 87.1581   1
  -1   1 -35 1427.35 46.5895  -2
   1  -1 -36 1427.35 46.5895   1
  -1   1 -34 2990.58 54.8834  -2
   1  -1 -35 2990.58 54.8834   1
  -1   1 -33 1185.56 43.3194  -2
   1  -1 -34 1185.56 43.3194   1
  -1   1 -32 66.4322 32.3486  -2
   1  -1 -33 66.4322 32.3486   1
   1  -1  31 1916.33 45.3462  -2
  -1   1  32 1916.33 45.3462   1
   1  -1  30 3073.79 171.657  -2
  -1   1  31 3073.79 171.657   1
   1  -1  29 4321.53 162.923  -2
  -1   1  30 4321.53 162.923   1
   1  -1  28 944.811 122.990  -2
  -1   1  29 944.811 122.990   1
   1  -1  27 704.785 102.524  -2
  -1   1  28 704.785 102.524   1
   1  -1  26 8.45052 77.6933  -2
  -1   1  27 8.45052 77.6933   1
   1  -1  25 1581.36 101.894  -2
  -1   1  26 1581.36 101.894   1
   1  -1  24 3944.84 136.582  -2
  -1   1  25 3944.84 136.582   1
   1  -1  23 3771.57 129.693  -2
  -1   1  24 3771.57 129.693   1
   1  -1  22 10096.3 183.381  -2
  -1   1  23 10096.3 183.381   1
   1  -1  21 9279.19 166.767  -2
  -1   1  22 9279.19 166.767   1
   1  -1  20 59704.9 367.375  -2
  -1   1  21 59704.9 367.375   1
   1  -1  19 84770.1 330.056  -2
  -1   1  20 84770.1 330.056   1
  -1   1 -18 15521.0 220.821  -2
   1  -1 -19 15521.0 220.821   1
  -1   1 -17 871.911 85.7974  -2
   1  -1 -18 871.911 85.7974   1
  -1   1 -16 4517.45 124.579  -2
   1  -1 -17 4517.45 124.579   1
  -1   1 -15 25508.7 246.125  -2
   1  -1 -16 25508.7 246.125   1
  -1   1 -14 29454.4 166.308  -2
   1  -1 -15 29454.4 166.308   1
  -1   1 -13 15238.3 117.675  -2
   1  -1 -14 15238.3 117.675   1
  -1   1 -12 5007.42 70.2211  -2
   1  -1 -13 5007.42 70.2211   1
  -1   1 -11 9380.64 85.8341  -2
   1  -1 -12 9380.64 85.8341   1
  -1   1 -10 86494.2 232.416  -2
   1  -1 -11 86494.2 232.416   1
  -1   1  -9 116944. 332.464  -2
   1  -1 -10 116944. 332.464   1
  -1   1  -8 74170.8 248.696  -2
   1  -1  -9 74170.8 248.696   1
  -1   1  -7 15834.4 107.414  -2
   1  -1  -8 15834.4 107.414   1
  -1   1  -6 115762. 279.113  -2
   1  -1  -7 115762. 279.113   1
  -1   1  -5 337165. 422.403  -2
   1  -1  -6 337165. 422.403   1
   1  -1  -5 166830. 295.303   1
  -1   1  -3 31622.9 119.431  -2
   1  -1  -4 31622.9 119.431   1
   1  -1  -3 30166.5 127.216   1
   1  -1  -2 49422.1 123.462   1
   1  -1  -1 1576.23 340.253   1
   1  -1   0 190312. 261.350   1
   1  -1   1 2916.87 60.7370   1
   1  -1   2 135876. 334.331   1
  -1   1   4 32880.9 175.713  -2
   1  -1   3 32880.9 175.713   1
  -1   1  -4 29738.2 177.384   1
   1  -1  -6 324334. 563.578  -2
  -1   1  -5 324334. 563.578   1
   1  -1  -7 120420. 236.439  -2
  -1   1  -6 120420. 236.439   1
   1  -1  -8 14942.8 97.7866  -2
  -1   1  -7 14942.8 97.7866   1
  -1   1   9 73476.2 322.356  -2
   1  -1   8 73476.2 322.356   1
  -1   1  10 113353. 411.151  -2
   1  -1   9 113353. 411.151   1
  -1   1  11 102641. 406.557  -2
   1  -1  10 102641. 406.557   1
  -1   1  12 10380.3 151.305  -2
   1  -1  11 10380.3 151.305   1
  -1   1  13 5477.34 125.519  -2
   1  -1  12 5477.34 125.519   1
  -1   1  14 14682.3 184.977  -2
   1  -1  13 14682.3 184.977   1
  -1   1  15 32977.2 273.984  -2
   1  -1  14 32977.2 273.984   1
  -1   1  16 27119.5 256.603  -2
   1  -1  15 27119.5 256.603   1
  -1   1  17 4774.51 134.139  -2
   1  -1  16 4774.51 134.139   1
  -1   1  18 1129.96 89.7860  -2
   1  -1  17 1129.96 89.7860   1
  -1   1  19 18903.4 238.997  -2
   1  -1  18 18903.4 238.997   1
  -1   1  20 79094.2 486.331  -2
   1  -1  19 79094.2 486.331   1
  -1   1  21 62382.1 440.362  -2
   1  -1  20 62382.1 440.362   1
  -1   1  22 10384.3 200.806  -2
   1  -1  21 10384.3 200.806   1
  -1   1  23 8427.77 192.561  -2
   1  -1  22 8427.77 192.561   1
  -1   1  24 3602.89 147.603  -2
   1  -1  23 3602.89 147.603   1
  -1   1  25 3680.82 139.990  -2
   1  -1  24 3680.82 139.990   1
  -1   1  26 1928.15 129.377  -2
   1  -1  25 1928.15 129.377   1
  -1   1  27-40.6551 95.2815  -2
   1  -1  26-40.6551 95.2815   1
  -1   1  28 585.820 100.341  -2
   1  -1  27 585.820 100.341   1
  -1   1  29 848.221 110.663  -2
   1  -1  28 848.221 110.663   1
  -1   1  30 5324.01 185.035  -2
   1  -1  29 5324.01 185.035   1
  -1   1  31 2989.69 164.172  -2
   1  -1  30 2989.69 164.172   1
  -1   1  32 1826.46 149.218  -2
   1  -1  31 1826.46 149.218   1
   1  -1 -33 25.8958 43.4137  -2
  -1   1 -32 25.8958 43.4137   1
   1  -1 -34 1028.76 56.0018  -2
  -1   1 -33 1028.76 56.0018   1
   1  -1 -35 2613.32 68.1046  -2
  -1   1 -34 2613.32 68.1046   1
   1  -1 -36 1468.99 69.2868  -2
  -1   1 -35 1468.99 69.2868   1
   1  -1 -37 3728.91 83.0966  -2
  -1   1 -36 3728.91 83.0966   1
   1  -1 -38 442.192 44.3113  -2
  -1   1 -37 442.192 44.3113   1
   1  -1 -39 2065.61 54.9284  -2
  -1   1 -38 2065.61 54.9284   1
   1  -1 -40 822.130 47.5709  -2
  -1   1 -39 822.130 47.5709   1
   1  -1 -41 4812.92 68.1737  -2
  -1   1 -40 4812.92 68.1737   1
   1  -1 -42 198.809 41.2059  -2
  -1   1 -41 198.809 41.2059   1
   1  -1 -43 254.436 40.3346  -2
  -1   1 -42 254.436 40.3346   1
   1  -1 -44 945.957 44.6554  -2
  -1   1 -43 945.957 44.6554   1
   1  -1 -45 744.736 42.5320  -2
  -1   1 -44 744.736 42.5320   1
   1  -1 -46 72.4132 60.2597  -2
  -1   1 -45 72.4132 60.2597   1
   1  -1 -47 332.423 60.7923  -2
  -1   1 -46 332.423 60.7923   1
   1  -1 -48 150.511 52.9357  -2
  -1   1 -47 150.511 52.9357   1
   1  -1 -49-4.26898 49.0752  -2
  -1   1 -48-4.26898 49.0752   1
   1  -1 -50 27.0663 46.9353  -2
  -1   1 -49 27.0663 46.9353   1
   1  -1 -51 78.6661 41.0782  -2
  -1   1 -50 78.6661 41.0782   1
  -1   1 -51 14.7315 29.8745   1
  -1   1 -52 12.7340 24.0330   1
  -1   1 -53 30.8475 19.0367   1
  -1   0 -54 69.4449 26.4751  -2
   1   0 -54 69.4449 26.4751   1
  -1   0 -53 28.5093 30.9697  -2
   1   0 -53 28.5093 30.9697   1
  -1   0 -52 98.3523 38.4515  -2
   1   0 -52 98.3523 38.4515   1
  -1   0 -51 2.96069 38.4064  -2
   1   0 -51 2.96069 38.4064   1
  -1   0 -50 5.56757 30.1826  -2
   1   0 -50 5.56757 30.1826   1
  -1   0 -49 215.433 35.6349  -2
   1   0 -49 215.433 35.6349   1
  -1   0 -48 120.822 36.6781  -2
   1   0 -48 120.822 36.6781   1
  -1   0 -47 112.384 38.5930  -2
   1   0 -47 112.384 38.5930   1
  -1   0 -46 62.7077 40.2864  -2
   1   0 -46 62.7077 40.2864   1
   1   0  45 19.0318 30.0637  -2
  -1   0  45 19.0318 30.0637   1
   1   0  44 171.690 38.1358  -2
  -1   0  44 171.690 38.1358   1
   1   0  43 340.208 42.5090  -2
  -1   0  43 340.208 42.5090   1
  -1   0 -42 34.1234 36.0126  -2
   1   0 -42 34.1234 36.0126   1
   1   0  41 3977.22 71.4157  -2
  -1   0  41 3977.22 71.4157   1
   1   0  40 5598.49 83.9783  -2
  -1   0  40 5598.49 83.9783   1
  -1   0 -39 7156.95 143.850  -2
   1   0 -39 7156.95 143.850   1
  -1   0 -38 3828.56 69.4904  -2
   1   0 -38 3828.56 69.4904   1
  -1   0 -37 5838.65 79.4459  -2
   1   0 -37 5838.65 79.4459   1
  -1   0 -36 2880.09 61.1573  -2
   1   0 -36 2880.09 61.1573   1
  -1   0 -35 3223.58 62.7498  -2
   1   0 -35 3223.58 62.7498   1
  -1   0 -34 435.142 36.1763  -2
   1   0 -34 435.142 36.1763   1
   1   0  33 4133.58 65.8293  -2
  -1   0  33 4133.58 65.8293   1
  -1   0 -32 20299.9 173.617  -2
   1   0 -32 20299.9 173.617   1
   1   0  31 181.836 94.2156  -2
  -1   0  31 181.836 94.2156   1
   1   0  30 1085.22 137.458  -2
  -1   0  30 1085.22 137.458   1
   1   0  29 2937.29 173.756  -2
  -1   0  29 2937.29 173.756   1
   1   0  28 4677.11 182.243  -2
  -1   0  28 4677.11 182.243   1
   1   0  27 962.431 119.254  -2
  -1   0  27 962.431 119.254   1
   1   0  26 1149.37 116.817  -2
  -1   0  26 1149.37 116.817   1
   1   0  25 236.836 77.6842  -2
  -1   0  25 236.836 77.6842   1
   1   0  24 5872.92 183.080  -2
  -1   0  24 5872.92 183.080   1
  -1   0 -19 21438.9 284.555  -2
   1   0 -19 21438.9 284.555   1
  -1   0 -18 3042.23 121.071  -2
   1   0 -18 3042.23 121.071   1
  -1   0 -17 412.508 69.9791  -2
   1   0 -17 412.508 69.9791   1
  -1   0 -16 38774.3 345.589  -2
   1   0 -16 38774.3 345.589   1
  -1   0 -15 3048.01 77.6508  -2
   1   0 -15 3048.01 77.6508   1
  -1   0 -14 2791.97 72.9209  -2
   1   0 -14 2791.97 72.9209   1
  -1   0 -13 10476.0 117.343  -2
   1   0 -13 10476.0 117.343   1
  -1   0 -12 7269.76 94.8431  -2
   1   0 -12 7269.76 94.8431   1
  -1   0 -11 74757.7 272.748  -2
   1   0 -11 74757.7 272.748   1
  -1   0 -10 263.021 39.0983  -2
   1   0 -10 263.021 39.0983   1
  -1   0  -9 22092.1 141.639  -2
   1   0  -9 22092.1 141.639   1
  -1   0  -8 16465.0 119.145  -2
   1   0  -8 16465.0 119.145   1
  -1   0  -7 7186.87 115.288  -2
   1   0  -7 7186.87 115.288   1
  -1   0  -6 2944.48 52.8501  -2
   1   0  -6 2944.48 52.8501   1
  -1   0  -5 1158.47 39.0203  -2
   1   0  -5 1158.47 39.0203   1
  -1   0  -4 11103.4 91.8633  -2
   1   0  -4 11103.4 91.8633   1
  -1   0  -3 327560. 653.357  -2
   1   0  -3 327560. 653.357   1
  -1   0  -2 44247.0 172.956  -2
   1   0  -2 44247.0 172.956   1
  -1   0  -1 36346.4 232.282  -2
   1   0  -1 36346.4 232.282   1
  -1   0   0 954.541 54.5526  -2
   1   0   0 954.541 54.5526   1
  -1   0   1 34982.5 214.882  -2
   1   0   1 34982.5 214.882   1
  -1   0   2 46257.6 261.640  -2
   1   0   2 46257.6 261.640   1
  -1   0   3 343499. 2913.82  -2
   1   0   3 343499. 2913.82   1
  -1   0   4 12493.8 146.828  -2
   1   0   4 12493.8 146.828   1
  -1   0  13 9940.10 168.760  -2
   1   0  13 9940.10 168.760   1
  -1   0  14 2683.45 106.564  -2
   1   0  14 2683.45 106.564   1
  -1   0  15 3056.76 116.869  -2
   1   0  15 3056.76 116.869   1
  -1   0  16 32952.7 331.324  -2
   1   0  16 32952.7 331.324   1
  -1   0  17 409.284 67.2905  -2
   1   0  17 409.284 67.2905   1
  -1   0  18 2182.14 106.858  -2
   1   0  18 2182.14 106.858   1
  -1   0  19 20500.5 291.169  -2
   1   0  19 20500.5 291.169   1
  -1   0  20 6970.74 194.650  -2
   1   0  20 6970.74 194.650   1
  -1   0  21 17452.4 290.877  -2
   1   0  21 17452.4 290.877   1
  -1   0  22 6378.90 188.731  -2
   1   0  22 6378.90 188.731   1
  -1   0  23 7339.66 209.969  -2
   1   0  23 7339.66 209.969   1
  -1   0  24 5692.06 188.528  -2
   1   0  24 5692.06 188.528   1
  -1   0  25 228.570 93.7930  -2
   1   0  25 228.570 93.7930   1
  -1   0  26 1325.57 130.226  -2
   1   0  26 1325.57 130.226   1
  -1   0  27 1032.60 110.963  -2
   1   0  27 1032.60 110.963   1
  -1   0  28 4494.61 191.849  -2
   1   0  28 4494.61 191.849   1
  -1   0  29 2606.31 165.923  -2
   1   0  29 2606.31 165.923   1
  -1   0  30 1120.95 133.461  -2
   1   0  30 1120.95 133.461   1
  -1   0  31 101.646 103.487  -2
   1   0  31 101.646 103.487   1
   1   0 -32 18600.6 192.001  -2
  -1   0 -32 18600.6 192.001   1
   1   0 -33 4590.13 128.604  -2
  -1   0 -33 4590.13 128.604   1
   1   0 -34 367.817 35.0943  -2
  -1   0 -34 367.817 35.0943   1
   1   0 -35 2939.89 60.0110  -2
  -1   0 -35 2939.89 60.0110   1
  -1   0  36 2392.49 80.0287  -2
   1   0  36 2392.49 80.0287   1
  -1   0  37 6180.59 111.020  -2
   1   0  37 6180.59 111.020   1
  -1   0  38 3478.83 87.2146  -2
   1   0  38 3478.83 87.2146   1
   1   0 -42 21.0394 57.7271  -2
  -1   0 -42 21.0394 57.7271   1
   1   0 -43 368.448 69.6132  -2
  -1   0 -43 368.448 69.6132   1
   1   0 -44 167.607 72.8802  -2
  -1   0 -44 167.607 72.8802   1
   1   0 -45 34.3938 54.4747  -2
  -1   0 -45 34.3938 54.4747   1
   1   0 -46 50.0554 63.3566  -2
  -1   0 -46 50.0554 63.3566   1
   1   0 -47 126.034 62.1249  -2
  -1   0 -47 126.034 62.1249   1
   1   0 -48 84.2218 52.0251  -2
  -1   0 -48 84.2218 52.0251   1
   1   0 -49 192.222 49.4497  -2
  -1   0 -49 192.222 49.4497   1
   1   0 -50 45.1644 42.7048  -2
  -1   0 -50 45.1644 42.7048   1
   1   0 -51 12.8761 43.6372  -2
  -1   0 -51 12.8761 43.6372   1
   1   0 -52 207.029 40.4213  -2
  -1   0 -52 207.029 40.4213   1
   1   0 -53 42.1877 31.8138  -2
  -1   0 -53 42.1877 31.8138   1
   1   0 -54 42.8104 25.9822  -2
  -1   0 -54 42.8104 25.9822   1
  -1  -1 -53 127.145 33.7662  -2
   1   1 -52 127.145 33.7662   1
  -1  -1 -52 54.1720 23.6069  -2
   1   1 -51 54.1720 23.6069   1
  -1  -1 -51 378.470 28.3286  -2
   1   1 -50 378.470 28.3286   1
  -1  -1 -50 162.432 29.1569  -2
   1   1 -49 162.432 29.1569   1
  -1  -1 -49 79.3681 30.1257  -2
   1   1 -48 79.3681 30.1257   1
  -1  -1 -48 50.6905 40.4602  -2
   1   1 -47 50.6905 40.4602   1
  -1  -1 -47-6.42937 43.0756  -2
   1   1 -46-6.42937 43.0756   1
  -1  -1 -46 33.8696 46.1684  -2
   1   1 -45 33.8696 46.1684   1
  -1  -1 -45 215.545 51.1788  -2
   1   1 -44 215.545 51.1788   1
  -1  -1 -43 1923.58 90.5797  -2
   1   1 -42 1923.58 90.5797   1
  -1  -1 -42 5167.70 124.604  -2
   1   1 -41 5167.70 124.604   1
  -1  -1 -41 2058.80 101.319  -2
   1   1 -40 2058.80 101.319   1
  -1  -1 -40 1018.64 79.9732  -2
   1   1 -39 1018.64 79.9732   1
  -1  -1 -39 4089.60 66.1456  -2
   1   1 -38 4089.60 66.1456   1
  -1  -1 -38 4345.64 66.3634  -2
   1   1 -37 4345.64 66.3634   1
   1   1  37 715.285 43.6903  -2
  -1  -1  36 715.285 43.6903   1
   1   1  36 706.231 41.8295  -2
  -1  -1  35 706.231 41.8295   1
  -1  -1 -35 2773.10 56.1261  -2
   1   1 -34 2773.10 56.1261   1
   1   1  34 5913.88 71.1851  -2
  -1  -1  33 5913.88 71.1851   1
  -1  -1 -33 154.917 48.5199  -2
   1   1 -32 154.917 48.5199   1
   1   1  32 782.255 123.310  -2
  -1  -1  31 782.255 123.310   1
   1   1  31 1802.33 149.480  -2
  -1  -1  30 1802.33 149.480   1
   1   1  30 26.8542 103.924  -2
  -1  -1  29 26.8542 103.924   1
   1   1  29 3281.65 160.850  -2
  -1  -1  28 3281.65 160.850   1
   1   1  28 3774.41 164.800  -2
  -1  -1  27 3774.41 164.800   1
   1   1  27 5199.76 190.338  -2
  -1  -1  26 5199.76 190.338   1
   1   1  26 8081.06 200.986  -2
  -1  -1  25 8081.06 200.986   1
  -1  -1 -22 47768.3 459.257  -2
   1   1 -21 47768.3 459.257   1
  -1  -1 -21 965.850 95.8849  -2
   1   1 -20 965.850 95.8849   1
  -1  -1 -20 21541.0 290.513  -2
   1   1 -19 21541.0 290.513   1
  -1  -1 -19 23963.0 303.757  -2
   1   1 -18 23963.0 303.757   1
  -1  -1 -18 11256.2 200.944  -2
   1   1 -17 11256.2 200.944   1
  -1  -1 -17 11550.1 208.221  -2
   1   1 -16 11550.1 208.221   1
  -1  -1 -16 6840.36 150.386  -2
   1   1 -15 6840.36 150.386   1
  -1  -1 -15 10431.9 178.653  -2
   1   1 -14 10431.9 178.653   1
  -1  -1 -14 5778.10 123.458  -2
   1   1 -13 5778.10 123.458   1
  -1  -1 -13 29079.0 253.081  -2
   1   1 -12 29079.0 253.081   1
  -1  -1 -12 31978.8 267.226  -2
   1   1 -11 31978.8 267.226   1
  -1  -1  -5 112697. 193.581  -2
   1   1  -4 112697. 193.581   1
  -1  -1  -4 195622. 199.931  -2
   1   1  -3 195622. 199.931   1
  -1  -1  -2 92379.7 215.823  -2
   1   1  -1 92379.7 215.823   1
   1   1   0 277074. 442.040   1
  -1  -1  -1 321800. 655.274  -2
   1   1   0 321800. 655.274   1
  -1  -1   0 278038. 479.244  -2
   1   1   1 278038. 479.244   1
  -1  -1   1 92588.8 188.286  -2
   1   1   2 92588.8 188.286   1
  -1  -1   2 151994. 260.960  -2
   1   1   3 151994. 260.960   1
  -1  -1   3 214890. 284.732  -2
   1   1   4 214890. 284.732   1
  -1  -1   4 120138. 414.622  -2
   1   1   5 120138. 414.622   1
  -1  -1   5 80504.2 378.401  -2
   1   1   6 80504.2 378.401   1
  -1  -1   6 57857.9 328.126  -2
   1   1   7 57857.9 328.126   1
  -1  -1   7 11226.8 163.263  -2
   1   1   8 11226.8 163.263   1
  -1  -1   8 9039.76 150.003  -2
   1   1   9 9039.76 150.003   1
  -1  -1   9 5946.04 133.423  -2
   1   1  10 5946.04 133.423   1
  -1  -1  15 5366.61 132.549  -2
   1   1  16 5366.61 132.549   1
  -1  -1  16 10286.0 170.298  -2
   1   1  17 10286.0 170.298   1
  -1  -1  17 9374.06 175.705  -2
   1   1  18 9374.06 175.705   1
  -1  -1  18 22413.1 263.202  -2
   1   1  19 22413.1 263.202   1
  -1  -1  19 18984.9 249.485  -2
   1   1  20 18984.9 249.485   1
  -1  -1  20 830.336 93.3846  -2
   1   1  21 830.336 93.3846   1
  -1  -1  21 46719.9 403.076  -2
   1   1  22 46719.9 403.076   1
  -1  -1  22 25216.2 312.095  -2
   1   1  23 25216.2 312.095   1
  -1  -1  23 2310.61 115.083  -2
   1   1  24 2310.61 115.083   1
  -1  -1  24 2486.25 130.377  -2
   1   1  25 2486.25 130.377   1
  -1  -1  25 5846.50 171.962  -2
   1   1  26 5846.50 171.962   1
  -1  -1  32 81.2639 37.8836  -2
   1   1  33 81.2639 37.8836   1
   1   1 -33 7132.23 86.5370  -2
  -1  -1 -34 7132.23 86.5370   1
   1   1 -34 2956.68 64.8781  -2
  -1  -1 -35 2956.68 64.8781   1
  -1  -1  35 500.106 37.0243  -2
   1   1  36 500.106 37.0243   1
   1   1 -36 614.755 37.3406  -2
  -1  -1 -37 614.755 37.3406   1
  -1  -1  37 3788.50 56.3953  -2
   1   1  38 3788.50 56.3953   1
  -1  -1  38 3438.37 65.5333  -2
   1   1  39 3438.37 65.5333   1
  -1  -1  39 762.863 66.8810  -2
   1   1  40 762.863 66.8810   1
  -1  -1  40 1700.43 75.3928  -2
   1   1  41 1700.43 75.3928   1
  -1  -1  41 6599.71 113.460  -2
   1   1  42 6599.71 113.460   1
  -1  -1  42 1472.27 56.8638  -2
   1   1  43 1472.27 56.8638   1
  -1  -1  43 593.609 45.0471  -2
   1   1  44 593.609 45.0471   1
   1   1 -44 107.194 38.7423  -2
  -1  -1 -45 107.194 38.7423   1
   1   1 -45-0.59065 36.2622  -2
  -1  -1 -46-0.59065 36.2622   1
  -1  -1  46 11.1561 33.3610  -2
   1   1  47 11.1561 33.3610   1
   1   1 -47 49.4739 52.3307  -2
  -1  -1 -48 49.4739 52.3307   1
   1   1 -48 85.6519 50.5356  -2
  -1  -1 -49 85.6519 50.5356   1
   1   1 -49 214.345 49.5107  -2
  -1  -1 -50 214.345 49.5107   1
   1   1 -50 219.368 46.4780  -2
  -1  -1 -51 219.368 46.4780   1
   1   1 -51 43.3880 39.5100  -2
  -1  -1 -52 43.3880 39.5100   1
   1   1 -52 234.289 36.4437  -2
  -1  -1 -53 234.289 36.4437   1
   1   1 -53 228.290 29.8115  -2
  -1  -1 -54 228.290 29.8115   1
   1   2 -51 91.0430 20.6962   1
   1   2 -50 18.5314 16.3014   1
   1   2 -49 41.3823 18.1675   1
   1   2 -48 3.47775 19.7945   1
   1   2 -47 1.88454 20.4384   1
   1   2 -46 82.8840 24.2310   1
   1   2 -45 95.5164 27.2283   1
   1   2 -44 185.539 28.6039   1
   1   2 -43 537.730 40.5212   1
   1   2 -42 125.793 43.7334   1
   1   2 -41 445.745 48.5437   1
   1   2 -40 508.589 46.9792   1
   1   2 -36 6269.49 105.765   1
   1   2 -35 144.166 57.1732   1
   1   2  36 2572.23 84.3249  -2
  -1  -2  34 2572.23 84.3249   1
  -1  -2 -35 14963.9 135.652  -2
   1   2 -33 14963.9 135.652   1
   1   2  34 6504.16 109.581  -2
  -1  -2  32 6504.16 109.581   1
  -1  -2 -33 12894.0 127.700  -2
   1   2 -31 12894.0 127.700   1
   1   2  32 5027.32 89.4889  -2
  -1  -2  30 5027.32 89.4889   1
   1   2  31 554.072 115.651  -2
  -1  -2  29 554.072 115.651   1
   1   2  30 4313.22 171.266  -2
  -1  -2  28 4313.22 171.266   1
   1   2  29 573.193 107.879  -2
  -1  -2  27 573.193 107.879   1
   1   2  28 135.966 88.3370  -2
  -1  -2  26 135.966 88.3370   1
   1   2  27 1242.57 116.621  -2
  -1  -2  25 1242.57 116.621   1
  -1  -2 -23 4162.77 136.566  -2
   1   2 -21 4162.77 136.566   1
  -1  -2 -22 14363.2 224.458  -2
   1   2 -20 14363.2 224.458   1
  -1  -2 -21 2407.02 120.339  -2
   1   2 -19 2407.02 120.339   1
  -1  -2 -20 8820.71 169.788  -2
   1   2 -18 8820.71 169.788   1
  -1  -2 -19 100.321 78.7639  -2
   1   2 -17 100.321 78.7639   1
  -1  -2 -18 845.902 88.3371  -2
   1   2 -16 845.902 88.3371   1
  -1  -2 -17 1507.83 93.8789  -2
   1   2 -15 1507.83 93.8789   1
  -1  -2 -16 9745.94 157.419  -2
   1   2 -14 9745.94 157.419   1
  -1  -2 -15 347.668 67.1698  -2
   1   2 -13 347.668 67.1698   1
  -1  -2 -14 10863.8 148.142  -2
   1   2 -12 10863.8 148.142   1
  -1  -2 -13 2044.05 80.6900  -2
   1   2 -11 2044.05 80.6900   1
  -1  -2 -12 8295.53 123.903  -2
   1   2 -10 8295.53 123.903   1
  -1  -2 -11 27204.8 202.485  -2
   1   2  -9 27204.8 202.485   1
  -1  -2 -10 22484.8 184.903  -2
   1   2  -8 22484.8 184.903   1
  -1  -2  -9 31505.3 216.621  -2
   1   2  -7 31505.3 216.621   1
  -1  -2  -8 74262.2 320.931  -2
   1   2  -6 74262.2 320.931   1
  -1  -2  -7 106117. 364.955  -2
   1   2  -5 106117. 364.955   1
  -1  -2  -6 10288.2 127.754  -2
   1   2  -4 10288.2 127.754   1
   1   2  -3 69156.6 223.244   1
   1   2  -2 7681.00 85.4967   1
  -1  -2  -4 8228.05 111.231  -2
   1   2  -2 8228.05 111.231   1
   1   2  -1 146067. 468.673   1
  -1  -2  -3 207928. 377.316  -2
   1   2  -1 207928. 377.316   1
   1   2   0 9482.91 122.727   1
  -1  -2  -2 30300.0 151.510  -2
   1   2   0 30300.0 151.510   1
   1   2   1 321606. 385.805   1
   1   2   2 25677.2 113.460   1
  -1  -2   1 210185. 361.813  -2
   1   2   3 210185. 361.813   1
  -1  -2   2 10656.8 134.193  -2
   1   2   4 10656.8 134.193   1
   1   2   5 98234.4 346.591   1
  -1  -2   3 148534. 425.827  -2
   1   2   5 148534. 425.827   1
  -1  -2   4 11255.0 129.640  -2
   1   2   6 11255.0 129.640   1
  -1  -2   5 108254. 353.443  -2
   1   2   7 108254. 353.443   1
  -1  -2   6 73218.8 314.875  -2
   1   2   8 73218.8 314.875   1
  -1  -2   7 38183.6 235.276  -2
   1   2   9 38183.6 235.276   1
  -1  -2   8 26552.3 210.348  -2
   1   2  10 26552.3 210.348   1
  -1  -2   9 28560.7 222.402  -2
   1   2  11 28560.7 222.402   1
  -1  -2  10 8707.25 136.858  -2
   1   2  12 8707.25 136.858   1
  -1  -2  11 2360.61 90.4994  -2
   1   2  13 2360.61 90.4994   1
  -1  -2  12 12367.1 164.399  -2
   1   2  14 12367.1 164.399   1
  -1  -2  13 396.732 69.4898  -2
   1   2  15 396.732 69.4898   1
  -1  -2  14 9546.78 158.051  -2
   1   2  16 9546.78 158.051   1
  -1  -2  15 1876.88 95.9356  -2
   1   2  17 1876.88 95.9356   1
  -1  -2  16 1056.31 86.2292  -2
   1   2  18 1056.31 86.2292   1
  -1  -2  17 201.504 72.6051  -2
   1   2  19 201.504 72.6051   1
  -1  -2  18 7925.99 158.487  -2
   1   2  20 7925.99 158.487   1
  -1  -2  19 2920.59 121.165  -2
   1   2  21 2920.59 121.165   1
  -1  -2  20 18155.5 241.927  -2
   1   2  22 18155.5 241.927   1
  -1  -2  21 5002.10 151.717  -2
   1   2  23 5002.10 151.717   1
  -1  -2  22 6160.08 163.889  -2
   1   2  24 6160.08 163.889   1
  -1  -2  23 3982.15 144.121  -2
   1   2  25 3982.15 144.121   1
  -1  -2  24 7344.70 185.405  -2
   1   2  26 7344.70 185.405   1
  -1  -2  25 1190.44 113.641  -2
   1   2  27 1190.44 113.641   1
  -1  -2  26 70.4250 90.5195  -2
   1   2  28 70.4250 90.5195   1
  -1  -2  27 559.724 106.599  -2
   1   2  29 559.724 106.599   1
  -1  -2  28 4118.03 179.165  -2
   1   2  30 4118.03 179.165   1
   1   2  31 572.960 47.9465   1
  -1  -2  29 506.664 122.815  -2
   1   2  31 506.664 122.815   1
  -1  -2 -32 787.811 61.8029   1
  -1  -2  30 4732.68 73.2907  -2
   1   2  32 4732.68 73.2907   1
  -1  -2 -33 9420.52 115.973   1
  -1  -2  31 13018.0 119.322  -2
   1   2  33 13018.0 119.322   1
  -1  -2 -34 3510.07 86.1248   1
  -1  -2  32 6199.20 96.3748  -2
   1   2  34 6199.20 96.3748   1
  -1  -2 -35 3707.85 96.6537   1
  -1  -2  33 16096.7 137.160  -2
   1   2  35 16096.7 137.160   1
  -1  -2 -36 3167.12 84.3407   1
  -1  -2  34 3666.92 82.8910  -2
   1   2  36 3666.92 82.8910   1
  -1  -2 -37 4943.48 94.1248   1
  -1  -2  35 4729.97 91.5465  -2
   1   2  37 4729.97 91.5465   1
  -1  -2 -38 602.964 75.6027   1
  -1  -2  36 9546.22 120.541  -2
   1   2  38 9546.22 120.541   1
  -1  -2 -39 75.7302 47.2350   1
  -1  -2  37 1458.56 74.1806  -2
   1   2  39 1458.56 74.1806   1
  -1  -2 -40 215.458 40.4835   1
  -1  -2  38 506.377 64.8914  -2
   1   2  40 506.377 64.8914   1
  -1  -2 -41 126.855 38.4799   1
  -1  -2  39 216.306 56.8065  -2
   1   2  41 216.306 56.8065   1
  -1  -2 -42 1.21220 34.5492   1
  -1  -2  40 491.264 60.3978  -2
   1   2  42 491.264 60.3978   1
   1   2 -41 754.686 46.7507  -2
  -1  -2 -43 754.686 46.7507   1
   1   2  44 28.5910 38.4131   1
   1   2 -42 118.318 57.3373  -2
  -1  -2 -44 118.318 57.3373   1
  -1  -2 -45 0.38427 28.2441   1
  -1  -2 -46 76.5849 27.5861   1
  -1  -2 -47 6.14885 24.8509   1
  -1  -2 -48 43.3332 24.1844   1
  -1  -2 -49 29.9269 30.2368   1
  -1  -2 -50 33.6086 31.0856   1
  -1  -2 -51 273.402 30.1382   1
  -1  -2 -52 11.7928 23.5836   1
   1   3 -49 172.535 25.3084   1
   1   3 -48 37.0701 27.1078   1
   1   3 -47 22.0628 26.8967   1
  -1  -3 -48 17.5143 44.1826  -2
   1   3 -46 17.5143 44.1826   1
  -1  -3 -47 324.468 47.6650  -2
   1   3 -45 324.468 47.6650   1
  -1  -3 -46 586.171 53.7123  -2
   1   3 -44 586.171 53.7123   1
  -1  -3 -45 235.537 34.8673  -2
   1   3 -43 235.537 34.8673   1
  -1  -3 -44 114.967 35.5453  -2
   1   3 -42 114.967 35.5453   1
  -1  -3 -43 463.933 39.5137  -2
   1   3 -41 463.933 39.5137   1
  -1  -3 -42 141.937 38.3286  -2
   1   3 -40 141.937 38.3286   1
  -1  -3 -41 63.7762 38.0979  -2
   1   3 -39 63.7762 38.0979   1
  -1  -3 -40 1864.33 53.6605  -2
   1   3 -38 1864.33 53.6605   1
  -1  -3 -39 90.3570 62.3541  -2
   1   3 -37 90.3570 62.3541   1
  -1  -3 -38 1759.14 82.6587  -2
   1   3 -36 1759.14 82.6587   1
  -1  -3 -37 2325.11 85.4419  -2
   1   3 -35 2325.11 85.4419   1
  -1  -3 -36 678.765 68.3826  -2
   1   3 -34 678.765 68.3826   1
  -1  -3 -35 140.506 62.6901  -2
   1   3 -33 140.506 62.6901   1
   1   3  33 1270.51 158.439  -2
  -1  -3  31 1270.51 158.439   1
   1   3  32 5513.79 215.947  -2
  -1  -3  30 5513.79 215.947   1
   1   3  31 60.0879 53.9801  -2
  -1  -3  29 60.0879 53.9801   1
  -1  -3 -30 3217.62 73.8011  -2
   1   3 -28 3217.62 73.8011   1
   1   3  29 1376.36 144.517  -2
  -1  -3  27 1376.36 144.517   1
   1   3  28 1233.46 129.033  -2
  -1  -3  26 1233.46 129.033   1
   1   3  27 318.575 106.031  -2
  -1  -3  25 318.575 106.031   1
   1   3  26 7910.29 198.587  -2
  -1  -3  24 7910.29 198.587   1
   1   3  25 2516.52 145.294  -2
  -1  -3  23 2516.52 145.294   1
   1   3 -19 2040.16 97.8269   1
  -1  -3 -20 825.390 96.2170  -2
   1   3 -18 825.390 96.2170   1
  -1  -3 -19 5732.51 152.075  -2
   1   3 -17 5732.51 152.075   1
  -1  -3 -18 1592.37 101.723  -2
   1   3 -16 1592.37 101.723   1
   1   3 -15 1234.15 75.2039   1
   1   3 -14 752.351 66.5340   1
   1   3 -13 538.487 61.0003   1
   1   3 -12 9903.42 156.985   1
   1   3 -11 11846.2 163.296   1
  -1  -3 -12 19704.4 203.476  -2
   1   3 -10 19704.4 203.476   1
  -1  -3 -11 8099.21 130.688  -2
   1   3  -9 8099.21 130.688   1
   1   3  -8 1825.96 68.2813   1
  -1  -3  -9 2344.37 67.4163  -2
   1   3  -7 2344.37 67.4163   1
  -1  -3  -8 10094.6 111.118  -2
   1   3  -6 10094.6 111.118   1
  -1  -3  -7 15371.4 128.659  -2
   1   3  -5 15371.4 128.659   1
  -1  -3  -6 964.325 51.6916  -2
   1   3  -4 964.325 51.6916   1
  -1  -3  -5 3894.01 64.5161  -2
   1   3  -3 3894.01 64.5161   1
   1   3  -2 539.110 47.5993   1
  -1  -3  -4 6193.31 110.566  -2
   1   3  -2 6193.31 110.566   1
  -1  -3  -3 44848.5 174.417  -2
   1   3  -1 44848.5 174.417   1
  -1  -3  -2 53337.3 119.424  -2
   1   3   0 53337.3 119.424   1
  -1  -3  -1 2245.56 34.8577  -2
   1   3   1 2245.56 34.8577   1
   1   3   2 1577.43 64.0944   1
  -1  -3   0 43483.4 141.166  -2
   1   3   2 43483.4 141.166   1
  -1  -3   1 50772.0 224.573  -2
   1   3   3 50772.0 224.573   1
   1   3   4 8823.77 118.677   1
  -1  -3   2 10480.9 177.557  -2
   1   3   4 10480.9 177.557   1
  -1  -3   3 5023.27 82.9859  -2
   1   3   5 5023.27 82.9859   1
   1   3   6 1132.04 58.7199   1
  -1  -3   4 1304.29 97.8402  -2
   1   3   6 1304.29 97.8402   1
  -1  -3   5 12893.9 131.657  -2
   1   3   7 12893.9 131.657   1
  -1  -3   6 14043.1 128.438  -2
   1   3   8 14043.1 128.438   1
  -1  -3  10 17619.3 178.146  -2
   1   3  12 17619.3 178.146   1
  -1  -3  11 28058.2 222.179  -2
   1   3  13 28058.2 222.179   1
  -1  -3  12 11057.6 152.050  -2
   1   3  14 11057.6 152.050   1
  -1  -3  13 1588.32 82.1156  -2
   1   3  15 1588.32 82.1156   1
  -1  -3  14 1174.51 72.1869  -2
   1   3  16 1174.51 72.1869   1
  -1  -3  15 5563.09 120.403  -2
   1   3  17 5563.09 120.403   1
  -1  -3  16 1743.52 85.4554  -2
   1   3  18 1743.52 85.4554   1
  -1  -3  17 6633.21 138.269  -2
   1   3  19 6633.21 138.269   1
  -1  -3  27 1761.04 66.8602  -2
   1   3  29 1761.04 66.8602   1
  -1  -3  28 2522.40 77.3151  -2
   1   3  30 2522.40 77.3151   1
  -1  -3  29 126.148 54.0581  -2
   1   3  31 126.148 54.0581   1
  -1  -3  30 6595.04 99.6672  -2
   1   3  32 6595.04 99.6672   1
  -1  -3  31 1668.22 53.7636  -2
   1   3  33 1668.22 53.7636   1
  -1  -3  32 827.592 46.8340  -2
   1   3  34 827.592 46.8340   1
  -1  -3  33 117.339 57.3415  -2
   1   3  35 117.339 57.3415   1
  -1  -3  34 744.302 65.7332  -2
   1   3  36 744.302 65.7332   1
  -1  -3  35 1720.77 75.1621  -2
   1   3  37 1720.77 75.1621   1
  -1  -3  36 1429.61 73.4509  -2
   1   3  38 1429.61 73.4509   1
  -1  -3  37 48.9809 41.2897  -2
   1   3  39 48.9809 41.2897   1
  -1  -3  38 1966.31 78.4124  -2
   1   3  40 1966.31 78.4124   1
  -1  -3  39 90.4352 39.3574  -2
   1   3  41 90.4352 39.3574   1
   1   3 -40 170.142 39.2305  -2
  -1  -3 -42 170.142 39.2305   1
   1   3 -41 439.687 31.7781  -2
  -1  -3 -43 439.687 31.7781   1
   1   3 -42 189.426 28.5474  -2
  -1  -3 -44 189.426 28.5474   1
   1   3 -43 336.288 36.9765  -2
  -1  -3 -45 336.288 36.9765   1
   1   3 -44 516.864 37.0692  -2
  -1  -3 -46 516.864 37.0692   1
  -1  -3  45 291.138 31.8595  -2
   1   3  47 291.138 31.8595   1
   1   3  48 31.7993 30.9350   1
  -1  -4 -48 115.950 36.7671  -2
   1   4 -45 115.950 36.7671   1
  -1  -4 -47 254.115 44.6247  -2
   1   4 -44 254.115 44.6247   1
  -1  -4 -46 197.522 44.1531  -2
   1   4 -43 197.522 44.1531   1
  -1  -4 -45 375.549 53.1451  -2
   1   4 -42 375.549 53.1451   1
  -1  -4 -44 235.424 55.5420  -2
   1   4 -41 235.424 55.5420   1
  -1  -4 -43 22.7317 50.6059  -2
   1   4 -40 22.7317 50.6059   1
  -1  -4 -42 165.496 50.7354  -2
   1   4 -39 165.496 50.7354   1
  -1  -4 -41 313.242 60.9034  -2
   1   4 -38 313.242 60.9034   1
  -1  -4 -40 195.861 61.8752  -2
   1   4 -37 195.861 61.8752   1
  -1  -4 -39 108.314 61.8342  -2
   1   4 -36 108.314 61.8342   1
  -1  -4 -38 554.373 45.6331  -2
   1   4 -35 554.373 45.6331   1
  -1  -4 -37 421.108 44.6737  -2
   1   4 -34 421.108 44.6737   1
  -1  -4 -36 1268.84 55.3472  -2
   1   4 -33 1268.84 55.3472   1
  -1  -4 -35 1606.12 58.5687  -2
   1   4 -32 1606.12 58.5687   1
  -1  -4 -34 3966.95 74.8245  -2
   1   4 -31 3966.95 74.8245   1
  -1  -4 -33 7091.48 93.3544  -2
   1   4 -30 7091.48 93.3544   1
  -1  -4 -32 9673.07 104.801  -2
   1   4 -29 9673.07 104.801   1
  -1  -4 -31 4536.11 78.7467  -2
   1   4 -28 4536.11 78.7467   1
  -1  -4 -30 1844.58 48.9140  -2
   1   4 -27 1844.58 48.9140   1
  -1  -4 -29 49.4308 34.2810  -2
   1   4 -26 49.4308 34.2810   1
  -1  -4 -28 4326.89 59.5569  -2
   1   4 -25 4326.89 59.5569   1
  -1  -4 -27 2845.70 51.7158  -2
   1   4 -24 2845.70 51.7158   1
  -1  -4 -26 1116.96 41.2974  -2
   1   4 -23 1116.96 41.2974   1
  -1  -4 -25 2516.17 57.6603  -2
   1   4 -22 2516.17 57.6603   1
   1   4  24 759.061 118.980  -2
  -1  -4  21 759.061 118.980   1
   1   4  23 1230.72 122.898  -2
  -1  -4  20 1230.72 122.898   1
   1   4  22 196.690 93.8230  -2
  -1  -4  19 196.690 93.8230   1
   1   4  21 175.775 82.1612  -2
  -1  -4  18 175.775 82.1612   1
   1   4  20 34.7464 62.8123  -2
  -1  -4  17 34.7464 62.8123   1
  -1  -4 -18 13.5935 100.035  -2
   1   4 -15 13.5935 100.035   1
  -1  -4 -17 2003.71 92.3055  -2
   1   4 -14 2003.71 92.3055   1
  -1  -4 -16 3927.25 112.190  -2
   1   4 -13 3927.25 112.190   1
  -1  -4 -15 1152.21 77.3433  -2
   1   4 -12 1152.21 77.3433   1
  -1  -4 -14 413.017 64.0394  -2
   1   4 -11 413.017 64.0394   1
  -1  -4 -13 4168.77 111.874  -2
   1   4 -10 4168.77 111.874   1
  -1  -4 -12 3362.91 103.056  -2
   1   4  -9 3362.91 103.056   1
  -1  -4 -11 9498.35 153.368  -2
   1   4  -8 9498.35 153.368   1
  -1  -4 -10 11223.2 163.389  -2
   1   4  -7 11223.2 163.389   1
  -1  -4  -9 28871.3 243.474  -2
   1   4  -6 28871.3 243.474   1
  -1  -4  -8 19443.3 190.518  -2
   1   4  -5 19443.3 190.518   1
  -1  -4  -7 10072.1 138.915  -2
   1   4  -4 10072.1 138.915   1
  -1  -4  -6 15087.1 145.615  -2
   1   4  -3 15087.1 145.615   1
  -1  -4  -5 11699.2 126.785  -2
   1   4  -2 11699.2 126.785   1
  -1  -4  -4 68404.5 454.930  -2
   1   4  -1 68404.5 454.930   1
  -1  -4  -3 44904.2 360.216  -2
   1   4   0 44904.2 360.216   1
  -1  -4  -2 75585.3 476.360  -2
   1   4   1 75585.3 476.360   1
  -1  -4  -1 58422.8 590.273  -2
   1   4   2 58422.8 590.273   1
  -1  -4   0 55140.6 565.240  -2
   1   4   3 55140.6 565.240   1
  -1  -4   1 61841.9 604.077  -2
   1   4   4 61841.9 604.077   1
  -1  -4   2 14041.8 295.146  -2
   1   4   5 14041.8 295.146   1
  -1  -4   3 18312.2 333.657  -2
   1   4   6 18312.2 333.657   1
  -1  -4   4 8856.38 241.951  -2
   1   4   7 8856.38 241.951   1
  -1  -4   5 20645.3 354.916  -2
   1   4   8 20645.3 354.916   1
  -1  -4   6 24192.2 388.066  -2
   1   4   9 24192.2 388.066   1
  -1  -4   7 10954.0 267.925  -2
   1   4  10 10954.0 267.925   1
  -1  -4   8 8072.43 236.208  -2
   1   4  11 8072.43 236.208   1
  -1  -4   9 3069.04 161.167  -2
   1   4  12 3069.04 161.167   1
  -1  -4  10 3692.93 170.587  -2
   1   4  13 3692.93 170.587   1
  -1  -4  11 322.594 88.2722  -2
   1   4  14 322.594 88.2722   1
  -1  -4  22 2895.46 82.6759  -2
   1   4  25 2895.46 82.6759   1
  -1  -4  23 1095.86 69.4740  -2
   1   4  26 1095.86 69.4740   1
  -1  -4  24 2866.37 79.3838  -2
   1   4  27 2866.37 79.3838   1
  -1  -4  25 3538.60 95.8434  -2
   1   4  28 3538.60 95.8434   1
  -1  -4  26 40.3303 49.1168  -2
   1   4  29 40.3303 49.1168   1
  -1  -4  27 2151.72 85.9724  -2
   1   4  30 2151.72 85.9724   1
  -1  -4  28 4971.11 110.852  -2
   1   4  31 4971.11 110.852   1
  -1  -4  29 9673.81 137.938  -2
   1   4  32 9673.81 137.938   1
  -1  -4  30 5968.35 90.0145  -2
   1   4  33 5968.35 90.0145   1
  -1  -4  31 4213.66 77.2826  -2
   1   4  34 4213.66 77.2826   1
  -1  -4  32 1773.95 64.8609  -2
   1   4  35 1773.95 64.8609   1
  -1  -4  33 1469.33 56.5264  -2
   1   4  36 1469.33 56.5264   1
  -1  -4  34 428.513 47.9487  -2
   1   4  37 428.513 47.9487   1
  -1  -4  35 371.130 47.5050  -2
   1   4  38 371.130 47.5050   1
  -1  -4  36 58.0390 40.1628  -2
   1   4  39 58.0390 40.1628   1
  -1  -4  37 213.938 37.8657  -2
   1   4  40 213.938 37.8657   1
  -1  -4  38 220.304 37.9884  -2
   1   4  41 220.304 37.9884   1
  -1  -4  39 208.482 60.6736  -2
   1   4  42 208.482 60.6736   1
  -1  -4  40 19.6936 43.1056  -2
   1   4  43 19.6936 43.1056   1
  -1  -4  41 188.538 33.0174  -2
   1   4  44 188.538 33.0174   1
  -1  -4  42 265.291 30.8378  -2
   1   4  45 265.291 30.8378   1
  -1  -4  43 212.899 44.3608  -2
   1   4  46 212.899 44.3608   1
   1   5 -44 27.2683 16.9020   1
  -1  -5 -47-3.85448 24.6588  -2
   1   5 -43-3.85448 24.6588   1
  -1  -5 -42 46.0923 48.2186  -2
   1   5 -38 46.0923 48.2186   1
  -1  -5 -41 403.038 53.1668  -2
   1   5 -37 403.038 53.1668   1
  -1  -5 -40 402.692 53.1003  -2
   1   5 -36 402.692 53.1003   1
  -1  -5 -39-1.82118 48.3936  -2
   1   5 -35-1.82118 48.3936   1
  -1  -5 -38 57.6029 36.1119  -2
   1   5 -34 57.6029 36.1119   1
  -1  -5 -37 305.369 41.1784  -2
   1   5 -33 305.369 41.1784   1
  -1  -5 -36 395.767 44.8451  -2
   1   5 -32 395.767 44.8451   1
  -1  -5 -35 279.892 44.1842  -2
   1   5 -31 279.892 44.1842   1
  -1  -5 -34 93.5131 41.3704  -2
   1   5 -30 93.5131 41.3704   1
  -1  -5 -33 186.688 44.8337  -2
   1   5 -29 186.688 44.8337   1
  -1  -5 -32 58.3599 40.5319  -2
   1   5 -28 58.3599 40.5319   1
  -1  -5 -31 451.519 49.2212  -2
   1   5 -27 451.519 49.2212   1
  -1  -5 -30 1487.40 48.6872  -2
   1   5 -26 1487.40 48.6872   1
  -1  -5 -29 192.693 36.8021  -2
   1   5 -25 192.693 36.8021   1
  -1  -5 -28 1236.88 44.6235  -2
   1   5 -24 1236.88 44.6235   1
  -1  -5 -27 1889.46 49.7372  -2
   1   5 -23 1889.46 49.7372   1
  -1  -5 -26 1502.24 47.1873  -2
   1   5 -22 1502.24 47.1873   1
  -1  -5 -25 4478.82 50.8553  -2
   1   5 -21 4478.82 50.8553   1
  -1  -5 -24 29.9748 27.1263  -2
   1   5 -20 29.9748 27.1263   1
  -1  -5 -23 730.746 33.2681  -2
   1   5 -19 730.746 33.2681   1
  -1  -5 -22 426.804 30.5138  -2
   1   5 -18 426.804 30.5138   1
  -1  -5 -21 748.308 32.0870  -2
   1   5 -17 748.308 32.0870   1
  -1  -5 -20 1425.34 35.7543  -2
   1   5 -16 1425.34 35.7543   1
  -1  -5 -19 744.720 31.7169  -2
   1   5 -15 744.720 31.7169   1
  -1  -5 -18 144.945 38.0980  -2
   1   5 -14 144.945 38.0980   1
  -1  -5 -17 2248.28 70.4280  -2
   1   5 -13 2248.28 70.4280   1
  -1  -5 -16 139.830 114.573  -2
   1   5 -12 139.830 114.573   1
  -1  -5 -15 1714.22 173.857  -2
   1   5 -11 1714.22 173.857   1
  -1  -5 -14 375.810 127.258  -2
   1   5 -10 375.810 127.258   1
  -1  -5 -13 685.091 135.518  -2
   1   5  -9 685.091 135.518   1
  -1  -5 -12 1671.71 165.781  -2
   1   5  -8 1671.71 165.781   1
  -1  -5 -11 4358.80 232.792  -2
   1   5  -7 4358.80 232.792   1
  -1  -5 -10 3120.37 197.273  -2
   1   5  -6 3120.37 197.273   1
  -1  -5  -9 1039.82 151.727  -2
   1   5  -5 1039.82 151.727   1
  -1  -5  -8 2380.99 176.690  -2
   1   5  -4 2380.99 176.690   1
  -1  -5  -7 883.126 138.322  -2
   1   5  -3 883.126 138.322   1
  -1  -5  -6 1913.57 163.872  -2
   1   5  -2 1913.57 163.872   1
  -1  -5  -5 1712.13 162.238  -2
   1   5  -1 1712.13 162.238   1
  -1  -5  -4 3590.37 198.866  -2
   1   5   0 3590.37 198.866   1
  -1  -5  -3 2752.46 182.791  -2
   1   5   1 2752.46 182.791   1
  -1  -5  -2 3158.11 182.580  -2
   1   5   2 3158.11 182.580   1
  -1  -5  -1 2851.18 183.774  -2
   1   5   3 2851.18 183.774   1
  -1  -5   0 3571.68 188.407  -2
   1   5   4 3571.68 188.407   1
  -1  -5   1 1620.21 153.229  -2
   1   5   5 1620.21 153.229   1
  -1  -5   2 1660.80 152.727  -2
   1   5   6 1660.80 152.727   1
  -1  -5   3 476.255 120.269  -2
   1   5   7 476.255 120.269   1
  -1  -5   4 1950.14 159.193  -2
   1   5   8 1950.14 159.193   1
  -1  -5   5 891.583 135.447  -2
   1   5   9 891.583 135.447   1
  -1  -5   6 2532.34 173.416  -2
   1   5  10 2532.34 173.416   1
  -1  -5   7 4288.82 210.743  -2
   1   5  11 4288.82 210.743   1
  -1  -5   8 1480.39 148.097  -2
   1   5  12 1480.39 148.097   1
  -1  -5   9 690.208 117.725  -2
   1   5  13 690.208 117.725   1
  -1  -5  10 127.586 79.5972  -2
   1   5  14 127.586 79.5972   1
  -1  -5  11 1765.82 149.411  -2
   1   5  15 1765.82 149.411   1
  -1  -5  12 48.2585 93.5332  -2
   1   5  16 48.2585 93.5332   1
  -1  -5  13 2423.07 169.848  -2
   1   5  17 2423.07 169.848   1
  -1  -5  14 211.219 94.7979  -2
   1   5  18 211.219 94.7979   1
  -1  -5  15 740.826 48.9625  -2
   1   5  19 740.826 48.9625   1
  -1  -5  16 1311.77 58.0023  -2
   1   5  20 1311.77 58.0023   1
  -1  -5  17 679.768 51.8218  -2
   1   5  21 679.768 51.8218   1
  -1  -5  19 627.327 53.0715  -2
   1   5  23 627.327 53.0715   1
  -1  -5  20 68.4477 44.5116  -2
   1   5  24 68.4477 44.5116   1
  -1  -5  21 4254.99 92.1547  -2
   1   5  25 4254.99 92.1547   1
  -1  -5  22 1610.82 74.5603  -2
   1   5  26 1610.82 74.5603   1
  -1  -5  23 1609.36 78.7186  -2
   1   5  27 1609.36 78.7186   1
  -1  -5  24 977.151 69.8287  -2
   1   5  28 977.151 69.8287   1
  -1  -5  25 165.697 57.0652  -2
   1   5  29 165.697 57.0652   1
  -1  -5  26 1609.04 81.6228  -2
   1   5  30 1609.04 81.6228   1
  -1  -5  27 628.910 48.1852  -2
   1   5  31 628.910 48.1852   1
  -1  -5  28 9.35709 37.8337  -2
   1   5  32 9.35709 37.8337   1
  -1  -5  29 144.152 45.6555  -2
   1   5  33 144.152 45.6555   1
  -1  -5  30 114.222 42.4883  -2
   1   5  34 114.222 42.4883   1
  -1  -5  31 329.690 40.8638  -2
   1   5  35 329.690 40.8638   1
  -1  -5  32 426.715 41.6648  -2
   1   5  36 426.715 41.6648   1
  -1  -5  33 270.624 40.2146  -2
   1   5  37 270.624 40.2146   1
  -1  -5  34 62.5618 34.5640  -2
   1   5  38 62.5618 34.5640   1
  -1  -5  35 30.0502 33.0877  -2
   1   5  39 30.0502 33.0877   1
  -1  -5  36 236.134 37.2182  -2
   1   5  40 236.134 37.2182   1
  -1  -5  37 310.802 37.0632  -2
   1   5  41 310.802 37.0632   1
  -1  -5  38 35.5395 29.6623  -2
   1   5  42 35.5395 29.6623   1
  -1  -5  39 96.5903 29.4521  -2
   1   5  43 96.5903 29.4521   1
   1   6 -38 22.4521 17.0241   1
   1   6 -37-7.24784 20.2141   1
   1   6 -36 39.4488 24.9919   1
   1   6 -35 82.2361 26.4798   1
   1   6 -34 2.76160 27.2033   1
   1   6 -33 65.5791 29.6694   1
   1   6 -32 106.401 30.6336   1
   1   6 -31 32.1909 42.1769   1
  -1  -6 -36 18.9745 43.8925  -2
   1   6 -31 18.9745 43.8925   1
  -1  -6 -35 27.9987 54.4566  -2
   1   6 -30 27.9987 54.4566   1
   1   6 -29 8.41115 39.5882   1
  -1  -6 -33 309.755 66.4668  -2
   1   6 -28 309.755 66.4668   1
  -1  -6 -32 188.371 60.6818  -2
   1   6 -27 188.371 60.6818   1
  -1  -6 -31 2484.21 84.4562  -2
   1   6 -26 2484.21 84.4562   1
  -1  -6 -30 2134.87 85.8642  -2
   1   6 -25 2134.87 85.8642   1
  -1  -6 -29 384.690 46.5217  -2
   1   6 -24 384.690 46.5217   1
  -1  -6 -28 1105.62 48.7053  -2
   1   6 -23 1105.62 48.7053   1
  -1  -6 -27 148.045 41.4483  -2
   1   6 -22 148.045 41.4483   1
  -1  -6 -26 297.054 46.4514  -2
   1   6 -21 297.054 46.4514   1
  -1  -6 -25 51.7724 46.1837  -2
   1   6 -20 51.7724 46.1837   1
  -1  -6 -24 147.380 36.7685  -2
   1   6 -19 147.380 36.7685   1
  -1  -6 -23 552.406 39.5561  -2
   1   6 -18 552.406 39.5561   1
  -1  -6 -22 313.491 36.0167  -2
   1   6 -17 313.491 36.0167   1
  -1  -6 -21 455.500 36.0146  -2
   1   6 -16 455.500 36.0146   1
  -1  -6 -20 813.144 34.5135  -2
   1   6 -15 813.144 34.5135   1
  -1  -6 -19 322.156 31.2745  -2
   1   6 -14 322.156 31.2745   1
  -1  -6 -18 322.190 30.4640  -2
   1   6 -13 322.190 30.4640   1
  -1  -6 -17 622.703 37.6743  -2
   1   6 -12 622.703 37.6743   1
  -1  -6 -16 104.292 36.6298  -2
   1   6 -11 104.292 36.6298   1
  -1  -6 -15 1274.34 41.3535  -2
   1   6 -10 1274.34 41.3535   1
  -1  -6 -14 1311.02 41.6685  -2
   1   6  -9 1311.02 41.6685   1
  -1  -6 -13 747.197 36.6735  -2
   1   6  -8 747.197 36.6735   1
  -1  -6 -12 622.652 36.6566  -2
   1   6  -7 622.652 36.6566   1
  -1  -6 -11 392.923 41.4252  -2
   1   6  -6 392.923 41.4252   1
  -1  -6 -10 481.993 44.1054  -2
   1   6  -5 481.993 44.1054   1
  -1  -6  -9 3221.87 61.3398  -2
   1   6  -4 3221.87 61.3398   1
  -1  -6  -8 3909.97 66.3191  -2
   1   6  -3 3909.97 66.3191   1
  -1  -6  -7 11070.7 89.5223  -2
   1   6  -2 11070.7 89.5223   1
  -1  -6  -1 6339.48 90.1932  -2
   1   6   4 6339.48 90.1932   1
  -1  -6   0 7460.52 100.135  -2
   1   6   5 7460.52 100.135   1
  -1  -6   1 5992.02 86.9986  -2
   1   6   6 5992.02 86.9986   1
  -1  -6   2 11038.2 114.948  -2
   1   6   7 11038.2 114.948   1
  -1  -6   3 2767.95 56.3016  -2
   1   6   8 2767.95 56.3016   1
  -1  -6   4 3027.74 60.4738  -2
   1   6   9 3027.74 60.4738   1
  -1  -6   5 539.407 39.4756  -2
   1   6  10 539.407 39.4756   1
  -1  -6   6 274.562 39.8246  -2
   1   6  11 274.562 39.8246   1
  -1  -6   7 476.379 42.7497  -2
   1   6  12 476.379 42.7497   1
  -1  -6   8 576.709 46.1353  -2
   1   6  13 576.709 46.1353   1
  -1  -6   9 1017.54 62.6316  -2
   1   6  14 1017.54 62.6316   1
  -1  -6  10 1189.03 64.7230  -2
   1   6  15 1189.03 64.7230   1
  -1  -6  11 223.881 60.2870  -2
   1   6  16 223.881 60.2870   1
  -1  -6  12 625.048 62.6854  -2
   1   6  17 625.048 62.6854   1
  -1  -6  13 467.617 49.4342  -2
   1   6  18 467.617 49.4342   1
  -1  -6  14 401.935 54.8505  -2
   1   6  19 401.935 54.8505   1
  -1  -6  15 582.831 58.5500  -2
   1   6  20 582.831 58.5500   1
  -1  -6  16 368.642 53.7252  -2
   1   6  21 368.642 53.7252   1
  -1  -6  17 253.071 42.2146  -2
   1   6  22 253.071 42.2146   1
  -1  -6  18 677.441 44.5697  -2
   1   6  23 677.441 44.5697   1
  -1  -6  19 199.515 40.1260  -2
   1   6  24 199.515 40.1260   1
  -1  -6  20 39.4600 68.5613  -2
   1   6  25 39.4600 68.5613   1
  -1  -6  21 264.077 73.2790  -2
   1   6  26 264.077 73.2790   1
  -1  -6  22 138.372 69.1166  -2
   1   6  27 138.372 69.1166   1
  -1  -6  23 1654.37 85.0067  -2
   1   6  28 1654.37 85.0067   1
  -1  -6  24 583.057 76.1089  -2
   1   6  29 583.057 76.1089   1
  -1  -6  25 2705.85 87.8317  -2
   1   6  30 2705.85 87.8317   1
  -1  -6  26 2232.51 83.3619  -2
   1   6  31 2232.51 83.3619   1
  -1  -6  27 107.878 38.7736  -2
   1   6  32 107.878 38.7736   1
  -1  -6  28 116.932 36.5517  -2
   1   6  33 116.932 36.5517   1
  -1  -6  29-16.2877 54.1831  -2
   1   6  34-16.2877 54.1831   1
  -1  -6  30 10.8817 62.6152  -2
   1   6  35 10.8817 62.6152   1
   1   6  36-22.6380 39.2921   1
   1   6  37 38.9016 39.8672   1
   1   6  38 148.329 36.4312   1
   1   6  39 59.4643 31.4729   1
   1   6  40 2.44786 28.9541   1
   1   6  41 17.2178 26.8399   1
   1   6  42 21.2869 21.0877   1
  -1  -7 -33-5.34617 22.7819  -2
   1   7 -28-5.34617 22.7819   1
  -1  -7 -29 310.342 58.4993  -2
   1   7 -24 310.342 58.4993   1
  -1  -7 -28 349.048 63.6279  -2
   1   7 -23 349.048 63.6279   1
  -1  -7 -27 200.400 65.1956  -2
   1   7 -22 200.400 65.1956   1
  -1  -7 -26 262.306 65.1646  -2
   1   7 -21 262.306 65.1646   1
  -1  -7 -25 19.4831 38.5386  -2
   1   7 -20 19.4831 38.5386   1
  -1  -7 -24 80.2841 38.5678  -2
   1   7 -19 80.2841 38.5678   1
  -1  -7 -23 217.926 40.1613  -2
   1   7 -18 217.926 40.1613   1
  -1  -7 -22 110.298 32.2124  -2
   1   7 -17 110.298 32.2124   1
  -1  -7 -21-6.84964 31.1889  -2
   1   7 -16-6.84964 31.1889   1
  -1  -7 -20 206.324 28.2539  -2
   1   7 -15 206.324 28.2539   1
  -1  -7 -19 44.4124 28.2097  -2
   1   7 -14 44.4124 28.2097   1
  -1  -7 -18 369.108 30.6382  -2
   1   7 -13 369.108 30.6382   1
  -1  -7 -17 42.2097 27.4977  -2
   1   7 -12 42.2097 27.4977   1
  -1  -7 -16 16.7013 29.0561  -2
   1   7 -11 16.7013 29.0561   1
  -1  -7 -15 162.028 30.0243  -2
   1   7 -10 162.028 30.0243   1
  -1  -7 -14 310.632 30.9323  -2
   1   7  -9 310.632 30.9323   1
  -1  -7 -13 470.323 37.3882  -2
   1   7  -8 470.323 37.3882   1
  -1  -7 -12 169.430 33.3233  -2
   1   7  -7 169.430 33.3233   1
  -1  -7 -11 439.818 37.1589  -2
   1   7  -6 439.818 37.1589   1
  -1  -7 -10 261.723 36.2118  -2
   1   7  -5 261.723 36.2118   1
  -1  -7  -9 78.4174 31.0762  -2
   1   7  -4 78.4174 31.0762   1
  -1  -7  -8 1055.57 42.8325  -2
   1   7  -3 1055.57 42.8325   1
  -1  -7  -7 724.397 47.8585  -2
   1   7  -2 724.397 47.8585   1
  -1  -7  -6 756.330 83.2642  -2
   1   7  -1 756.330 83.2642   1
  -1  -7  -5 662.780 71.4375  -2
   1   7   0 662.780 71.4375   1
  -1  -7  -4 914.714 81.7418  -2
   1   7   1 914.714 81.7418   1
  -1  -7  -3 457.734 65.2989  -2
   1   7   2 457.734 65.2989   1
  -1  -7  -2 397.682 79.3225  -2
   1   7   3 397.682 79.3225   1
  -1  -7  -1 756.904 78.6013  -2
   1   7   4 756.904 78.6013   1
  -1  -7   0 721.051 67.2976  -2
   1   7   5 721.051 67.2976   1
  -1  -7   1 677.582 66.8415  -2
   1   7   6 677.582 66.8415   1
  -1  -7   2 754.428 71.3000  -2
   1   7   7 754.428 71.3000   1
  -1  -7   3 1100.78 73.3091  -2
   1   7   8 1100.78 73.3091   1
  -1  -7   4 632.174 63.2013  -2
   1   7   9 632.174 63.2013   1
  -1  -7   5 166.784 40.8534  -2
   1   7  10 166.784 40.8534   1
  -1  -7   6 360.856 46.7228  -2
   1   7  11 360.856 46.7228   1
  -1  -7   7 183.117 41.7597  -2
   1   7  12 183.117 41.7597   1
  -1  -7   8 387.237 44.0663  -2
   1   7  13 387.237 44.0663   1
  -1  -7   9 284.657 42.3128  -2
   1   7  14 284.657 42.3128   1
  -1  -7  10 311.628 43.5233  -2
   1   7  15 311.628 43.5233   1
  -1  -7  11 24.0537 39.0608  -2
   1   7  16 24.0537 39.0608   1
  -1  -7  12 18.9039 60.9496  -2
   1   7  17 18.9039 60.9496   1
  -1  -7  13 152.217 64.0462  -2
   1   7  18 152.217 64.0462   1
  -1  -7  14 49.5552 61.2831  -2
   1   7  19 49.5552 61.2831   1
  -1  -7  15 159.095 66.2988  -2
   1   7  20 159.095 66.2988   1
  -1  -7  16 91.2143 66.4140  -2
   1   7  21 91.2143 66.4140   1
  -1  -7  17 52.6108 62.0605  -2
   1   7  22 52.6108 62.0605   1
  -1  -7  18 190.461 55.4124  -2
   1   7  23 190.461 55.4124   1
  -1  -7  19 58.5614 66.0324  -2
   1   7  24 58.5614 66.0324   1
  -1  -7  20 65.6828 50.7446  -2
   1   7  25 65.6828 50.7446   1
  -1  -7  21 243.964 68.7185  -2
   1   7  26 243.964 68.7185   1
  -1  -7  22 99.6544 57.7411  -2
   1   7  27 99.6544 57.7411   1
  -1  -7  23 504.285 59.9382  -2
   1   7  28 504.285 59.9382   1
  -1  -7  24 248.059 61.7067  -2
   1   7  29 248.059 61.7067   1
  -1  -7  25 392.108 62.7600  -2
   1   7  30 392.108 62.7600   1
  -1  -7  26 31.6494 54.0424  -2
   1   7  31 31.6494 54.0424   1
  -1  -7  27 129.011 50.6301  -2
   1   7  32 129.011 50.6301   1
  -1  -7  28 35.6686 43.0110  -2
   1   7  33 35.6686 43.0110   1
  -1  -7  29 130.844 46.7261  -2
   1   7  34 130.844 46.7261   1
  -1  -7  30 153.270 40.5649  -2
   1   7  35 153.270 40.5649   1
  -1  -7  31 71.6529 37.9622  -2
   1   7  36 71.6529 37.9622   1
  -1  -7  32 23.5752 33.6498  -2
   1   7  37 23.5752 33.6498   1
  -1  -7  33 31.9704 27.6527  -2
   1   7  38 31.9704 27.6527   1
  -1  -8 -20 82.9246 38.3841  -2
   1   8 -14 82.9246 38.3841   1
  -1  -8 -19 18.8573 27.2156  -2
   1   8 -13 18.8573 27.2156   1
  -1  -8 -18 62.9800 24.5204  -2
   1   8 -12 62.9800 24.5204   1
  -1  -8 -17 34.6721 24.9260  -2
   1   8 -11 34.6721 24.9260   1
  -1  -8 -16 7.98009 22.1827  -2
   1   8 -10 7.98009 22.1827   1
  -1  -8 -15 1.28385 27.3714  -2
   1   8  -9 1.28385 27.3714   1
  -1  -8 -14 14.9185 26.0166  -2
   1   8  -8 14.9185 26.0166   1
  -1  -8 -13 28.2059 27.1532  -2
   1   8  -7 28.2059 27.1532   1
  -1  -8 -12 278.465 32.4384  -2
   1   8  -6 278.465 32.4384   1
  -1  -8 -11 278.119 30.1726  -2
   1   8  -5 278.119 30.1726   1
  -1  -8 -10 356.516 31.2370  -2
   1   8  -4 356.516 31.2370   1
  -1  -8  -9 175.216 30.7954  -2
   1   8  -3 175.216 30.7954   1
  -1  -8  -8 109.896 29.9040  -2
   1   8  -2 109.896 29.9040   1
  -1  -8  -7 151.401 31.3280  -2
   1   8  -1 151.401 31.3280   1
  -1  -8  -6 94.7717 31.7279  -2
   1   8   0 94.7717 31.7279   1
  -1  -8  -5 521.657 36.0362  -2
   1   8   1 521.657 36.0362   1
  -1  -8  -4 240.299 36.2402  -2
   1   8   2 240.299 36.2402   1
  -1  -8  -3 353.385 37.1907  -2
   1   8   3 353.385 37.1907   1
  -1  -8  -2 157.789 31.9958  -2
   1   8   4 157.789 31.9958   1
  -1  -8  -1 420.351 34.5559  -2
   1   8   5 420.351 34.5559   1
  -1  -8   0 256.295 54.1119  -2
   1   8   6 256.295 54.1119   1
  -1  -8   1 109.755 50.5345  -2
   1   8   7 109.755 50.5345   1
  -1  -8   2 92.7904 47.0058  -2
   1   8   8 92.7904 47.0058   1
  -1  -8   3 34.2968 48.5453  -2
   1   8   9 34.2968 48.5453   1
  -1  -8   4 294.171 57.7132  -2
   1   8  10 294.171 57.7132   1
  -1  -8   5 148.280 50.8464  -2
   1   8  11 148.280 50.8464   1
  -1  -8   6 174.317 53.5221  -2
   1   8  12 174.317 53.5221   1
  -1  -8   7 45.8875 43.8472  -2
   1   8  13 45.8875 43.8472   1
  -1  -8   8 9.16000 30.4326  -2
   1   8  14 9.16000 30.4326   1
  -1  -8   9 8.91458 29.4818  -2
   1   8  15 8.91458 29.4818   1
  -1  -8  10 55.4595 28.0305  -2
   1   8  16 55.4595 28.0305   1
  -1  -8  11 10.2642 34.9111  -2
   1   8  17 10.2642 34.9111   1
  -1  -8  12 34.8706 45.7095  -2
   1   8  18 34.8706 45.7095   1
  -1  -8  13-2.90903 45.6491  -2
   1   8  19-2.90903 45.6491   1
  -1  -8  14 31.8389 46.1685  -2
   1   8  20 31.8389 46.1685   1
  -1  -8  15-14.0933 44.0714  -2
   1   8  21-14.0933 44.0714   1
  -1  -8  16 30.4191 34.5197  -2
   1   8  22 30.4191 34.5197   1
  -1  -8  17 46.5446 39.6530  -2
   1   8  23 46.5446 39.6530   1
  -1  -8  18 52.1431 41.0397  -2
   1   8  24 52.1431 41.0397   1
  -1  -8  19 12.3858 22.0202  -2
   1   8  25 12.3858 22.0202   1
  -1  -8  20 40.0315 40.1217  -2
   1   8  26 40.0315 40.1217   1
  -1  -8  21 12.6624 30.0525  -2
   1   8  27 12.6624 30.0525   1
  -1  -8  22 33.3197 34.3967  -2
   1   8  28 33.3197 34.3967   1
  -1  -8  23 71.0222 32.4375  -2
   1   8  29 71.0222 32.4375   1
  -1  -8  24 0.87804 28.0553  -2
   1   8  30 0.87804 28.0553   1
  -1  -8  25 33.0945 24.6478  -2
   1   8  31 33.0945 24.6478   1
  -1  -9 -12 42.8303 27.3998  -2
   1   9  -5 42.8303 27.3998   1
  -1  -9 -11 34.5319 29.8937  -2
   1   9  -4 34.5319 29.8937   1
  -1  -9 -10 100.853 32.6230  -2
   1   9  -3 100.853 32.6230   1
  -1  -9  -9 62.7324 33.5305  -2
   1   9  -2 62.7324 33.5305   1
  -1  -9  -8 46.7207 34.0719  -2
   1   9  -1 46.7207 34.0719   1
  -1  -9  -7 104.699 37.2191  -2
   1   9   0 104.699 37.2191   1
  -1  -9  -6 74.9179 37.6378  -2
   1   9   1 74.9179 37.6378   1
  -1  -9  -5 31.9276 38.4609  -2
   1   9   2 31.9276 38.4609   1
  -1  -9  -4-7.80315 36.5459  -2
   1   9   3-7.80315 36.5459   1
  -1  -9  -3-11.7182 34.7030  -2
   1   9   4-11.7182 34.7030   1
  -1  -9  -2 15.3712 36.1165  -2
   1   9   5 15.3712 36.1165   1
  -1  -9  -1-6.00777 35.7746  -2
   1   9   6-6.00777 35.7746   1
  -1  -9   0 60.2158 38.1950  -2
   1   9   7 60.2158 38.1950   1
  -1  -9   1 43.8170 36.4958  -2
   1   9   8 43.8170 36.4958   1
  -1  -9   2 91.6030 37.7074  -2
   1   9   9 91.6030 37.7074   1
  -1  -9   3 62.9026 39.7711  -2
   1   9  10 62.9026 39.7711   1
  -1  -9   4 5.37886 33.5098  -2
   1   9  11 5.37886 33.5098   1
  -1  -9   5 25.8887 36.3184  -2
   1   9  12 25.8887 36.3184   1
  -1  -9   6 28.2056 33.0636  -2
   1   9  13 28.2056 33.0636   1
  -1  -9   7 48.0723 31.8431  -2
   1   9  14 48.0723 31.8431   1
  -1  -9   8-9.75989 29.0549  -2
   1   9  15-9.75989 29.0549   1
  -1  -9   9 13.1476 28.4282  -2
   1   9  16 13.1476 28.4282   1
  -1  -9  10 43.0552 26.4135  -2
   1   9  17 43.0552 26.4135   1
  -2   8  18-9.95517 22.1549   1
  -2   8  17 39.1296 24.3368   1
   2  -8  10 22.9108 33.6656  -2
  -2   8  16 22.9108 33.6656   1
   2  -8   9 112.352 37.7869  -2
  -2   8  15 112.352 37.7869   1
   2  -8   8 0.10494 41.9304  -2
  -2   8  14 0.10494 41.9304   1
   2  -8   7 199.848 41.0090  -2
  -2   8  13 199.848 41.0090   1
   2  -8  -1 0.46209 45.7918  -2
  -2   8   5 0.46209 45.7918   1
   2  -8  -2 80.8561 46.8216  -2
  -2   8   4 80.8561 46.8216   1
   2  -8  -3-0.90560 42.3867  -2
  -2   8   3-0.90560 42.3867   1
   2  -8  -4 27.6535 46.5206  -2
  -2   8   2 27.6535 46.5206   1
   2  -8  -5 54.3720 45.1758  -2
  -2   8   1 54.3720 45.1758   1
   2  -8  -6 123.846 41.1059  -2
  -2   8   0 123.846 41.1059   1
   2  -8  -7 7.21666 39.0741  -2
  -2   8  -1 7.21666 39.0741   1
   2  -8  -8-10.1174 39.0499  -2
  -2   8  -2-10.1174 39.0499   1
   2  -8  -9 39.8401 37.4077  -2
  -2   8  -3 39.8401 37.4077   1
   2  -8 -10 51.0508 38.1243  -2
  -2   8  -4 51.0508 38.1243   1
   2  -8 -11 72.0564 39.8152  -2
  -2   8  -5 72.0564 39.8152   1
   2  -8 -12 73.5795 36.2979  -2
  -2   8  -6 73.5795 36.2979   1
   2  -8 -13 181.562 36.5640  -2
  -2   8  -7 181.562 36.5640   1
   2  -8 -14 36.9504 31.4097  -2
  -2   8  -8 36.9504 31.4097   1
   2  -8 -15 152.189 30.5718  -2
  -2   8  -9 152.189 30.5718   1
   2  -8 -16 65.3963 27.1522  -2
  -2   8 -10 65.3963 27.1522   1
   2  -7  27-5.91545 27.1450  -2
  -2   7  32-5.91545 27.1450   1
   2  -7  26 42.2555 29.7867  -2
  -2   7  31 42.2555 29.7867   1
   2  -7  25 15.2600 33.5782  -2
  -2   7  30 15.2600 33.5782   1
   2  -7  24 7.42361 18.6662  -2
  -2   7  29 7.42361 18.6662   1
   2  -7  23-6.19855 29.2553  -2
  -2   7  28-6.19855 29.2553   1
   2  -7  22 21.4427 26.7256  -2
  -2   7  27 21.4427 26.7256   1
   2  -7  21-8.66050 37.9613  -2
  -2   7  26-8.66050 37.9613   1
   2  -7  20 21.6174 39.7055  -2
  -2   7  25 21.6174 39.7055   1
   2  -7  19 99.6285 45.2883  -2
  -2   7  24 99.6285 45.2883   1
   2  -7  18 6.01841 46.0685  -2
  -2   7  23 6.01841 46.0685   1
   2  -7  17 68.6559 42.7389  -2
  -2   7  22 68.6559 42.7389   1
   2  -7  16 201.387 51.2085  -2
  -2   7  21 201.387 51.2085   1
   2  -7  15 13.3656 44.9267  -2
  -2   7  20 13.3656 44.9267   1
   2  -7  14-17.5457 52.4692  -2
  -2   7  19-17.5457 52.4692   1
   2  -7  13 185.077 50.2816  -2
  -2   7  18 185.077 50.2816   1
   2  -7  12 147.858 44.1517  -2
  -2   7  17 147.858 44.1517   1
   2  -7  11 87.1877 47.7566  -2
  -2   7  16 87.1877 47.7566   1
   2  -7  10 35.5731 48.4044  -2
  -2   7  15 35.5731 48.4044   1
   2  -7   9 47.5330 46.5982  -2
  -2   7  14 47.5330 46.5982   1
   2  -7   8 49.7128 41.2432  -2
  -2   7  13 49.7128 41.2432   1
   2  -7   7 16.1256 49.0673  -2
  -2   7  12 16.1256 49.0673   1
   2  -7   6 10.0581 44.0660  -2
  -2   7  11 10.0581 44.0660   1
   2  -7   5 76.0924 49.8169  -2
  -2   7  10 76.0924 49.8169   1
   2  -7   4 107.159 55.4833  -2
  -2   7   9 107.159 55.4833   1
   2  -7   3 249.607 55.4790  -2
  -2   7   8 249.607 55.4790   1
   2  -7   2 105.634 58.0844  -2
  -2   7   7 105.634 58.0844   1
   2  -7   1 322.379 49.9299  -2
  -2   7   6 322.379 49.9299   1
   2  -7   0 326.972 52.9924  -2
  -2   7   5 326.972 52.9924   1
   2  -7  -1 1.08919 51.4240  -2
  -2   7   4 1.08919 51.4240   1
   2  -7  -2 129.138 43.2046  -2
  -2   7   3 129.138 43.2046   1
   2  -7  -3 23.6263 45.0984  -2
  -2   7   2 23.6263 45.0984   1
   2  -7  -4 145.979 45.2141  -2
  -2   7   1 145.979 45.2141   1
   2  -7  -5 193.461 44.1778  -2
  -2   7   0 193.461 44.1778   1
   2  -7  -6 350.044 49.6819  -2
  -2   7  -1 350.044 49.6819   1
   2  -7  -7 95.9805 200.636  -2
  -2   7  -2 95.9805 200.636   1
   2  -7  -8 599.775 187.805  -2
  -2   7  -3 599.775 187.805   1
   2  -7  -9 210.388 199.381  -2
  -2   7  -4 210.388 199.381   1
   2  -7 -10 53.1908 216.510  -2
  -2   7  -5 53.1908 216.510   1
   2  -7 -11-143.181 222.896  -2
  -2   7  -6-143.181 222.896   1
   2  -7 -12 240.851 226.559  -2
  -2   7  -7 240.851 226.559   1
   2  -7 -13 47.4621 230.199  -2
  -2   7  -8 47.4621 230.199   1
   2  -7 -14 139.688 234.441  -2
  -2   7  -9 139.688 234.441   1
   2  -7 -15 81.4728 49.7167  -2
  -2   7 -10 81.4728 49.7167   1
   2  -7 -16 92.1819 47.8902  -2
  -2   7 -11 92.1819 47.8902   1
   2  -7 -17 297.663 48.6966  -2
  -2   7 -12 297.663 48.6966   1
   2  -7 -18 286.492 46.0660  -2
  -2   7 -13 286.492 46.0660   1
   2  -7 -19 64.5683 40.0614  -2
  -2   7 -14 64.5683 40.0614   1
   2  -7 -20 11.6086 205.715  -2
  -2   7 -15 11.6086 205.715   1
   2  -7 -21 221.998 202.104  -2
  -2   7 -16 221.998 202.104   1
   2  -7 -22 22.7037 175.294  -2
  -2   7 -17 22.7037 175.294   1
   2  -7 -23 153.655 173.910  -2
  -2   7 -18 153.655 173.910   1
   2  -7 -24 99.1092 172.814  -2
  -2   7 -19 99.1092 172.814   1
   2  -7 -25-2.61281 166.483  -2
  -2   7 -20-2.61281 166.483   1
   2  -7 -26-13.3200 155.294  -2
  -2   7 -21-13.3200 155.294   1
   2  -7 -27-19.3147 148.670  -2
  -2   7 -22-19.3147 148.670   1
   2  -7 -28 49.1157 140.946  -2
  -2   7 -23 49.1157 140.946   1
   2  -7 -29 34.3502 131.091  -2
  -2   7 -24 34.3502 131.091   1
   2  -7 -30-89.7589 122.135  -2
  -2   7 -25-89.7589 122.135   1
   2  -7 -31 51.7346 108.280  -2
  -2   7 -26 51.7346 108.280   1
  -2   7 -27 28.5564 69.5562   1
  -2   6  39-10.1511 18.7667   1
  -2   6  38 12.4036 23.2847   1
  -2   6  37 53.2582 27.3462   1
   2  -6  29 44.3525 32.2158  -2
  -2   6  33 44.3525 32.2158   1
   2  -6  28 230.169 36.9416  -2
  -2   6  32 230.169 36.9416   1
   2  -6  27 104.591 38.1193  -2
  -2   6  31 104.591 38.1193   1
   2  -6  26 170.422 41.4920  -2
  -2   6  30 170.422 41.4920   1
   2  -6  25 259.905 46.4316  -2
  -2   6  29 259.905 46.4316   1
   2  -6  24 287.109 50.1430  -2
  -2   6  28 287.109 50.1430   1
   2  -6  23 106.685 50.3383  -2
  -2   6  27 106.685 50.3383   1
   2  -6  22 518.263 56.5243  -2
  -2   6  26 518.263 56.5243   1
   2  -6  21 1008.78 64.7470  -2
  -2   6  25 1008.78 64.7470   1
   2  -6  20 126.991 55.3247  -2
  -2   6  24 126.991 55.3247   1
   2  -6  19 1856.72 69.0227  -2
  -2   6  23 1856.72 69.0227   1
   2  -6  18 218.869 64.5900  -2
  -2   6  22 218.869 64.5900   1
   2  -6  17 867.417 58.9230  -2
  -2   6  21 867.417 58.9230   1
   2  -6  16 246.777 66.0397  -2
  -2   6  20 246.777 66.0397   1
   2  -6  15 2647.71 87.4934  -2
  -2   6  19 2647.71 87.4934   1
   2  -6  14 435.103 57.4126  -2
  -2   6  18 435.103 57.4126   1
   2  -6  13 1231.18 67.2274  -2
  -2   6  17 1231.18 67.2274   1
   2  -6  12 256.409 60.8545  -2
  -2   6  16 256.409 60.8545   1
   2  -6  11 112.494 58.8239  -2
  -2   6  15 112.494 58.8239   1
   2  -6  10 79.1062 53.9921  -2
  -2   6  14 79.1062 53.9921   1
   2  -6   9 96.7687 48.1200  -2
  -2   6  13 96.7687 48.1200   1
   2  -6   8 123.650 58.2546  -2
  -2   6  12 123.650 58.2546   1
  -2   6  11 271.888 34.8408   1
   2  -6   7 690.319 72.4078  -2
  -2   6  11 690.319 72.4078   1
  -2   6  10 320.400 39.6425   1
   2  -6   6 529.795 63.0674  -2
  -2   6  10 529.795 63.0674   1
   2  -6   5 1418.26 51.4992  -2
  -2   6   9 1418.26 51.4992   1
   2  -6   4 112.520 51.4278  -2
  -2   6   8 112.520 51.4278   1
   2  -6   3 411.444 59.2425  -2
  -2   6   7 411.444 59.2425   1
   2  -6   2 58.8862 50.3965  -2
  -2   6   6 58.8862 50.3965   1
   2  -6   1 80.1665 54.8567  -2
  -2   6   5 80.1665 54.8567   1
   2  -6   0 131.680 56.0911  -2
  -2   6   4 131.680 56.0911   1
   2  -6  -1 318.923 56.9176  -2
  -2   6   3 318.923 56.9176   1
   2  -6  -2 182.614 53.8884  -2
  -2   6   2 182.614 53.8884   1
   2  -6  -3 349.059 54.5743  -2
  -2   6   1 349.059 54.5743   1
   2  -6  -4 126.987 50.3177  -2
  -2   6   0 126.987 50.3177   1
   2  -6  -5 184.605 51.5348  -2
  -2   6  -1 184.605 51.5348   1
   2  -6  -6 211.237 50.1308  -2
  -2   6  -2 211.237 50.1308   1
   2  -6  -7 238.616 50.0096  -2
  -2   6  -3 238.616 50.0096   1
   2  -6  -8 485.295 51.0742  -2
  -2   6  -4 485.295 51.0742   1
   2  -6  -9 1276.98 60.9295  -2
  -2   6  -5 1276.98 60.9295   1
   2  -6 -10 726.502 200.752  -2
  -2   6  -6 726.502 200.752   1
   2  -6 -11 484.404 178.779  -2
  -2   6  -7 484.404 178.779   1
   2  -6 -12 153.920 158.103  -2
  -2   6  -8 153.920 158.103   1
   2  -6 -13 95.7426 137.899  -2
  -2   6  -9 95.7426 137.899   1
   2  -6 -14-22.9339 115.966  -2
  -2   6 -10-22.9339 115.966   1
   2  -6 -15 190.963 106.903  -2
  -2   6 -11 190.963 106.903   1
   2  -6 -16 962.842 98.6882  -2
  -2   6 -12 962.842 98.6882   1
   2  -6 -17 1040.39 80.4449  -2
  -2   6 -13 1040.39 80.4449   1
   2  -6 -18 1205.09 82.7890  -2
  -2   6 -14 1205.09 82.7890   1
   2  -6 -19 2907.03 90.5998  -2
  -2   6 -15 2907.03 90.5998   1
   2  -6 -20 624.627 63.0957  -2
  -2   6 -16 624.627 63.0957   1
   2  -6 -21 837.629 69.3690  -2
  -2   6 -17 837.629 69.3690   1
  -2   6 -18 421.667 50.0313   1
   2  -6 -23 1755.67 62.4748  -2
  -2   6 -19 1755.67 62.4748   1
  -2   6 -20 189.656 42.8980   1
   2  -6 -25 1310.02 68.1637  -2
  -2   6 -21 1310.02 68.1637   1
   2  -6 -26 641.793 62.0237  -2
  -2   6 -22 641.793 62.0237   1
  -2   6 -23 129.679 41.8871   1
  -2   6 -24 453.227 41.3524   1
  -2   6 -25 91.3675 31.3598   1
  -2   6 -26 56.3379 36.8068   1
  -2   6 -27 104.727 37.3245   1
  -2   6 -28 143.296 36.3676   1
  -2   6 -29 17.0082 34.1174   1
  -2   6 -30 83.9183 41.1668   1
  -2   6 -31 49.6273 41.5683   1
  -2   6 -32-11.9124 45.1172   1
  -2   6 -33 44.2987 43.6805   1
  -2   6 -34 15.2104 47.0548   1
  -2   6 -35 31.7274 49.3248   1
  -2   5  43 110.342 18.3400   1
  -2   5  42 100.942 16.2525   1
   2  -5  37 97.3399 31.4657  -2
  -2   5  41 97.3399 31.4657   1
   2  -5  36 42.2516 31.1189  -2
  -2   5  40 42.2516 31.1189   1
   2  -5  35 138.218 35.3318  -2
  -2   5  39 138.218 35.3318   1
   2  -5  34 51.1142 36.7423  -2
  -2   5  38 51.1142 36.7423   1
   2  -5  33 189.000 40.1820  -2
  -2   5  37 189.000 40.1820   1
   2  -5  32 168.506 27.9766  -2
  -2   5  36 168.506 27.9766   1
   2  -5  31-3.49493 29.6316  -2
  -2   5  35-3.49493 29.6316   1
  -2   5 -30-14.0936 22.8204  -2
   2  -5 -34-14.0936 22.8204   1
   2  -5  29 51.2971 24.3474  -2
  -2   5  33 51.2971 24.3474   1
   2  -5  28 76.1998 25.5058  -2
  -2   5  32 76.1998 25.5058   1
  -2   5 -27 271.873 27.5104  -2
   2  -5 -31 271.873 27.5104   1
  -2   5 -26 14.5830 40.5616  -2
   2  -5 -30 14.5830 40.5616   1
  -2   5 -25 362.925 43.4299  -2
   2  -5 -29 362.925 43.4299   1
  -2   5 -24 146.999 45.6340  -2
   2  -5 -28 146.999 45.6340   1
  -2   5 -23 556.446 51.9314  -2
   2  -5 -27 556.446 51.9314   1
  -2   5 -22 163.152 46.4881  -2
   2  -5 -26 163.152 46.4881   1
  -2   5 -21 301.877 46.4422  -2
   2  -5 -25 301.877 46.4422   1
  -2   5 -20 298.054 47.8912  -2
   2  -5 -24 298.054 47.8912   1
  -2   5 -19 108.966 43.9647  -2
   2  -5 -23 108.966 43.9647   1
  -2   5 -18 635.293 50.0772  -2
   2  -5 -22 635.293 50.0772   1
  -2   5 -13 1259.50 180.326  -2
   2  -5 -17 1259.50 180.326   1
  -2   5 -12 5365.66 260.241  -2
   2  -5 -16 5365.66 260.241   1
   2  -5  11 767.554 54.0637  -2
  -2   5  15 767.554 54.0637   1
  -2   5 -10 1226.12 57.9971  -2
   2  -5 -14 1226.12 57.9971   1
  -2   5  -9 1690.72 57.2991  -2
   2  -5 -13 1690.72 57.2991   1
  -2   5  -8 191.810 52.3587  -2
   2  -5 -12 191.810 52.3587   1
   2  -5   7 4048.48 93.1333  -2
  -2   5  11 4048.48 93.1333   1
   2  -5   6 469.808 72.9586  -2
  -2   5  10 469.808 72.9586   1
   2  -5   5 1343.07 90.3869  -2
  -2   5   9 1343.07 90.3869   1
   2  -5   4 1596.38 112.599  -2
  -2   5   8 1596.38 112.599   1
   2  -5   3 572.635 107.736  -2
  -2   5   7 572.635 107.736   1
   2  -5   2 541.325 108.035  -2
  -2   5   6 541.325 108.035   1
   2  -5   1 277.439 84.5792  -2
  -2   5   5 277.439 84.5792   1
   2  -5   0 625.895 77.0988  -2
  -2   5   4 625.895 77.0988   1
  -2   5   1 1627.71 95.1553  -2
   2  -5  -3 1627.71 95.1553   1
  -2   5   2 569.146 78.6840  -2
   2  -5  -2 569.146 78.6840   1
   2  -5  -3 2030.02 100.472  -2
  -2   5   1 2030.02 100.472   1
  -2   5   4 345.380 40.8320  -2
   2  -5   0 345.380 40.8320   1
  -2   5   5 87.4907 37.8979  -2
   2  -5   1 87.4907 37.8979   1
   2  -5  -6 348.147 40.5937  -2
  -2   5  -2 348.147 40.5937   1
  -2   5   7 793.359 43.3656  -2
   2  -5   3 793.359 43.3656   1
   2  -5  -8 1544.05 46.0964  -2
  -2   5  -4 1544.05 46.0964   1
   2  -5  -9 1246.60 61.4427  -2
  -2   5  -5 1246.60 61.4427   1
   2  -5 -10 879.612 66.0514  -2
  -2   5  -6 879.612 66.0514   1
   2  -5 -11 4453.26 101.635  -2
  -2   5  -7 4453.26 101.635   1
   2  -5 -12 272.474 54.8196  -2
  -2   5  -8 272.474 54.8196   1
   2  -5 -13 1645.07 77.6039  -2
  -2   5  -9 1645.07 77.6039   1
   2  -5 -14 1125.02 71.6036  -2
  -2   5 -10 1125.02 71.6036   1
   2  -5 -15 1168.84 69.8618  -2
  -2   5 -11 1168.84 69.8618   1
   2  -5 -16 6087.67 116.042  -2
  -2   5 -12 6087.67 116.042   1
   2  -5 -17 1962.91 87.0337  -2
  -2   5 -13 1962.91 87.0337   1
   2  -5 -18 88.5442 59.0631  -2
  -2   5 -14 88.5442 59.0631   1
   2  -5 -19 56.7563 52.9579  -2
  -2   5 -15 56.7563 52.9579   1
   2  -5 -20 153.615 64.6778  -2
  -2   5 -16 153.615 64.6778   1
   2  -5 -21 338.206 60.1704  -2
  -2   5 -17 338.206 60.1704   1
   2  -5 -22 544.012 70.8557  -2
  -2   5 -18 544.012 70.8557   1
   2  -5 -23 36.2343 57.0236  -2
  -2   5 -19 36.2343 57.0236   1
   2  -5 -24 276.040 58.4960  -2
  -2   5 -20 276.040 58.4960   1
   2  -5 -25 193.765 62.2986  -2
  -2   5 -21 193.765 62.2986   1
   2  -5 -26 31.9165 61.8934  -2
  -2   5 -22 31.9165 61.8934   1
   2  -5 -27 580.472 71.9695  -2
  -2   5 -23 580.472 71.9695   1
   2  -5 -28 143.555 63.5534  -2
  -2   5 -24 143.555 63.5534   1
   2  -5 -29 335.527 66.4972  -2
  -2   5 -25 335.527 66.4972   1
   2  -5 -30-0.33098 53.6917  -2
  -2   5 -26-0.33098 53.6917   1
   2  -5 -31 323.913 52.6850  -2
  -2   5 -27 323.913 52.6850   1
   2  -5 -32 81.3194 58.3139  -2
  -2   5 -28 81.3194 58.3139   1
   2  -5 -33 83.3938 52.3568  -2
  -2   5 -29 83.3938 52.3568   1
   2  -5 -34 41.0349 50.2149  -2
  -2   5 -30 41.0349 50.2149   1
   2  -5 -35 25.6702 45.1885  -2
  -2   5 -31 25.6702 45.1885   1
   2  -5 -36 139.045 54.1629  -2
  -2   5 -32 139.045 54.1629   1
   2  -5 -37 257.464 49.6119  -2
  -2   5 -33 257.464 49.6119   1
   2  -5 -38-17.1297 40.9676  -2
  -2   5 -34-17.1297 40.9676   1
   2  -5 -39 85.1732 41.4020  -2
  -2   5 -35 85.1732 41.4020   1
   2  -5 -40 15.7621 37.6898  -2
  -2   5 -36 15.7621 37.6898   1
   2  -5 -41 141.540 33.4726  -2
  -2   5 -37 141.540 33.4726   1
   2  -5 -42 51.9905 31.7447  -2
  -2   5 -38 51.9905 31.7447   1
   2  -5 -43 54.4502 30.0790  -2
  -2   5 -39 54.4502 30.0790   1
   2  -5 -44 5.01737 29.9486  -2
  -2   5 -40 5.01737 29.9486   1
   2  -4  44 45.0828 25.7134  -2
  -2   4  47 45.0828 25.7134   1
   2  -4  43 18.8354 19.1043  -2
  -2   4  46 18.8354 19.1043   1
  -2   4 -42 119.403 24.8057  -2
   2  -4 -45 119.403 24.8057   1
   2  -4  41 98.0691 25.5671  -2
  -2   4  44 98.0691 25.5671   1
  -2   4 -40 13.6173 27.0487  -2
   2  -4 -43 13.6173 27.0487   1
   2  -4  39 181.938 31.2987  -2
  -2   4  42 181.938 31.2987   1
   2  -4  38 578.076 35.5808  -2
  -2   4  41 578.076 35.5808   1
  -2   4 -37 2437.56 49.0214  -2
   2  -4 -40 2437.56 49.0214   1
  -2   4 -36 2204.74 51.3838  -2
   2  -4 -39 2204.74 51.3838   1
  -2   4 -35 1542.62 48.6216  -2
   2  -4 -38 1542.62 48.6216   1
  -2   4 -34 984.618 60.5093  -2
   2  -4 -37 984.618 60.5093   1
  -2   4 -33 343.595 53.3665  -2
   2  -4 -36 343.595 53.3665   1
  -2   4 -32 953.328 61.3499  -2
   2  -4 -35 953.328 61.3499   1
  -2   4 -31 606.793 58.0385  -2
   2  -4 -34 606.793 58.0385   1
  -2   4 -30 1269.55 68.9681  -2
   2  -4 -33 1269.55 68.9681   1
  -2   4 -29 844.993 65.0946  -2
   2  -4 -32 844.993 65.0946   1
  -2   4 -28 1108.40 67.8634  -2
   2  -4 -31 1108.40 67.8634   1
  -2   4 -27 108.345 51.1890  -2
   2  -4 -30 108.345 51.1890   1
  -2   4 -26 1294.47 65.6841  -2
   2  -4 -29 1294.47 65.6841   1
  -2   4 -25 1189.01 63.1088  -2
   2  -4 -28 1189.01 63.1088   1
  -2   4 -24 1270.09 62.3450  -2
   2  -4 -27 1270.09 62.3450   1
  -2   4 -23 124.720 46.2732  -2
   2  -4 -26 124.720 46.2732   1
  -2   4 -22 540.842 50.1743  -2
   2  -4 -25 540.842 50.1743   1
  -2   4 -21 403.018 43.9457  -2
   2  -4 -24 403.018 43.9457   1
  -2   4 -20 128.255 40.4707  -2
   2  -4 -23 128.255 40.4707   1
  -2   4 -19 68.7988 39.5399  -2
   2  -4 -22 68.7988 39.5399   1
  -2   4 -18 1688.70 63.1620  -2
   2  -4 -21 1688.70 63.1620   1
  -2   4 -17 5338.99 88.7011  -2
   2  -4 -20 5338.99 88.7011   1
  -2   4 -16 3682.00 73.2041  -2
   2  -4 -19 3682.00 73.2041   1
  -2   4 -15 2822.95 191.943  -2
   2  -4 -18 2822.95 191.943   1
  -2   4 -14 362.658 120.223  -2
   2  -4 -17 362.658 120.223   1
  -2   4 -13 4655.48 225.297  -2
   2  -4 -16 4655.48 225.297   1
  -2   4 -12 11173.9 307.475  -2
   2  -4 -15 11173.9 307.475   1
  -2   4 -11 2830.16 183.228  -2
   2  -4 -14 2830.16 183.228   1
  -2   4 -10 325.439 118.483  -2
   2  -4 -13 325.439 118.483   1
  -2   4  -6 3561.56 182.158  -2
   2  -4  -9 3561.56 182.158   1
  -2   4  -5 1768.40 144.001  -2
   2  -4  -8 1768.40 144.001   1
  -2   4  -4 1535.95 140.639  -2
   2  -4  -7 1535.95 140.639   1
  -2   4  -3 5696.53 220.757  -2
   2  -4  -6 5696.53 220.757   1
  -2   4  -2 7699.12 249.573  -2
   2  -4  -5 7699.12 249.573   1
  -2   4  -1 558.011 81.7401  -2
   2  -4  -4 558.011 81.7401   1
  -2   4   0 437.172 76.4074  -2
   2  -4  -3 437.172 76.4074   1
   2  -4  -1 449.255 80.1717  -2
  -2   4   2 449.255 80.1717   1
   2  -4  -2 489.144 83.5661  -2
  -2   4   1 489.144 83.5661   1
   2  -4  -3 477.939 81.1240  -2
  -2   4   0 477.939 81.1240   1
  -2   4   4 647.156 86.7894  -2
   2  -4   1 647.156 86.7894   1
   2  -4  -5 7507.30 142.802  -2
  -2   4  -2 7507.30 142.802   1
   2  -4  -6 7125.14 143.319  -2
  -2   4  -3 7125.14 143.319   1
  -2   4   7 1438.27 85.6569  -2
   2  -4   4 1438.27 85.6569   1
   2  -4  -8 1909.46 91.3139  -2
  -2   4  -5 1909.46 91.3139   1
   2  -4  -9 3495.96 113.061  -2
  -2   4  -6 3495.96 113.061   1
   2  -4 -10 1670.37 91.1547  -2
  -2   4  -7 1670.37 91.1547   1
   2  -4 -11 3302.83 112.509  -2
  -2   4  -8 3302.83 112.509   1
   2  -4 -12 2907.74 107.696  -2
  -2   4  -9 2907.74 107.696   1
   2  -4 -13 318.690 85.7999  -2
  -2   4 -10 318.690 85.7999   1
   2  -4 -14 2687.51 135.299  -2
  -2   4 -11 2687.51 135.299   1
  -2   4  15 11531.3 234.682  -2
   2  -4  12 11531.3 234.682   1
  -2   4  16 5508.23 175.697  -2
   2  -4  13 5508.23 175.697   1
   2  -4 -17 279.318 35.6103  -2
  -2   4 -14 279.318 35.6103   1
   2  -4 -18 2396.88 57.4155  -2
  -2   4 -15 2396.88 57.4155   1
   2  -4 -19 3487.04 67.8402  -2
  -2   4 -16 3487.04 67.8402   1
   2  -4 -20 4970.39 75.2711  -2
  -2   4 -17 4970.39 75.2711   1
   2  -4 -21 1847.16 55.4023  -2
  -2   4 -18 1847.16 55.4023   1
   2  -4 -22 62.9326 33.4227  -2
  -2   4 -19 62.9326 33.4227   1
   2  -4 -23 165.808 38.1202  -2
  -2   4 -20 165.808 38.1202   1
   2  -4 -24 414.157 44.5166  -2
  -2   4 -21 414.157 44.5166   1
   2  -4 -25 713.702 45.3370  -2
  -2   4 -22 713.702 45.3370   1
   2  -4 -26 180.109 42.4333  -2
  -2   4 -23 180.109 42.4333   1
   2  -4 -27 1289.53 52.8434  -2
  -2   4 -24 1289.53 52.8434   1
   2  -4 -28 1185.13 54.8217  -2
  -2   4 -25 1185.13 54.8217   1
   2  -4 -29 1394.71 56.2830  -2
  -2   4 -26 1394.71 56.2830   1
   2  -4 -30 129.240 68.5705  -2
  -2   4 -27 129.240 68.5705   1
   2  -4 -31 1365.72 85.8388  -2
  -2   4 -28 1365.72 85.8388   1
   2  -4 -32 816.649 68.5256  -2
  -2   4 -29 816.649 68.5256   1
   2  -4 -33 1319.48 86.4899  -2
  -2   4 -30 1319.48 86.4899   1
   2  -4 -34 560.629 62.5778  -2
  -2   4 -31 560.629 62.5778   1
   2  -4 -35 1043.87 80.7486  -2
  -2   4 -32 1043.87 80.7486   1
   2  -4 -36 479.913 60.4075  -2
  -2   4 -33 479.913 60.4075   1
   2  -4 -37 1088.25 67.8172  -2
  -2   4 -34 1088.25 67.8172   1
   2  -4 -38 1789.63 79.6885  -2
  -2   4 -35 1789.63 79.6885   1
   2  -4 -39 1967.02 78.7748  -2
  -2   4 -36 1967.02 78.7748   1
   2  -4 -40 2739.11 81.3475  -2
  -2   4 -37 2739.11 81.3475   1
   2  -4 -41 758.282 50.3812  -2
  -2   4 -38 758.282 50.3812   1
   2  -4 -42 103.078 45.8012  -2
  -2   4 -39 103.078 45.8012   1
   2  -4 -43-11.0043 33.0155  -2
  -2   4 -40-11.0043 33.0155   1
   2  -4 -44 72.7251 33.7083  -2
  -2   4 -41 72.7251 33.7083   1
   2  -4 -45 129.535 29.4546  -2
  -2   4 -42 129.535 29.4546   1
   2  -4 -46 42.3276 23.3567  -2
  -2   4 -43 42.3276 23.3567   1
   2  -3  48 44.8063 23.8448  -2
  -2   3  50 44.8063 23.8448   1
   2  -3  47 64.4868 27.6610  -2
  -2   3  49 64.4868 27.6610   1
  -2   3 -46 52.0749 23.9620  -2
   2  -3 -48 52.0749 23.9620   1
  -2   3 -45 75.1019 27.9600  -2
   2  -3 -47 75.1019 27.9600   1
  -2   3 -44 1092.11 37.1397  -2
   2  -3 -46 1092.11 37.1397   1
   2  -3  43 792.793 36.3690  -2
  -2   3  45 792.793 36.3690   1
  -2   3 -42 362.174 38.1967  -2
   2  -3 -44 362.174 38.1967   1
   2  -3  41 296.242 36.1974  -2
  -2   3  43 296.242 36.1974   1
   2  -3  40 72.3767 37.5035  -2
  -2   3  42 72.3767 37.5035   1
  -2   3 -39 588.211 64.7925  -2
   2  -3 -41 588.211 64.7925   1
  -2   3 -38 1662.59 74.4216  -2
   2  -3 -40 1662.59 74.4216   1
  -2   3 -37 506.412 58.1784  -2
   2  -3 -39 506.412 58.1784   1
  -2   3 -36 3154.20 87.5336  -2
   2  -3 -38 3154.20 87.5336   1
  -2   3 -35 247.771 53.2955  -2
   2  -3 -37 247.771 53.2955   1
  -2   3 -34 60.2416 52.3439  -2
   2  -3 -36 60.2416 52.3439   1
  -2   3 -33 1987.33 78.3252  -2
   2  -3 -35 1987.33 78.3252   1
  -2   3 -32 64.3233 52.4402  -2
   2  -3 -34 64.3233 52.4402   1
  -2   3 -31 3022.32 89.3443  -2
   2  -3 -33 3022.32 89.3443   1
  -2   3 -30 317.927 57.4416  -2
   2  -3 -32 317.927 57.4416   1
  -2   3 -29 372.755 57.7301  -2
   2  -3 -31 372.755 57.7301   1
  -2   3 -28 147.796 53.7312  -2
   2  -3 -30 147.796 53.7312   1
  -2   3 -27 1680.09 49.1351  -2
   2  -3 -29 1680.09 49.1351   1
  -2   3 -26 992.951 42.2111  -2
   2  -3 -28 992.951 42.2111   1
  -2   3 -25 616.448 38.8868  -2
   2  -3 -27 616.448 38.8868   1
  -2   3 -24 785.281 40.5101  -2
   2  -3 -26 785.281 40.5101   1
  -2   3 -23 5397.74 66.7992  -2
   2  -3 -25 5397.74 66.7992   1
  -2   3 -22 974.425 53.7613  -2
   2  -3 -24 974.425 53.7613   1
  -2   3 -21 3354.22 173.389  -2
   2  -3 -23 3354.22 173.389   1
  -2   3 -20 22.9010 92.4759  -2
   2  -3 -22 22.9010 92.4759   1
  -2   3 -19 1921.53 145.048  -2
   2  -3 -21 1921.53 145.048   1
  -2   3 -18 125.329 91.1788  -2
   2  -3 -20 125.329 91.1788   1
  -2   3 -17 1553.53 130.547  -2
   2  -3 -19 1553.53 130.547   1
  -2   3 -16 8465.08 239.440  -2
   2  -3 -18 8465.08 239.440   1
  -2   3 -15 6072.58 209.290  -2
   2  -3 -17 6072.58 209.290   1
  -2   3 -14 92.6293 82.9196  -2
   2  -3 -16 92.6293 82.9196   1
  -2   3 -13 2855.55 152.247  -2
   2  -3 -15 2855.55 152.247   1
  -2   3 -12 36.3485 85.3656  -2
   2  -3 -14 36.3485 85.3656   1
  -2   3  -9 3778.42 162.290  -2
   2  -3 -11 3778.42 162.290   1
  -2   3  -8 15802.3 306.190  -2
   2  -3 -10 15802.3 306.190   1
  -2   3  -7 540.463 102.762  -2
   2  -3  -9 540.463 102.762   1
  -2   3  -6 486.564 89.8243  -2
   2  -3  -8 486.564 89.8243   1
  -2   3  -5 477.432 101.591  -2
   2  -3  -7 477.432 101.591   1
  -2   3  -4 19295.8 329.837  -2
   2  -3  -6 19295.8 329.837   1
  -2   3  -3 4484.82 182.755  -2
   2  -3  -5 4484.82 182.755   1
  -2   3  -2 710.642 118.519  -2
   2  -3  -4 710.642 118.519   1
  -2   3  -1 2537.01 149.207  -2
   2  -3  -3 2537.01 149.207   1
  -2   3   0 1175.76 132.129  -2
   2  -3  -2 1175.76 132.129   1
  -2   3   1 699.037 113.482  -2
   2  -3  -1 699.037 113.482   1
   2  -3  -2 1209.02 62.4906  -2
  -2   3   0 1209.02 62.4906   1
  -2   3   3 3377.25 89.2037  -2
   2  -3   1 3377.25 89.2037   1
   2  -3  -4 707.512 58.8484  -2
  -2   3  -2 707.512 58.8484   1
   2  -3  -5 5376.09 110.484  -2
  -2   3  -3 5376.09 110.484   1
   2  -3  -6 20923.3 200.087  -2
  -2   3  -4 20923.3 200.087   1
  -2   3   7 304.737 51.4449  -2
   2  -3   5 304.737 51.4449   1
   2  -3  -8 800.172 66.9048  -2
  -2   3  -6 800.172 66.9048   1
   2  -3  -9 653.216 67.4395  -2
  -2   3  -7 653.216 67.4395   1
   2  -3 -10 17170.5 205.285  -2
  -2   3  -8 17170.5 205.285   1
   2  -3 -11 3928.36 112.905  -2
  -2   3  -9 3928.36 112.905   1
   2  -3 -12 34370.5 298.538  -2
  -2   3 -10 34370.5 298.538   1
  -2   3  14-68.3628 83.3268  -2
   2  -3  12-68.3628 83.3268   1
  -2   3  15 3009.66 135.059  -2
   2  -3  13 3009.66 135.059   1
  -2   3  16 42.3235 79.8457  -2
   2  -3  14 42.3235 79.8457   1
  -2   3  17 5254.23 183.905  -2
   2  -3  15 5254.23 183.905   1
  -2   3  18 8070.31 214.560  -2
   2  -3  16 8070.31 214.560   1
  -2   3  19 1562.57 132.696  -2
   2  -3  17 1562.57 132.696   1
  -2   3  20 271.977 88.8453  -2
   2  -3  18 271.977 88.8453   1
  -2   3  21 1004.77 135.189  -2
   2  -3  19 1004.77 135.189   1
  -2   3  22-17.6915 89.1207  -2
   2  -3  20-17.6915 89.1207   1
  -2   3  23 2706.42 172.452  -2
   2  -3  21 2706.42 172.452   1
   2  -3 -24 1133.16 58.4811  -2
  -2   3 -22 1133.16 58.4811   1
   2  -3 -25 5037.20 73.8183  -2
  -2   3 -23 5037.20 73.8183   1
   2  -3 -26 682.375 44.3129  -2
  -2   3 -24 682.375 44.3129   1
   2  -3 -27 642.406 42.1797  -2
  -2   3 -25 642.406 42.1797   1
   2  -3 -28 1046.20 47.3998  -2
  -2   3 -26 1046.20 47.3998   1
   2  -3 -29 1417.30 51.7018  -2
  -2   3 -27 1417.30 51.7018   1
   2  -3 -30 148.638 38.3850  -2
  -2   3 -28 148.638 38.3850   1
   2  -3 -31 452.896 44.8638  -2
  -2   3 -29 452.896 44.8638   1
   2  -3 -32 342.630 46.0612  -2
  -2   3 -30 342.630 46.0612   1
   2  -3 -33 2544.07 62.3665  -2
  -2   3 -31 2544.07 62.3665   1
   2  -3 -34 67.4445 37.9888  -2
  -2   3 -32 67.4445 37.9888   1
   2  -3 -35 2149.23 58.6977  -2
  -2   3 -33 2149.23 58.6977   1
   2  -3 -36 74.2544 38.1528  -2
  -2   3 -34 74.2544 38.1528   1
   2  -3 -37 230.706 37.9898  -2
  -2   3 -35 230.706 37.9898   1
   2  -3 -38 2701.34 58.1320  -2
  -2   3 -36 2701.34 58.1320   1
   2  -3 -39 567.485 71.3939  -2
  -2   3 -37 567.485 71.3939   1
   2  -3 -40 1792.28 53.2782  -2
  -2   3 -38 1792.28 53.2782   1
   2  -3 -41 732.862 44.3171  -2
  -2   3 -39 732.862 44.3171   1
   2  -3 -42 67.0876 33.6022  -2
  -2   3 -40 67.0876 33.6022   1
   2  -3 -43 224.373 33.3979  -2
  -2   3 -41 224.373 33.3979   1
   2  -3 -44 342.602 33.5030  -2
  -2   3 -42 342.602 33.5030   1
   2  -3 -45 694.730 32.8084  -2
  -2   3 -43 694.730 32.8084   1
   2  -3 -46 1245.21 33.3384  -2
  -2   3 -44 1245.21 33.3384   1
   2  -3 -47 48.3077 20.8118  -2
  -2   3 -45 48.3077 20.8118   1
  -2   2  51 146.322 15.5795   1
  -2   2  50 59.2759 22.6357   1
   2  -2 -49 344.760 23.3323   1
  -2   2  48 18.3168 22.4897   1
   2  -2 -47 9.83758 21.3206   1
  -2   2  46 132.173 27.2944   1
  -2   2  45 48.8728 33.8594   1
  -2   2 -44 360.675 52.8220  -2
   2  -2 -45 360.675 52.8220   1
  -2   2  44-5.39260 31.9011   1
  -2   2 -43 20.6526 57.3118  -2
   2  -2 -44 20.6526 57.3118   1
  -2   2 -42 108.250 55.8237  -2
   2  -2 -43 108.250 55.8237   1
  -2   2 -41 154.572 53.5559  -2
   2  -2 -42 154.572 53.5559   1
  -2   2 -40 768.348 61.5269  -2
   2  -2 -41 768.348 61.5269   1
  -2   2 -39 1495.92 69.8189  -2
   2  -2 -40 1495.92 69.8189   1
  -2   2 -38 1739.34 73.2306  -2
   2  -2 -39 1739.34 73.2306   1
  -2   2 -37 498.502 62.5542  -2
   2  -2 -38 498.502 62.5542   1
  -2   2 -36 3087.62 81.8110  -2
   2  -2 -37 3087.62 81.8110   1
  -2   2 -35 3323.97 58.1115  -2
   2  -2 -36 3323.97 58.1115   1
  -2   2 -34 2516.97 54.0941  -2
   2  -2 -35 2516.97 54.0941   1
  -2   2 -33 824.822 42.8530  -2
   2  -2 -34 824.822 42.8530   1
  -2   2 -32 1943.05 48.7913  -2
   2  -2 -33 1943.05 48.7913   1
  -2   2 -31 1096.25 44.2691  -2
   2  -2 -32 1096.25 44.2691   1
  -2   2 -30 3564.46 54.5240  -2
   2  -2 -31 3564.46 54.5240   1
  -2   2 -29 1614.43 44.4509  -2
   2  -2 -30 1614.43 44.4509   1
  -2   2 -28 1445.95 43.3958  -2
   2  -2 -29 1445.95 43.3958   1
  -2   2 -27 36.4624 33.6203  -2
   2  -2 -28 36.4624 33.6203   1
   2  -2 -26 68.4133 70.1825   1
   2  -2 -25 2346.84 136.544   1
  -2   2 -23 692.163 112.279  -2
   2  -2 -24 692.163 112.279   1
  -2   2 -22 4063.75 164.019  -2
   2  -2 -23 4063.75 164.019   1
  -2   2 -21 736.348 110.352  -2
   2  -2 -22 736.348 110.352   1
   2  -2 -21 472.823 69.0837   1
  -2   2 -19 1424.53 112.330  -2
   2  -2 -20 1424.53 112.330   1
  -2   2 -18 294.889 96.5439  -2
   2  -2 -19 294.889 96.5439   1
   2  -2 -18 36.3237 49.6801   1
  -2   2 -16 3194.00 132.988  -2
   2  -2 -17 3194.00 132.988   1
  -2   2 -15 28685.6 301.216  -2
   2  -2 -16 28685.6 301.216   1
  -2   2 -14 29551.0 299.130  -2
   2  -2 -15 29551.0 299.130   1
  -2   2 -13 8883.50 171.369  -2
   2  -2 -14 8883.50 171.369   1
   2  -2 -11 758.875 65.6673   1
  -2   2  -9 7737.01 165.781  -2
   2  -2 -10 7737.01 165.781   1
  -2   2  -8 2161.51 114.093  -2
   2  -2  -9 2161.51 114.093   1
  -2   2  -7 6765.03 163.773  -2
   2  -2  -8 6765.03 163.773   1
  -2   2  -6 16044.6 240.220  -2
   2  -2  -7 16044.6 240.220   1
  -2   2  -5 9998.17 189.567  -2
   2  -2  -6 9998.17 189.567   1
  -2   2  -4 937.537 99.3607  -2
   2  -2  -5 937.537 99.3607   1
  -2   2  -3 968.623 100.524  -2
   2  -2  -4 968.623 100.524   1
   2  -2  -3 5815.64 70.9319   1
  -2   2  -2 8785.77 196.468  -2
   2  -2  -3 8785.77 196.468   1
   2  -2  -2 524.004 37.4739   1
  -2   2  -1 28660.1 304.574  -2
   2  -2  -2 28660.1 304.574   1
   2  -2  -1 10177.6 104.692   1
  -2   2   0 10691.7 205.085  -2
   2  -2  -1 10691.7 205.085   1
   2  -2   0 103.449 30.1997   1
   2  -2  -1 9113.09 128.097  -2
  -2   2   0 9113.09 128.097   1
   2  -2   1 31186.0 152.309   1
  -2   2   2 34221.2 187.443  -2
   2  -2   1 34221.2 187.443   1
   2  -2   2 2423.72 75.0271   1
   2  -2  -3 7270.86 122.176  -2
  -2   2  -2 7270.86 122.176   1
   2  -2   3 926.813 58.7565   1
   2  -2  -4 1029.52 68.1865  -2
  -2   2  -3 1029.52 68.1865   1
  -2   2  -4 1113.64 49.1157   1
   2  -2  -5 1125.88 70.7389  -2
  -2   2  -4 1125.88 70.7389   1
   2  -2  -6 12235.5 95.4661  -2
  -2   2  -5 12235.5 95.4661   1
  -2   2   7 14754.1 128.475  -2
   2  -2   6 14754.1 128.475   1
   2  -2  -8 8373.95 104.243  -2
  -2   2  -7 8373.95 104.243   1
  -2   2  -8 2468.54 89.0001   1
  -2   2   9 3153.01 109.976  -2
   2  -2   8 3153.01 109.976   1
   2  -2 -10 7442.53 99.5336  -2
  -2   2  -9 7442.53 99.5336   1
   2  -2 -11 11400.1 123.997  -2
  -2   2 -10 11400.1 123.997   1
  -2   2  12 8683.23 165.791  -2
   2  -2  11 8683.23 165.791   1
  -2   2  13 5289.38 143.480  -2
   2  -2  12 5289.38 143.480   1
  -2   2  14 11232.1 197.805  -2
   2  -2  13 11232.1 197.805   1
  -2   2  15 27968.2 295.467  -2
   2  -2  14 27968.2 295.467   1
  -2   2  16 35621.6 341.562  -2
   2  -2  15 35621.6 341.562   1
  -2   2  17 4029.06 140.300  -2
   2  -2  16 4029.06 140.300   1
  -2   2  18 1786.86 128.298  -2
   2  -2  17 1786.86 128.298   1
  -2   2  19 301.819 89.7900  -2
   2  -2  18 301.819 89.7900   1
  -2   2  20 1422.08 126.154  -2
   2  -2  19 1422.08 126.154   1
  -2   2  21 465.927 108.646  -2
   2  -2  20 465.927 108.646   1
  -2   2  22 572.374 117.359  -2
   2  -2  21 572.374 117.359   1
   2  -2  23 586.083 110.092   1
   2  -2  24 258.582 98.4075   1
  -2   2  26 857.953 139.160  -2
   2  -2  25 857.953 139.160   1
   2  -2  26 589.239 102.425   1
   2  -2  27-27.5156 91.8002   1
   2  -2 -28 108.512 25.8783  -2
  -2   2 -27 108.512 25.8783   1
   2  -2  28 712.005 112.320   1
   2  -2 -29 1499.55 34.5241  -2
  -2   2 -28 1499.55 34.5241   1
   2  -2  29 376.524 121.049   1
   2  -2 -30 1507.98 35.0470  -2
  -2   2 -29 1507.98 35.0470   1
   2  -2  30 773.236 125.057   1
   2  -2 -31 3450.87 41.6825  -2
  -2   2 -30 3450.87 41.6825   1
   2  -2  31 633.723 139.747   1
   2  -2 -32 1239.37 34.3611  -2
  -2   2 -31 1239.37 34.3611   1
   2  -2 -33 2237.61 38.9262  -2
  -2   2 -32 2237.61 38.9262   1
   2  -2 -34 767.376 31.1101  -2
  -2   2 -33 767.376 31.1101   1
   2  -2 -35 2729.86 48.4680  -2
  -2   2 -34 2729.86 48.4680   1
   2  -2 -36 3335.40 49.6068  -2
  -2   2 -35 3335.40 49.6068   1
  -2   2 -36 2735.38 61.1577   1
   2  -2 -37 3164.79 63.5787  -2
  -2   2 -36 3164.79 63.5787   1
  -2   2 -37 304.583 38.1263   1
   2  -2 -38 557.405 78.4857  -2
  -2   2 -37 557.405 78.4857   1
  -2   2 -38 1524.65 49.5303   1
   2  -2 -39 1911.84 90.0477  -2
  -2   2 -38 1911.84 90.0477   1
  -2   2 -39 347.242 36.1635   1
   2  -2 -40 1279.38 83.6107  -2
  -2   2 -39 1279.38 83.6107   1
   2  -2 -41 659.030 74.0202  -2
  -2   2 -40 659.030 74.0202   1
   2  -2 -42 139.871 63.2151  -2
  -2   2 -41 139.871 63.2151   1
  -2   2 -42-4.69160 30.7865   1
   2  -2 -43 38.9714 57.3260  -2
  -2   2 -42 38.9714 57.3260   1
  -2   2 -43 76.2130 29.7833   1
   2  -2 -44 36.7588 55.2842  -2
  -2   2 -43 36.7588 55.2842   1
  -2   2 -44 465.657 45.7911   1
  -2   2 -45 62.0167 37.7471   1
  -2   2 -46 9.31264 30.0808   1
  -2   2 -47 50.3351 29.9482   1
  -2   2 -48-5.07826 27.5832   1
  -2   2 -49 555.595 28.3518   1
   2  -1 -52 16.1426 21.4318   1
  -2   1  50 109.483 23.0940   1
  -2   1  49 18.3845 14.3558   1
  -2   1  48 20.9642 21.6143   1
  -2   1  47 13.6529 26.6863   1
  -2   1 -46 55.7298 57.3141  -2
   2  -1 -47 55.7298 57.3141   1
  -2   1 -45 215.515 34.1084  -2
   2  -1 -46 215.515 34.1084   1
   2  -1 -45 48.4583 40.7343   1
   2  -1  44 37.4730 44.9137  -2
  -2   1  45 37.4730 44.9137   1
   2  -1  43 350.663 39.6372  -2
  -2   1  44 350.663 39.6372   1
  -2   1 -42 816.947 68.7628  -2
   2  -1 -43 816.947 68.7628   1
  -2   1 -41 915.162 70.7526  -2
   2  -1 -42 915.162 70.7526   1
  -2   1 -40 3733.95 89.8909  -2
   2  -1 -41 3733.95 89.8909   1
  -2   1 -39 1065.22 46.8618  -2
   2  -1 -40 1065.22 46.8618   1
  -2   1 -38 817.257 43.3904  -2
   2  -1 -39 817.257 43.3904   1
  -2   1 -37 6556.01 70.9811  -2
   2  -1 -38 6556.01 70.9811   1
  -2   1 -36 6128.16 70.2654  -2
   2  -1 -37 6128.16 70.2654   1
  -2   1 -35 3254.20 57.9760  -2
   2  -1 -36 3254.20 57.9760   1
  -2   1 -34 5951.20 69.7877  -2
   2  -1 -35 5951.20 69.7877   1
  -2   1 -33 1744.49 48.8249  -2
   2  -1 -34 1744.49 48.8249   1
  -2   1 -32 960.378 43.4279  -2
   2  -1 -33 960.378 43.4279   1
  -2   1 -31 354.801 36.5371  -2
   2  -1 -32 354.801 36.5371   1
  -2   1 -30 1775.41 43.2663  -2
   2  -1 -31 1775.41 43.2663   1
   2  -1  29 2395.63 43.0351  -2
  -2   1  30 2395.63 43.0351   1
   2  -1  28 9272.71 204.212  -2
  -2   1  29 9272.71 204.212   1
   2  -1  27 2816.51 143.380  -2
  -2   1  28 2816.51 143.380   1
   2  -1  26 412.856 85.7451  -2
  -2   1  27 412.856 85.7451   1
   2  -1  25 3586.80 131.102  -2
  -2   1  26 3586.80 131.102   1
  -2   1 -23 2500.03 132.919  -2
   2  -1 -24 2500.03 132.919   1
  -2   1 -22 592.833 102.821  -2
   2  -1 -23 592.833 102.821   1
  -2   1 -21 7164.10 179.461  -2
   2  -1 -22 7164.10 179.461   1
  -2   1 -20 6908.52 108.861  -2
   2  -1 -21 6908.52 108.861   1
  -2   1 -19 12887.9 138.490  -2
   2  -1 -20 12887.9 138.490   1
  -2   1 -18 7005.38 108.635  -2
   2  -1 -19 7005.38 108.635   1
  -2   1 -17 9095.86 115.040  -2
   2  -1 -18 9095.86 115.040   1
  -2   1 -16 10876.8 119.515  -2
   2  -1 -17 10876.8 119.515   1
  -2   1 -15 5203.17 90.3101  -2
   2  -1 -16 5203.17 90.3101   1
  -2   1 -14 7969.73 99.5380  -2
   2  -1 -15 7969.73 99.5380   1
  -2   1 -13 8292.12 96.6024  -2
   2  -1 -14 8292.12 96.6024   1
  -2   1 -12 17707.9 160.368  -2
   2  -1 -13 17707.9 160.368   1
  -2   1 -11 4957.17 95.3698  -2
   2  -1 -12 4957.17 95.3698   1
  -2   1 -10 2313.36 58.6439  -2
   2  -1 -11 2313.36 58.6439   1
   2  -1 -10 56.9673 47.7495   1
  -2   1  -9 119.443 45.9649  -2
   2  -1 -10 119.443 45.9649   1
  -2   1  -8 16673.2 123.204  -2
   2  -1  -9 16673.2 123.204   1
   2  -1  -8 4129.47 107.816   1
  -2   1  -7 45545.9 235.089  -2
   2  -1  -8 45545.9 235.089   1
  -2   1  -6 26119.4 148.241  -2
   2  -1  -7 26119.4 148.241   1
  -2   1  -5 3833.67 65.5086  -2
   2  -1  -6 3833.67 65.5086   1
   2  -1  -5 543.873 36.5614   1
   2  -1  -4 6128.46 80.2782   1
   2  -1  -3 5051.07 94.3949   1
  -2   1  -2 49105.3 339.536  -2
   2  -1  -3 49105.3 339.536   1
   2  -1  -2 14750.1 150.036   1
  -2   1  -1 23384.9 259.039  -2
   2  -1  -2 23384.9 259.039   1
   2  -1  -1 10878.6 137.420   1
   2  -1  -1 9226.12 69.2725  -2
  -2   1   0 9226.12 69.2725   1
  -2   1  -1 11632.3 94.3594   1
  -2   1   2 23422.8 212.150  -2
   2  -1   1 23422.8 212.150   1
  -2   1  -2 55457.1 208.488   1
  -2   1   3 58449.5 309.173  -2
   2  -1   2 58449.5 309.173   1
  -2   1   4 10771.4 149.830  -2
   2  -1   3 10771.4 149.830   1
  -2   1   5 3637.46 105.242  -2
   2  -1   4 3637.46 105.242   1
  -2   1  -5 3639.61 76.4463   1
  -2   1   6 4745.18 124.053  -2
   2  -1   5 4745.18 124.053   1
  -2   1  -6 15484.2 137.348   1
  -2   1   7 31086.5 272.558  -2
   2  -1   6 31086.5 272.558   1
  -2   1  -7 51040.9 244.517   1
  -2   1   8 60999.0 376.436  -2
   2  -1   7 60999.0 376.436   1
   2  -1  -9 16947.4 116.306  -2
  -2   1  -8 16947.4 116.306   1
  -2   1  10 180.390 74.1509  -2
   2  -1   9 180.390 74.1509   1
  -2   1  11 3097.27 113.362  -2
   2  -1  10 3097.27 113.362   1
  -2   1  12 5625.97 149.731  -2
   2  -1  11 5625.97 149.731   1
  -2   1  13 23574.7 260.994  -2
   2  -1  12 23574.7 260.994   1
  -2   1  14 8115.46 184.004  -2
   2  -1  13 8115.46 184.004   1
  -2   1  15 9966.12 191.298  -2
   2  -1  14 9966.12 191.298   1
  -2   1  16 4883.58 166.060  -2
   2  -1  15 4883.58 166.060   1
  -2   1  17 13544.9 240.402  -2
   2  -1  16 13544.9 240.402   1
  -2   1  29 10998.0 289.551  -2
   2  -1  28 10998.0 289.551   1
  -2   1  30 3127.07 55.9581  -2
   2  -1  29 3127.07 55.9581   1
   2  -1 -31 1697.00 37.7380  -2
  -2   1 -30 1697.00 37.7380   1
  -2   1  32 433.209 32.0067  -2
   2  -1  31 433.209 32.0067   1
   2  -1 -33 961.790 34.9311  -2
  -2   1 -32 961.790 34.9311   1
   2  -1 -34 2171.43 41.8045  -2
  -2   1 -33 2171.43 41.8045   1
   2  -1 -35 5746.84 55.4441  -2
  -2   1 -34 5746.84 55.4441   1
   2  -1 -36 3534.49 49.2826  -2
  -2   1 -35 3534.49 49.2826   1
   2  -1 -37 5865.93 57.1886  -2
  -2   1 -36 5865.93 57.1886   1
   2  -1 -38 8753.65 63.8341  -2
  -2   1 -37 8753.65 63.8341   1
   2  -1 -39 1002.55 49.9932  -2
  -2   1 -38 1002.55 49.9932   1
   2  -1 -40 1406.34 50.9751  -2
  -2   1 -39 1406.34 50.9751   1
   2  -1 -41 3654.55 60.5253  -2
  -2   1 -40 3654.55 60.5253   1
  -2   1 -41 974.665 47.8736   1
   2  -1 -42 942.409 75.7138  -2
  -2   1 -41 942.409 75.7138   1
   2  -1 -43 900.657 71.2793  -2
  -2   1 -42 900.657 71.2793   1
   2  -1 -44 396.137 65.4604  -2
  -2   1 -43 396.137 65.4604   1
   2  -1 -45 149.464 58.3728  -2
  -2   1 -44 149.464 58.3728   1
   2  -1 -46 261.751 57.4117  -2
  -2   1 -45 261.751 57.4117   1
  -2   1 -46 14.7756 42.7954   1
  -2   1 -47-4.63570 35.0518   1
  -2   1 -48 269.422 35.0260   1
  -2   1 -49 111.973 30.5215   1
  -2   1 -50 148.422 31.3974   1
  -2   1 -51 87.0629 23.3878   1
  -2   1 -52 25.3134 17.3182   1
  -2   0 -52 58.2074 29.8919  -2
   2   0 -52 58.2074 29.8919   1
  -2   0 -51 153.389 26.8317  -2
   2   0 -51 153.389 26.8317   1
  -2   0 -50-12.9158 28.3126  -2
   2   0 -50-12.9158 28.3126   1
  -2   0 -49 107.961 33.8046  -2
   2   0 -49 107.961 33.8046   1
  -2   0 -47 1058.28 75.7687  -2
   2   0 -47 1058.28 75.7687   1
   2   0  46 298.323 34.6390  -2
  -2   0  46 298.323 34.6390   1
  -2   0 -45 189.876 34.3332  -2
   2   0 -45 189.876 34.3332   1
  -2   0 -44 274.422 37.1314  -2
   2   0 -44 274.422 37.1314   1
   2   0  43 67.5359 33.8927  -2
  -2   0  43 67.5359 33.8927   1
  -2   0 -42 3103.51 96.7269  -2
   2   0 -42 3103.51 96.7269   1
  -2   0 -41 8.86015 37.6080  -2
   2   0 -41 8.86015 37.6080   1
  -2   0 -40 210.925 41.5337  -2
   2   0 -40 210.925 41.5337   1
  -2   0 -39 541.669 47.5408  -2
   2   0 -39 541.669 47.5408   1
  -2   0 -38 329.400 45.0310  -2
   2   0 -38 329.400 45.0310   1
  -2   0 -37 3105.44 64.8871  -2
   2   0 -37 3105.44 64.8871   1
  -2   0 -36 4097.84 70.2413  -2
   2   0 -36 4097.84 70.2413   1
  -2   0 -35 3153.08 61.7739  -2
   2   0 -35 3153.08 61.7739   1
  -2   0 -34 1099.43 45.1683  -2
   2   0 -34 1099.43 45.1683   1
  -2   0 -33 5858.56 72.0658  -2
   2   0 -33 5858.56 72.0658   1
  -2   0 -32 169.431 33.6333  -2
   2   0 -32 169.431 33.6333   1
  -2   0 -31 46.6828 31.1611  -2
   2   0 -31 46.6828 31.1611   1
  -2   0 -30 574.239 35.8541  -2
   2   0 -30 574.239 35.8541   1
   2   0  29 2781.20 175.056  -2
  -2   0  29 2781.20 175.056   1
  -2   0 -24 1590.99 112.650  -2
   2   0 -24 1590.99 112.650   1
  -2   0 -23 13282.1 262.547  -2
   2   0 -23 13282.1 262.547   1
  -2   0 -22 4482.97 158.309  -2
   2   0 -22 4482.97 158.309   1
  -2   0 -21 292.745 75.9289  -2
   2   0 -21 292.745 75.9289   1
  -2   0 -20 877.030 66.5609  -2
   2   0 -20 877.030 66.5609   1
  -2   0 -19 12796.3 163.863  -2
   2   0 -19 12796.3 163.863   1
  -2   0 -18 4575.14 105.224  -2
   2   0 -18 4575.14 105.224   1
  -2   0 -17 20319.0 190.037  -2
   2   0 -17 20319.0 190.037   1
  -2   0 -16 14660.8 158.659  -2
   2   0 -16 14660.8 158.659   1
  -2   0 -15 3340.39 82.0210  -2
   2   0 -15 3340.39 82.0210   1
  -2   0 -14 882.168 54.4883  -2
   2   0 -14 882.168 54.4883   1
  -2   0 -13 22608.5 185.016  -2
   2   0 -13 22608.5 185.016   1
  -2   0 -12 225.822 43.5640  -2
   2   0 -12 225.822 43.5640   1
  -2   0 -11 13067.6 199.742  -2
   2   0 -11 13067.6 199.742   1
  -2   0 -10 13186.6 196.278  -2
   2   0 -10 13186.6 196.278   1
  -2   0  -9 1075.67 51.3930  -2
   2   0  -9 1075.67 51.3930   1
  -2   0  -8 4994.84 87.8917  -2
   2   0  -8 4994.84 87.8917   1
  -2   0  -7 89.7925 38.9813  -2
   2   0  -7 89.7925 38.9813   1
  -2   0  -6 63497.5 292.239  -2
   2   0  -6 63497.5 292.239   1
  -2   0  -5 7148.45 104.803  -2
   2   0  -5 7148.45 104.803   1
  -2   0  -4 933.965 57.0685  -2
   2   0  -4 933.965 57.0685   1
  -2   0  -3 9627.94 123.013  -2
   2   0  -3 9627.94 123.013   1
  -2   0  -2 94684.5 373.373  -2
   2   0  -2 94684.5 373.373   1
  -2   0  -1 204124. 801.557  -2
   2   0  -1 204124. 801.557   1
  -2   0   1 202328. 793.715  -2
   2   0   1 202328. 793.715   1
  -2   0   2 96855.6 535.896  -2
   2   0   2 96855.6 535.896   1
  -2   0   3 10330.5 187.289  -2
   2   0   3 10330.5 187.289   1
  -2   0   4 915.875 92.9552  -2
   2   0   4 915.875 92.9552   1
   2   0  -5 7120.28 52.9550  -2
  -2   0  -5 7120.28 52.9550   1
  -2   0   6 75134.0 512.570  -2
   2   0   6 75134.0 512.570   1
  -2   0   7 91.7696 78.0795  -2
   2   0   7 91.7696 78.0795   1
  -2   0   8 6726.79 161.797  -2
   2   0   8 6726.79 161.797   1
  -2   0   9 1228.78 100.298  -2
   2   0   9 1228.78 100.298   1
  -2   0  10 15593.0 255.084  -2
   2   0  10 15593.0 255.084   1
  -2   0  11 13958.3 245.695  -2
   2   0  11 13958.3 245.695   1
  -2   0  12 253.517 85.8302  -2
   2   0  12 253.517 85.8302   1
  -2   0  13 25548.6 341.278  -2
   2   0  13 25548.6 341.278   1
  -2   0  14 1151.03 103.722  -2
   2   0  14 1151.03 103.722   1
  -2   0  15 4356.40 163.811  -2
   2   0  15 4356.40 163.811   1
  -2   0  16 16638.5 299.520  -2
   2   0  16 16638.5 299.520   1
  -2   0  17 23622.0 362.222  -2
   2   0  17 23622.0 362.222   1
  -2   0  18 4429.85 174.965  -2
   2   0  18 4429.85 174.965   1
  -2   0  19 13358.5 292.370  -2
   2   0  19 13358.5 292.370   1
  -2   0  20 807.547 115.115  -2
   2   0  20 807.547 115.115   1
  -2   0  21 300.326 91.0163  -2
   2   0  21 300.326 91.0163   1
  -2   0  22 5219.08 202.555  -2
   2   0  22 5219.08 202.555   1
  -2   0  23 13179.3 314.086  -2
   2   0  23 13179.3 314.086   1
  -2   0  24 2056.39 150.648  -2
   2   0  24 2056.39 150.648   1
  -2   0  25 2292.70 167.331  -2
   2   0  25 2292.70 167.331   1
  -2   0  26 325.955 125.997  -2
   2   0  26 325.955 125.997   1
  -2   0  27 9682.08 304.086  -2
   2   0  27 9682.08 304.086   1
  -2   0  28 382.145 121.961  -2
   2   0  28 382.145 121.961   1
  -2   0  29 2664.51 209.344  -2
   2   0  29 2664.51 209.344   1
   2   0 -30 665.541 57.1983  -2
  -2   0 -30 665.541 57.1983   1
   2   0 -31 50.5231 39.0256  -2
  -2   0 -31 50.5231 39.0256   1
   2   0 -32 144.823 31.2568  -2
  -2   0 -32 144.823 31.2568   1
   2   0 -33 6223.29 57.2308  -2
  -2   0 -33 6223.29 57.2308   1
   2   0 -34 1270.83 35.9562  -2
  -2   0 -34 1270.83 35.9562   1
   2   0 -35 3023.06 54.6030  -2
  -2   0 -35 3023.06 54.6030   1
   2   0 -36 4279.68 80.7525  -2
  -2   0 -36 4279.68 80.7525   1
   2   0 -37 3432.29 75.2962  -2
  -2   0 -37 3432.29 75.2962   1
   2   0 -38 371.322 49.2716  -2
  -2   0 -38 371.322 49.2716   1
   2   0 -39 652.056 52.6812  -2
  -2   0 -39 652.056 52.6812   1
   2   0 -40 236.770 46.2766  -2
  -2   0 -40 236.770 46.2766   1
   2   0 -41 2.78745 39.8529  -2
  -2   0 -41 2.78745 39.8529   1
   2   0 -42 3795.03 71.2889  -2
  -2   0 -42 3795.03 71.2889   1
   2   0 -43 88.3988 37.7106  -2
  -2   0 -43 88.3988 37.7106   1
   2   0 -44 412.428 39.7808  -2
  -2   0 -44 412.428 39.7808   1
   2   0 -45 228.912 37.1001  -2
  -2   0 -45 228.912 37.1001   1
   2   0 -46 416.110 57.2329  -2
  -2   0 -46 416.110 57.2329   1
   2   0 -47 1300.79 73.3620  -2
  -2   0 -47 1300.79 73.3620   1
   2   0 -48 38.4891 54.3824  -2
  -2   0 -48 38.4891 54.3824   1
   2   0 -49 110.562 48.6916  -2
  -2   0 -49 110.562 48.6916   1
   2   0 -50 42.7570 43.2489  -2
  -2   0 -50 42.7570 43.2489   1
   2   0 -51 182.786 39.5579  -2
  -2   0 -51 182.786 39.5579   1
   2   0 -52-1.44186 31.3931  -2
  -2   0 -52-1.44186 31.3931   1
   2   0 -53 72.7965 24.9383  -2
  -2   0 -53 72.7965 24.9383   1
  -2  -1 -52 14.0476 19.0697  -2
   2   1 -51 14.0476 19.0697   1
  -2  -1 -51 61.8031 23.3176  -2
   2   1 -50 61.8031 23.3176   1
  -2  -1 -50 3.24521 29.2654  -2
   2   1 -49 3.24521 29.2654   1
  -2  -1 -49 11.1129 34.0720  -2
   2   1 -48 11.1129 34.0720   1
  -2  -1 -48 67.0058 42.9428  -2
   2   1 -47 67.0058 42.9428   1
  -2  -1 -45 201.325 56.3696  -2
   2   1 -44 201.325 56.3696   1
  -2  -1 -44 38.2316 55.9711  -2
   2   1 -43 38.2316 55.9711   1
  -2  -1 -43 896.669 77.0003  -2
   2   1 -42 896.669 77.0003   1
  -2  -1 -42 299.997 38.5688  -2
   2   1 -41 299.997 38.5688   1
  -2  -1 -41 2088.76 56.6926  -2
   2   1 -40 2088.76 56.6926   1
  -2  -1 -40 293.309 42.0074  -2
   2   1 -39 293.309 42.0074   1
  -2  -1 -39 1918.66 57.0296  -2
   2   1 -38 1918.66 57.0296   1
  -2  -1 -38 4240.93 71.0863  -2
   2   1 -37 4240.93 71.0863   1
  -2  -1 -37 2657.21 58.9346  -2
   2   1 -36 2657.21 58.9346   1
  -2  -1 -36 159.458 38.5811  -2
   2   1 -35 159.458 38.5811   1
   2   1  35 5671.67 71.4997  -2
  -2  -1  34 5671.67 71.4997   1
  -2  -1 -34 9690.15 85.8038  -2
   2   1 -33 9690.15 85.8038   1
  -2  -1 -33 6531.81 72.8279  -2
   2   1 -32 6531.81 72.8279   1
  -2  -1 -32 2123.01 47.8517  -2
   2   1 -31 2123.01 47.8517   1
  -2  -1 -31 350.928 34.6403  -2
   2   1 -30 350.928 34.6403   1
  -2  -1 -27 1824.26 135.705  -2
   2   1 -26 1824.26 135.705   1
  -2  -1 -26 2959.60 159.125  -2
   2   1 -25 2959.60 159.125   1
  -2  -1 -25 1285.82 121.307  -2
   2   1 -24 1285.82 121.307   1
  -2  -1 -24 3057.80 158.867  -2
   2   1 -23 3057.80 158.867   1
  -2  -1 -23 1733.75 132.576  -2
   2   1 -22 1733.75 132.576   1
  -2  -1 -22 475.635 97.1990  -2
   2   1 -21 475.635 97.1990   1
  -2  -1 -21 2818.43 139.202  -2
   2   1 -20 2818.43 139.202   1
  -2  -1 -20 8582.11 212.246  -2
   2   1 -19 8582.11 212.246   1
  -2  -1 -19 5451.92 172.644  -2
   2   1 -18 5451.92 172.644   1
  -2  -1 -18 17350.8 269.713  -2
   2   1 -17 17350.8 269.713   1
  -2  -1 -17 9729.61 211.113  -2
   2   1 -16 9729.61 211.113   1
  -2  -1 -16 3862.62 137.099  -2
   2   1 -15 3862.62 137.099   1
  -2  -1 -15 27197.3 322.467  -2
   2   1 -14 27197.3 322.467   1
  -2  -1 -14 32550.2 207.114  -2
   2   1 -13 32550.2 207.114   1
  -2  -1 -13 28231.2 190.008  -2
   2   1 -12 28231.2 190.008   1
  -2  -1 -12 1340.17 52.5252  -2
   2   1 -11 1340.17 52.5252   1
  -2  -1 -11 10748.8 115.239  -2
   2   1 -10 10748.8 115.239   1
  -2  -1 -10 34889.4 182.985  -2
   2   1  -9 34889.4 182.985   1
  -2  -1  -9 16468.1 128.931  -2
   2   1  -8 16468.1 128.931   1
  -2  -1  -8 8653.35 92.5433  -2
   2   1  -7 8653.35 92.5433   1
  -2  -1  -7 17323.0 246.509  -2
   2   1  -6 17323.0 246.509   1
  -2  -1  -6 8244.36 67.8928  -2
   2   1  -5 8244.36 67.8928   1
  -2  -1  -5 51622.2 160.078  -2
   2   1  -4 51622.2 160.078   1
  -2  -1  -4 5777.69 57.9324  -2
   2   1  -3 5777.69 57.9324   1
  -2  -1  -3 18269.6 135.693  -2
   2   1  -2 18269.6 135.693   1
  -2  -1  -2 19704.8 166.947  -2
   2   1  -1 19704.8 166.947   1
  -2  -1   2 19037.8 257.591  -2
   2   1   3 19037.8 257.591   1
  -2  -1   3 6213.71 159.501  -2
   2   1   4 6213.71 159.501   1
  -2  -1   4 51403.5 426.240  -2
   2   1   5 51403.5 426.240   1
  -2  -1   5 9186.94 197.246  -2
   2   1   6 9186.94 197.246   1
  -2  -1   6 17532.6 270.242  -2
   2   1   7 17532.6 270.242   1
  -2  -1   7 9737.59 211.891  -2
   2   1   8 9737.59 211.891   1
  -2  -1   8 18655.9 284.801  -2
   2   1   9 18655.9 284.801   1
  -2  -1   9 35289.6 387.790  -2
   2   1  10 35289.6 387.790   1
  -2  -1  10 13616.3 249.768  -2
   2   1  11 13616.3 249.768   1
  -2  -1  11 1488.62 106.183  -2
   2   1  12 1488.62 106.183   1
  -2  -1  12 30952.0 378.126  -2
   2   1  13 30952.0 378.126   1
  -2  -1  13 34756.6 406.175  -2
   2   1  14 34756.6 406.175   1
  -2  -1  14 31961.1 405.735  -2
   2   1  15 31961.1 405.735   1
  -2  -1  15 4060.23 173.466  -2
   2   1  16 4060.23 173.466   1
  -2  -1  16 12488.1 275.395  -2
   2   1  17 12488.1 275.395   1
  -2  -1  17 21994.3 356.944  -2
   2   1  18 21994.3 356.944   1
  -2  -1  18 7237.97 227.743  -2
   2   1  19 7237.97 227.743   1
  -2  -1  19 11470.3 279.803  -2
   2   1  20 11470.3 279.803   1
  -2  -1  20 2683.35 167.483  -2
   2   1  21 2683.35 167.483   1
  -2  -1  21 630.219 109.520  -2
   2   1  22 630.219 109.520   1
  -2  -1  22 2064.63 148.777  -2
   2   1  23 2064.63 148.777   1
  -2  -1  23 3826.53 190.134  -2
   2   1  24 3826.53 190.134   1
  -2  -1  24 1261.75 136.207  -2
   2   1  25 1261.75 136.207   1
  -2  -1  25 3962.02 203.586  -2
   2   1  26 3962.02 203.586   1
  -2  -1  26 2035.89 167.901  -2
   2   1  27 2035.89 167.901   1
  -2  -1  27 3077.92 206.941  -2
   2   1  28 3077.92 206.941   1
  -2  -1  28 5154.90 238.863  -2
   2   1  29 5154.90 238.863   1
  -2  -1  29 277.729 120.511  -2
   2   1  30 277.729 120.511   1
   2   1 -30 427.040 42.7528  -2
  -2  -1 -31 427.040 42.7528   1
   2   1 -31 2158.72 57.4744  -2
  -2  -1 -32 2158.72 57.4744   1
   2   1 -32 6882.65 85.5957  -2
  -2  -1 -33 6882.65 85.5957   1
   2   1 -33 10434.7 86.2722  -2
  -2  -1 -34 10434.7 86.2722   1
   2   1 -34 6872.42 74.3742  -2
  -2  -1 -35 6872.42 74.3742   1
   2   1 -35 153.939 38.3831  -2
  -2  -1 -36 153.939 38.3831   1
   2   1 -36 2821.47 56.5821  -2
  -2  -1 -37 2821.47 56.5821   1
   2   1 -37 5120.84 67.7502  -2
  -2  -1 -38 5120.84 67.7502   1
   2   1 -38 1696.63 48.2099  -2
  -2  -1 -39 1696.63 48.2099   1
   2   1 -39 425.900 37.2592  -2
  -2  -1 -40 425.900 37.2592   1
   2   1 -40 2057.65 49.4477  -2
  -2  -1 -41 2057.65 49.4477   1
   2   1 -41 381.121 45.8417  -2
  -2  -1 -42 381.121 45.8417   1
   2   1 -42 856.423 48.9900  -2
  -2  -1 -43 856.423 48.9900   1
   2   1 -43 185.794 37.5359  -2
  -2  -1 -44 185.794 37.5359   1
   2   1 -44 187.880 36.2105  -2
  -2  -1 -45 187.880 36.2105   1
   2   1 -45 267.201 35.6103  -2
  -2  -1 -46 267.201 35.6103   1
   2   1 -46 84.3478 31.6679  -2
  -2  -1 -47 84.3478 31.6679   1
   2   1 -47 138.279 51.4190  -2
  -2  -1 -48 138.279 51.4190   1
   2   1 -48-15.2813 45.4411  -2
  -2  -1 -49-15.2813 45.4411   1
   2   1 -49 30.5417 41.3579  -2
  -2  -1 -50 30.5417 41.3579   1
   2   1 -50 22.4048 35.6809  -2
  -2  -1 -51 22.4048 35.6809   1
   2   1 -51 37.7040 31.7298  -2
  -2  -1 -52 37.7040 31.7298   1
   2   2 -51 29.3187 16.0441   1
  -2  -2 -52 31.7889 27.2335  -2
   2   2 -50 31.7889 27.2335   1
   2   2 -49 92.9306 22.7180   1
  -2  -2 -51 147.444 32.8411  -2
   2   2 -49 147.444 32.8411   1
   2   2 -48 54.8305 19.4745   1
   2   2 -47 3.79378 19.6806   1
   2   2 -46 20.6223 21.8875   1
   2   2 -45 37.7163 35.3846   1
   2   2 -44-24.1334 37.2014   1
   2   2 -43 195.002 39.3256   1
  -2  -2 -40 2190.89 46.8187  -2
   2   2 -38 2190.89 46.8187   1
  -2  -2 -39 966.948 43.3285  -2
   2   2 -37 966.948 43.3285   1
  -2  -2 -38 1191.61 42.9766  -2
   2   2 -36 1191.61 42.9766   1
  -2  -2 -37 154.439 36.2583  -2
   2   2 -35 154.439 36.2583   1
  -2  -2 -36 3568.21 55.9896  -2
   2   2 -34 3568.21 55.9896   1
  -2  -2 -35 15113.6 88.2573  -2
   2   2 -33 15113.6 88.2573   1
  -2  -2 -34 2868.81 48.7194  -2
   2   2 -32 2868.81 48.7194   1
  -2  -2 -33 1276.16 41.1702  -2
   2   2 -31 1276.16 41.1702   1
  -2  -2 -32 2041.09 44.2646  -2
   2   2 -30 2041.09 44.2646   1
  -2  -2 -31 2548.83 75.5453  -2
   2   2 -29 2548.83 75.5453   1
  -2  -2 -28 1126.95 114.350  -2
   2   2 -26 1126.95 114.350   1
  -2  -2 -27 3955.03 158.781  -2
   2   2 -25 3955.03 158.781   1
  -2  -2 -26 45.1414 82.3616  -2
   2   2 -24 45.1414 82.3616   1
  -2  -2 -25 5664.11 182.299  -2
   2   2 -23 5664.11 182.299   1
  -2  -2 -24 195.588 81.7201  -2
   2   2 -22 195.588 81.7201   1
  -2  -2 -23 246.931 83.7865  -2
   2   2 -21 246.931 83.7865   1
  -2  -2 -22 1492.08 119.366  -2
   2   2 -20 1492.08 119.366   1
  -2  -2 -21 342.029 81.4119  -2
   2   2 -19 342.029 81.4119   1
  -2  -2 -20 450.637 84.0394  -2
   2   2 -18 450.637 84.0394   1
  -2  -2 -19 2904.81 117.059  -2
   2   2 -17 2904.81 117.059   1
  -2  -2 -18 8539.37 166.308  -2
   2   2 -16 8539.37 166.308   1
  -2  -2 -17 22404.5 260.379  -2
   2   2 -15 22404.5 260.379   1
  -2  -2 -16 8266.02 178.841  -2
   2   2 -14 8266.02 178.841   1
  -2  -2 -15 4071.36 130.005  -2
   2   2 -13 4071.36 130.005   1
  -2  -2 -14 2626.69 114.252  -2
   2   2 -12 2626.69 114.252   1
  -2  -2 -13 6023.30 148.784  -2
   2   2 -11 6023.30 148.784   1
  -2  -2 -12 5761.07 141.511  -2
   2   2 -10 5761.07 141.511   1
  -2  -2 -11 2485.32 99.6871  -2
   2   2  -9 2485.32 99.6871   1
  -2  -2 -10 5683.50 131.056  -2
   2   2  -8 5683.50 131.056   1
  -2  -2  -9 229.886 75.1208  -2
   2   2  -7 229.886 75.1208   1
  -2  -2  -8 2493.62 68.5761  -2
   2   2  -6 2493.62 68.5761   1
  -2  -2  -7 9016.38 102.897  -2
   2   2  -5 9016.38 102.897   1
  -2  -2  -6 8387.57 106.200  -2
   2   2  -4 8387.57 106.200   1
  -2  -2  -5 50380.0 230.884  -2
   2   2  -3 50380.0 230.884   1
   2   2  -2 2311.81 72.6019   1
  -2  -2  -4 11479.4 187.472  -2
   2   2  -2 11479.4 187.472   1
   2   2  -1 674.761 62.0314   1
  -2  -2  -3 5044.36 109.458  -2
   2   2  -1 5044.36 109.458   1
  -2  -2  -2 26066.1 269.839  -2
   2   2   0 26066.1 269.839   1
  -2  -2  -1 1347.44 97.8650  -2
   2   2   1 1347.44 97.8650   1
  -2  -2   0 25248.1 281.625  -2
   2   2   2 25248.1 281.625   1
  -2  -2   1 6357.64 172.756  -2
   2   2   3 6357.64 172.756   1
  -2  -2   2 12900.9 203.382  -2
   2   2   4 12900.9 203.382   1
  -2  -2   4 8679.56 158.026  -2
   2   2   6 8679.56 158.026   1
  -2  -2   5 9204.88 164.670  -2
   2   2   7 9204.88 164.670   1
  -2  -2   6 2650.38 112.250  -2
   2   2   8 2650.38 112.250   1
  -2  -2   7 305.475 34.8757  -2
   2   2   9 305.475 34.8757   1
  -2  -2   8 7504.50 80.5178  -2
   2   2  10 7504.50 80.5178   1
  -2  -2   9 3319.80 57.6258  -2
   2   2  11 3319.80 57.6258   1
  -2  -2  10 6628.24 74.6686  -2
   2   2  12 6628.24 74.6686   1
  -2  -2  11 6644.55 177.155  -2
   2   2  13 6644.55 177.155   1
  -2  -2  12 3034.40 134.261  -2
   2   2  14 3034.40 134.261   1
  -2  -2  13 5259.16 167.379  -2
   2   2  15 5259.16 167.379   1
  -2  -2  14 9747.77 211.278  -2
   2   2  16 9747.77 211.278   1
  -2  -2  15 25119.7 330.930  -2
   2   2  17 25119.7 330.930   1
  -2  -2  16 9599.55 217.289  -2
   2   2  18 9599.55 217.289   1
  -2  -2  17 3497.62 147.488  -2
   2   2  19 3497.62 147.488   1
  -2  -2  18 459.087 92.4941  -2
   2   2  20 459.087 92.4941   1
  -2  -2  19 455.542 103.668  -2
   2   2  21 455.542 103.668   1
  -2  -2  20 1804.34 131.166  -2
   2   2  22 1804.34 131.166   1
  -2  -2  21 374.851 106.992  -2
   2   2  23 374.851 106.992   1
  -2  -2  22 267.203 102.657  -2
   2   2  24 267.203 102.657   1
  -2  -2  23 6740.37 215.190  -2
   2   2  25 6740.37 215.190   1
  -2  -2  24 130.664 100.584  -2
   2   2  26 130.664 100.584   1
  -2  -2  25 4034.62 180.307  -2
   2   2  27 4034.62 180.307   1
  -2  -2  26 1432.50 142.550  -2
   2   2  28 1432.50 142.550   1
  -2  -2  27 71.2156 112.035  -2
   2   2  29 71.2156 112.035   1
  -2  -2  28 1214.36 63.3611  -2
   2   2  30 1214.36 63.3611   1
   2   2 -29 3388.75 57.8877  -2
  -2  -2 -31 3388.75 57.8877   1
   2   2 -30 1870.34 52.4274  -2
  -2  -2 -32 1870.34 52.4274   1
   2   2 -31 1406.00 50.8836  -2
  -2  -2 -33 1406.00 50.8836   1
   2   2 -32 3496.70 63.2683  -2
  -2  -2 -34 3496.70 63.2683   1
   2   2 -33 14588.3 102.098  -2
  -2  -2 -35 14588.3 102.098   1
   2   2 -34 2950.64 66.0458  -2
  -2  -2 -36 2950.64 66.0458   1
   2   2 -35 263.826 46.5348  -2
  -2  -2 -37 263.826 46.5348   1
   2   2 -36 1186.39 52.3100  -2
  -2  -2 -38 1186.39 52.3100   1
   2   2 -37 1580.10 44.2320  -2
  -2  -2 -39 1580.10 44.2320   1
  -2  -2 -40 35.9215 43.6850   1
   2   2 -38 1961.45 56.4253  -2
  -2  -2 -40 1961.45 56.4253   1
  -2  -2 -41 1146.75 55.3959   1
   2   2 -39 1274.56 52.6045  -2
  -2  -2 -41 1274.56 52.6045   1
  -2  -2 -42 1514.95 58.1226   1
   2   2 -40 1834.48 53.7657  -2
  -2  -2 -42 1834.48 53.7657   1
  -2  -2 -43 31.7929 35.8793   1
   2   2 -41 201.686 42.5381  -2
  -2  -2 -43 201.686 42.5381   1
  -2  -2 -44 30.1900 33.7206   1
   2   2 -42 40.4118 52.9570  -2
  -2  -2 -44 40.4118 52.9570   1
  -2  -2 -45 368.778 37.8077   1
   2   2 -43 294.140 58.9038  -2
  -2  -2 -45 294.140 58.9038   1
  -2  -2 -46 18.6203 29.0603   1
   2   2 -44 7.30444 50.5563  -2
  -2  -2 -46 7.30444 50.5563   1
  -2  -2 -47-25.7309 21.1395   1
  -2  -2 -48 140.725 20.0869   1
  -2  -2 -49 9.71815 29.1671   1
  -2  -2 -50 64.9646 26.5779   1
  -2  -2 -51 36.9018 21.3378   1
   2   3 -49 35.1010 19.0985   1
   2   3 -48-18.5849 22.6086   1
   2   3 -47 111.865 25.6185   1
   2   3 -46 164.225 31.4135   1
   2   3 -45 30.5542 30.3544   1
  -2  -3 -46 145.305 48.3652  -2
   2   3 -44 145.305 48.3652   1
  -2  -3 -45 477.244 52.5853  -2
   2   3 -43 477.244 52.5853   1
  -2  -3 -44 496.103 52.9158  -2
   2   3 -42 496.103 52.9158   1
  -2  -3 -43 564.214 55.7649  -2
   2   3 -41 564.214 55.7649   1
  -2  -3 -42 205.742 54.1625  -2
   2   3 -40 205.742 54.1625   1
  -2  -3 -41 817.758 62.5661  -2
   2   3 -39 817.758 62.5661   1
  -2  -3 -40 180.686 58.8534  -2
   2   3 -38 180.686 58.8534   1
   2   3  32 10331.2 283.195  -2
  -2  -3  30 10331.2 283.195   1
   2   3  31 1599.00 146.628  -2
  -2  -3  29 1599.00 146.628   1
   2   3  30 389.962 105.716  -2
  -2  -3  28 389.962 105.716   1
  -2  -3 -29 885.954 55.5820  -2
   2   3 -27 885.954 55.5820   1
   2   3 -26 58.1526 30.6479   1
   2   3 -25 409.217 42.1987   1
   2   3 -24 446.072 96.4913   1
   2   3 -23 21.1805 58.5086   1
   2   3 -22 5.12246 51.4763   1
   2   3 -21-20.8227 54.0995   1
   2   3 -20 413.284 73.2531   1
   2   3 -19 117.278 70.3322   1
   2   3 -18 1207.03 87.9221   1
   2   3 -17 1436.35 88.1443   1
   2   3 -16 140.090 51.3947   1
  -2  -3 -17 251.722 78.6130  -2
   2   3 -15 251.722 78.6130   1
  -2  -3 -16 11900.3 196.080  -2
   2   3 -14 11900.3 196.080   1
   2   3 -13 5422.65 136.263   1
  -2  -3 -14 2624.63 109.811  -2
   2   3 -12 2624.63 109.811   1
  -2  -3 -13 6562.28 114.318  -2
   2   3 -11 6562.28 114.318   1
   2   3 -10 11903.0 183.750   1
  -2  -3 -12 26545.8 307.737  -2
   2   3 -10 26545.8 307.737   1
  -2  -3 -11 36852.9 231.968  -2
   2   3  -9 36852.9 231.968   1
  -2  -3 -10 6495.07 105.466  -2
   2   3  -8 6495.07 105.466   1
   2   3  -7 143.092 57.4714   1
  -2  -3  -9 1608.19 107.381  -2
   2   3  -7 1608.19 107.381   1
  -2  -3  -8 808.863 56.7432  -2
   2   3  -6 808.863 56.7432   1
  -2  -3  -7 13090.0 142.217  -2
   2   3  -5 13090.0 142.217   1
  -2  -3  -6 769.621 57.2452  -2
   2   3  -4 769.621 57.2452   1
  -2  -3  -5 10566.4 129.131  -2
   2   3  -3 10566.4 129.131   1
  -2  -3  -4 900.697 58.4361  -2
   2   3  -2 900.697 58.4361   1
  -2  -3  -3 6389.10 105.297  -2
   2   3  -1 6389.10 105.297   1
  -2  -3  -2 2055.42 106.559  -2
   2   3   0 2055.42 106.559   1
  -2  -3  -1 9711.70 179.819  -2
   2   3   1 9711.70 179.819   1
  -2  -3   0 2726.34 114.636  -2
   2   3   2 2726.34 114.636   1
  -2  -3   1 6161.70 148.197  -2
   2   3   3 6161.70 148.197   1
  -2  -3   2 1121.31 90.6805  -2
   2   3   4 1121.31 90.6805   1
  -2  -3   3 11559.6 128.779  -2
   2   3   5 11559.6 128.779   1
  -2  -3   4 898.760 57.9862  -2
   2   3   6 898.760 57.9862   1
  -2  -3   5 15361.6 148.195  -2
   2   3   7 15361.6 148.195   1
  -2  -3   6 1266.69 60.9183  -2
   2   3   8 1266.69 60.9183   1
  -2  -3   7 1972.32 88.0008  -2
   2   3   9 1972.32 88.0008   1
  -2  -3   8 5613.25 125.401  -2
   2   3  10 5613.25 125.401   1
  -2  -3   9 44335.6 318.737  -2
   2   3  11 44335.6 318.737   1
  -2  -3  10 32391.5 202.667  -2
   2   3  12 32391.5 202.667   1
  -2  -3  11 6824.43 98.3447  -2
   2   3  13 6824.43 98.3447   1
  -2  -3  12 2594.06 115.389  -2
   2   3  14 2594.06 115.389   1
  -2  -3  13 10654.7 193.179  -2
   2   3  15 10654.7 193.179   1
  -2  -3  14 15966.0 228.821  -2
   2   3  16 15966.0 228.821   1
  -2  -3  15 720.456 91.9440  -2
   2   3  17 720.456 91.9440   1
  -2  -3  16 291.072 83.5517  -2
   2   3  18 291.072 83.5517   1
  -2  -3  17 1870.84 120.390  -2
   2   3  19 1870.84 120.390   1
  -2  -3  18 1766.54 119.491  -2
   2   3  20 1766.54 119.491   1
  -2  -3  19 298.881 92.8465  -2
   2   3  21 298.881 92.8465   1
  -2  -3  20 1069.82 111.336  -2
   2   3  22 1069.82 111.336   1
  -2  -3  21 81.8574 85.3492  -2
   2   3  23 81.8574 85.3492   1
  -2  -3  22 37.3221 92.6400  -2
   2   3  24 37.3221 92.6400   1
  -2  -3  23-31.1218 97.2283  -2
   2   3  25-31.1218 97.2283   1
  -2  -3  25 2116.40 73.7013  -2
   2   3  27 2116.40 73.7013   1
  -2  -3  26 137.853 39.5651  -2
   2   3  28 137.853 39.5651   1
  -2  -3  27 672.905 42.5563  -2
   2   3  29 672.905 42.5563   1
  -2  -3  28 364.108 44.4773  -2
   2   3  30 364.108 44.4773   1
  -2  -3  29 1855.72 56.5615  -2
   2   3  31 1855.72 56.5615   1
  -2  -3  30 12432.3 98.6135  -2
   2   3  32 12432.3 98.6135   1
  -2  -3  31 335.752 74.1467  -2
   2   3  33 335.752 74.1467   1
  -2  -3  32 866.876 69.7847  -2
   2   3  34 866.876 69.7847   1
  -2  -3  33 10248.5 122.871  -2
   2   3  35 10248.5 122.871   1
  -2  -3  34 1561.69 77.9333  -2
   2   3  36 1561.69 77.9333   1
  -2  -3  35 465.606 69.8717  -2
   2   3  37 465.606 69.8717   1
  -2  -3  36 748.239 72.3027  -2
   2   3  38 748.239 72.3027   1
  -2  -3  37 1046.34 73.4151  -2
   2   3  39 1046.34 73.4151   1
   2   3  40 87.4879 52.0648   1
   2   3  41 390.707 53.0465   1
   2   3  42 220.864 39.5055   1
   2   3 -40 222.880 52.9399  -2
  -2  -3 -42 222.880 52.9399   1
   2   3  43 325.100 48.8174   1
   2   3 -41 676.692 53.1659  -2
  -2  -3 -43 676.692 53.1659   1
   2   3 -42 288.549 47.8476  -2
  -2  -3 -44 288.549 47.8476   1
  -2  -3 -45 203.255 33.3076   1
  -2  -3 -46 24.9488 27.5371   1
  -2  -3 -47 18.2842 25.7544   1
  -2  -3 -48 5.07241 22.2274   1
  -2  -4 -49 18.5157 27.2878  -2
   2   4 -46 18.5157 27.2878   1
  -2  -4 -48 37.7057 33.0829  -2
   2   4 -45 37.7057 33.0829   1
  -2  -4 -47 402.232 39.5872  -2
   2   4 -44 402.232 39.5872   1
  -2  -4 -46 263.264 42.1170  -2
   2   4 -43 263.264 42.1170   1
  -2  -4 -45 126.770 42.2977  -2
   2   4 -42 126.770 42.2977   1
  -2  -4 -44 123.342 48.7057  -2
   2   4 -41 123.342 48.7057   1
  -2  -4 -43 589.007 53.0772  -2
   2   4 -40 589.007 53.0772   1
  -2  -4 -42 49.6533 52.1827  -2
   2   4 -39 49.6533 52.1827   1
  -2  -4 -41-19.9562 45.8937  -2
   2   4 -38-19.9562 45.8937   1
  -2  -4 -40 482.242 58.6008  -2
   2   4 -37 482.242 58.6008   1
  -2  -4 -39 962.724 70.2678  -2
   2   4 -36 962.724 70.2678   1
  -2  -4 -38 1272.85 50.0227  -2
   2   4 -35 1272.85 50.0227   1
  -2  -4 -37 1203.66 50.8727  -2
   2   4 -34 1203.66 50.8727   1
  -2  -4 -36 67.5858 42.5215  -2
   2   4 -33 67.5858 42.5215   1
  -2  -4 -35 239.623 43.0538  -2
   2   4 -32 239.623 43.0538   1
  -2  -4 -34 1114.06 52.6883  -2
   2   4 -31 1114.06 52.6883   1
  -2  -4 -33 2972.27 65.2139  -2
   2   4 -30 2972.27 65.2139   1
  -2  -4 -32 5625.25 79.6027  -2
   2   4 -29 5625.25 79.6027   1
  -2  -4 -31 1022.50 43.1970  -2
   2   4 -28 1022.50 43.1970   1
  -2  -4 -30 1629.90 55.1579  -2
   2   4 -27 1629.90 55.1579   1
  -2  -4 -29 1511.89 49.9662  -2
   2   4 -26 1511.89 49.9662   1
  -2  -4 -28 591.008 39.9023  -2
   2   4 -25 591.008 39.9023   1
  -2  -4 -27 379.329 51.6542  -2
   2   4 -24 379.329 51.6542   1
  -2  -4 -26 804.509 57.1695  -2
   2   4 -23 804.509 57.1695   1
  -2  -4 -25 205.462 45.3084  -2
   2   4 -22 205.462 45.3084   1
  -2  -4 -24 992.751 55.0272  -2
   2   4 -21 992.751 55.0272   1
  -2  -4 -23 1085.19 54.2396  -2
   2   4 -20 1085.19 54.2396   1
  -2  -4 -22 200.669 72.0561  -2
   2   4 -19 200.669 72.0561   1
  -2  -4 -21 348.465 75.7568  -2
   2   4 -18 348.465 75.7568   1
  -2  -4 -20 182.226 67.8876  -2
   2   4 -17 182.226 67.8876   1
  -2  -4 -19 618.405 77.2297  -2
   2   4 -16 618.405 77.2297   1
  -2  -4 -18 46.4769 57.2659  -2
   2   4 -15 46.4769 57.2659   1
  -2  -4 -17 2240.38 102.692  -2
   2   4 -14 2240.38 102.692   1
  -2  -4 -16 4808.16 129.310  -2
   2   4 -13 4808.16 129.310   1
  -2  -4 -15 1456.13 81.7601  -2
   2   4 -12 1456.13 81.7601   1
  -2  -4 -14 580.203 66.6238  -2
   2   4 -11 580.203 66.6238   1
  -2  -4 -13 166.587 54.3296  -2
   2   4 -10 166.587 54.3296   1
  -2  -4 -12 1914.64 86.1824  -2
   2   4  -9 1914.64 86.1824   1
  -2  -4 -11 2475.96 97.0978  -2
   2   4  -8 2475.96 97.0978   1
  -2  -4 -10 9340.94 164.193  -2
   2   4  -7 9340.94 164.193   1
  -2  -4  -9 13602.8 187.782  -2
   2   4  -6 13602.8 187.782   1
  -2  -4  -8 10179.1 162.376  -2
   2   4  -5 10179.1 162.376   1
  -2  -4  -7 12329.8 178.645  -2
   2   4  -4 12329.8 178.645   1
  -2  -4  -6 10709.5 162.669  -2
   2   4  -3 10709.5 162.669   1
  -2  -4  -5 6647.69 128.382  -2
   2   4  -2 6647.69 128.382   1
  -2  -4  -4 837.189 65.2850  -2
   2   4  -1 837.189 65.2850   1
  -2  -4  -3 1716.10 97.9907  -2
   2   4   0 1716.10 97.9907   1
  -2  -4  -2 3826.50 136.643  -2
   2   4   1 3826.50 136.643   1
  -2  -4  -1 5610.53 153.550  -2
   2   4   2 5610.53 153.550   1
  -2  -4   0 1814.83 106.477  -2
   2   4   3 1814.83 106.477   1
  -2  -4   1 646.041 81.5147  -2
   2   4   4 646.041 81.5147   1
  -2  -4   2 5037.35 118.139  -2
   2   4   5 5037.35 118.139   1
  -2  -4   3 13047.1 182.347  -2
   2   4   6 13047.1 182.347   1
  -2  -4   4 14128.3 180.173  -2
   2   4   7 14128.3 180.173   1
  -2  -4   5 10402.3 162.040  -2
   2   4   8 10402.3 162.040   1
  -2  -4   6 14043.7 183.226  -2
   2   4   9 14043.7 183.226   1
  -2  -4   7 10550.4 159.308  -2
   2   4  10 10550.4 159.308   1
  -2  -4   8 2275.28 89.9125  -2
   2   4  11 2275.28 89.9125   1
  -2  -4   9 1653.92 85.6701  -2
   2   4  12 1653.92 85.6701   1
  -2  -4  10 119.596 91.1975  -2
   2   4  13 119.596 91.1975   1
  -2  -4  11 1152.45 115.838  -2
   2   4  14 1152.45 115.838   1
  -2  -4  20 1670.28 78.9259  -2
   2   4  23 1670.28 78.9259   1
  -2  -4  21 859.823 51.9175  -2
   2   4  24 859.823 51.9175   1
  -2  -4  22 361.643 44.2381  -2
   2   4  25 361.643 44.2381   1
  -2  -4  23 817.656 50.2886  -2
   2   4  26 817.656 50.2886   1
  -2  -4  24 277.107 44.9837  -2
   2   4  27 277.107 44.9837   1
  -2  -4  25 609.435 47.8601  -2
   2   4  28 609.435 47.8601   1
  -2  -4  26 2025.08 64.6641  -2
   2   4  29 2025.08 64.6641   1
  -2  -4  27 1472.54 57.9450  -2
   2   4  30 1472.54 57.9450   1
  -2  -4  28 1174.06 59.0571  -2
   2   4  31 1174.06 59.0571   1
  -2  -4  29 6556.97 92.1106  -2
   2   4  32 6556.97 92.1106   1
  -2  -4  30 2922.25 73.3314  -2
   2   4  33 2922.25 73.3314   1
  -2  -4  31 1027.01 51.6597  -2
   2   4  34 1027.01 51.6597   1
  -2  -4  32 146.219 44.6299  -2
   2   4  35 146.219 44.6299   1
  -2  -4  33 24.7160 39.3881  -2
   2   4  36 24.7160 39.3881   1
  -2  -4  34 1336.07 57.0644  -2
   2   4  37 1336.07 57.0644   1
  -2  -4  35 899.981 49.7117  -2
   2   4  38 899.981 49.7117   1
  -2  -4  36 904.502 47.6969  -2
   2   4  39 904.502 47.6969   1
  -2  -4  37 403.351 67.3373  -2
   2   4  40 403.351 67.3373   1
  -2  -4  38 24.2922 58.0032  -2
   2   4  41 24.2922 58.0032   1
   2   4 -40 422.608 50.6164  -2
  -2  -4 -43 422.608 50.6164   1
   2   4 -41 160.754 44.2131  -2
  -2  -4 -44 160.754 44.2131   1
   2   4 -42 102.111 38.5686  -2
  -2  -4 -45 102.111 38.5686   1
   2   4 -43 228.632 37.7216  -2
  -2  -4 -46 228.632 37.7216   1
   2   4 -44 259.253 32.7574  -2
  -2  -4 -47 259.253 32.7574   1
  -2  -5 -44 92.8955 37.1158  -2
   2   5 -40 92.8955 37.1158   1
  -2  -5 -43 973.357 52.9932  -2
   2   5 -39 973.357 52.9932   1
  -2  -5 -42 340.607 46.1103  -2
   2   5 -38 340.607 46.1103   1
  -2  -5 -41 189.050 49.5950  -2
   2   5 -37 189.050 49.5950   1
  -2  -5 -40 9.59238 30.2861  -2
   2   5 -36 9.59238 30.2861   1
  -2  -5 -39 510.755 36.6886  -2
   2   5 -35 510.755 36.6886   1
  -2  -5 -38 225.831 35.9369  -2
   2   5 -34 225.831 35.9369   1
  -2  -5 -37 502.854 40.9167  -2
   2   5 -33 502.854 40.9167   1
  -2  -5 -36 159.460 38.6943  -2
   2   5 -32 159.460 38.6943   1
  -2  -5 -35 1694.12 52.8781  -2
   2   5 -31 1694.12 52.8781   1
  -2  -5 -34 2065.92 58.7751  -2
   2   5 -30 2065.92 58.7751   1
  -2  -5 -33 1648.75 56.0481  -2
   2   5 -29 1648.75 56.0481   1
  -2  -5 -32 864.334 51.8723  -2
   2   5 -28 864.334 51.8723   1
  -2  -5 -31 44.6087 33.5815  -2
   2   5 -27 44.6087 33.5815   1
  -2  -5 -30 1460.90 47.7082  -2
   2   5 -26 1460.90 47.7082   1
  -2  -5 -29 325.015 37.3199  -2
   2   5 -25 325.015 37.3199   1
  -2  -5 -28 526.072 38.7874  -2
   2   5 -24 526.072 38.7874   1
  -2  -5 -27 615.296 44.3306  -2
   2   5 -23 615.296 44.3306   1
  -2  -5 -26 621.976 44.4062  -2
   2   5 -22 621.976 44.4062   1
  -2  -5 -25 1057.20 48.6096  -2
   2   5 -21 1057.20 48.6096   1
  -2  -5 -24 3174.59 62.5645  -2
   2   5 -20 3174.59 62.5645   1
  -2  -5 -23 187.650 30.9212  -2
   2   5 -19 187.650 30.9212   1
  -2  -5 -22 968.763 46.4409  -2
   2   5 -18 968.763 46.4409   1
  -2  -5 -21 120.836 34.9205  -2
   2   5 -17 120.836 34.9205   1
  -2  -5 -20 1477.02 40.8757  -2
   2   5 -16 1477.02 40.8757   1
  -2  -5 -19 855.168 36.8519  -2
   2   5 -15 855.168 36.8519   1
  -2  -5 -18-6.19037 28.1997  -2
   2   5 -14-6.19037 28.1997   1
  -2  -5 -17 767.001 35.0362  -2
   2   5 -13 767.001 35.0362   1
  -2  -5 -16 570.760 46.1279  -2
   2   5 -12 570.760 46.1279   1
  -2  -5 -15 69.8913 39.6741  -2
   2   5 -11 69.8913 39.6741   1
  -2  -5 -14 8278.49 301.100  -2
   2   5 -10 8278.49 301.100   1
  -2  -5 -13 797.431 148.664  -2
   2   5  -9 797.431 148.664   1
  -2  -5 -12 2231.71 188.464  -2
   2   5  -8 2231.71 188.464   1
  -2  -5 -11 1021.44 143.502  -2
   2   5  -7 1021.44 143.502   1
  -2  -5 -10 3215.43 204.765  -2
   2   5  -6 3215.43 204.765   1
  -2  -5  -9 1299.99 149.775  -2
   2   5  -5 1299.99 149.775   1
  -2  -5  -8 997.291 145.935  -2
   2   5  -4 997.291 145.935   1
  -2  -5   4 714.480 111.894  -2
   2   5   8 714.480 111.894   1
  -2  -5   5 1177.67 125.511  -2
   2   5   9 1177.67 125.511   1
  -2  -5   6 2836.42 166.044  -2
   2   5  10 2836.42 166.044   1
  -2  -5  11 159.711 73.8550  -2
   2   5  15 159.711 73.8550   1
  -2  -5  12 631.778 74.0337  -2
   2   5  16 631.778 74.0337   1
  -2  -5  13 858.293 74.7868  -2
   2   5  17 858.293 74.7868   1
  -2  -5  14 32.5668 60.1797  -2
   2   5  18 32.5668 60.1797   1
  -2  -5  15 961.869 80.7769  -2
   2   5  19 961.869 80.7769   1
  -2  -5  16 1876.26 97.1609  -2
   2   5  20 1876.26 97.1609   1
  -2  -5  17 138.713 38.4524  -2
   2   5  21 138.713 38.4524   1
  -2  -5  18 952.375 50.2362  -2
   2   5  22 952.375 50.2362   1
  -2  -5  19 236.340 46.1904  -2
   2   5  23 236.340 46.1904   1
  -2  -5  20 3592.38 73.1407  -2
   2   5  24 3592.38 73.1407   1
  -2  -5  21 1127.73 54.0235  -2
   2   5  25 1127.73 54.0235   1
  -2  -5  22 574.213 46.8980  -2
   2   5  26 574.213 46.8980   1
  -2  -5  23 616.669 50.2710  -2
   2   5  27 616.669 50.2710   1
  -2  -5  24 596.435 49.4516  -2
   2   5  28 596.435 49.4516   1
  -2  -5  25 395.860 48.6012  -2
   2   5  29 395.860 48.6012   1
  -2  -5  26 1458.29 58.4891  -2
   2   5  30 1458.29 58.4891   1
  -2  -5  27 6.66509 38.2452  -2
   2   5  31 6.66509 38.2452   1
  -2  -5  28 1051.76 56.6463  -2
   2   5  32 1051.76 56.6463   1
  -2  -5  29 1976.44 60.1405  -2
   2   5  33 1976.44 60.1405   1
  -2  -5  30 1820.18 58.9926  -2
   2   5  34 1820.18 58.9926   1
  -2  -5  31 1601.08 57.7289  -2
   2   5  35 1601.08 57.7289   1
  -2  -5  32 266.635 61.2375  -2
   2   5  36 266.635 61.2375   1
  -2  -5  33 599.712 61.2083  -2
   2   5  37 599.712 61.2083   1
  -2  -5  34 182.862 53.5412  -2
   2   5  38 182.862 53.5412   1
  -2  -5  35 475.549 56.5010  -2
   2   5  39 475.549 56.5010   1
  -2  -5  36 0.46991 45.7219  -2
   2   5  40 0.46991 45.7219   1
  -2  -5  37 202.966 44.2012  -2
   2   5  41 202.966 44.2012   1
  -2  -5  38 192.374 42.0156  -2
   2   5  42 192.374 42.0156   1
   2   5 -40 127.666 35.1447  -2
  -2  -5 -44 127.666 35.1447   1
   2   5 -41 359.920 33.3013  -2
  -2  -5 -45 359.920 33.3013   1
   2   6 -37 190.828 20.0678   1
   2   6 -36-26.4062 22.0119   1
   2   6 -35-6.45777 22.8007   1
   2   6 -34 17.9270 23.9983   1
  -2  -6 -38 42.9706 44.5788  -2
   2   6 -33 42.9706 44.5788   1
  -2  -6 -37 39.1718 45.7598  -2
   2   6 -32 39.1718 45.7598   1
  -2  -6 -36 185.947 47.1517  -2
   2   6 -31 185.947 47.1517   1
  -2  -6 -35 112.470 50.6465  -2
   2   6 -30 112.470 50.6465   1
  -2  -6 -34 79.0153 57.7605  -2
   2   6 -29 79.0153 57.7605   1
  -2  -6 -33 305.600 65.6015  -2
   2   6 -28 305.600 65.6015   1
  -2  -6 -32 262.194 60.3223  -2
   2   6 -27 262.194 60.3223   1
  -2  -6 -31 172.166 70.1837  -2
   2   6 -26 172.166 70.1837   1
  -2  -6 -30 827.748 50.0914  -2
   2   6 -25 827.748 50.0914   1
  -2  -6 -29 217.881 48.1041  -2
   2   6 -24 217.881 48.1041   1
  -2  -6 -28 595.675 49.9325  -2
   2   6 -23 595.675 49.9325   1
  -2  -6 -27 758.513 51.2265  -2
   2   6 -22 758.513 51.2265   1
  -2  -6 -26 128.510 44.7769  -2
   2   6 -21 128.510 44.7769   1
  -2  -6 -25 586.956 47.5545  -2
   2   6 -20 586.956 47.5545   1
  -2  -6 -24 69.8445 32.3491  -2
   2   6 -19 69.8445 32.3491   1
  -2  -6 -23 159.346 33.1470  -2
   2   6 -18 159.346 33.1470   1
  -2  -6 -22 85.9446 32.8258  -2
   2   6 -17 85.9446 32.8258   1
  -2  -6 -21 241.230 36.3705  -2
   2   6 -16 241.230 36.3705   1
  -2  -6 -20 456.679 38.0992  -2
   2   6 -15 456.679 38.0992   1
  -2  -6 -19 215.259 36.1960  -2
   2   6 -14 215.259 36.1960   1
  -2  -6 -18 82.2535 35.0364  -2
   2   6 -13 82.2535 35.0364   1
  -2  -6 -17-17.8591 32.7540  -2
   2   6 -12-17.8591 32.7540   1
  -2  -6 -16 14.9185 32.4384  -2
   2   6 -11 14.9185 32.4384   1
  -2  -6 -15 1887.15 46.9229  -2
   2   6 -10 1887.15 46.9229   1
  -2  -6 -14 771.192 51.9024  -2
   2   6  -9 771.192 51.9024   1
  -2  -6 -13 135.169 48.3728  -2
   2   6  -8 135.169 48.3728   1
  -2  -6 -12 2675.41 63.1059  -2
   2   6  -7 2675.41 63.1059   1
  -2  -6 -11 3940.98 98.0133  -2
   2   6  -6 3940.98 98.0133   1
  -2  -6 -10 4200.25 100.156  -2
   2   6  -5 4200.25 100.156   1
  -2  -6  -9 5722.33 110.354  -2
   2   6  -4 5722.33 110.354   1
  -2  -6  -8 2928.76 97.5818  -2
   2   6  -3 2928.76 97.5818   1
  -2  -6  -7 4149.24 97.3442  -2
   2   6  -2 4149.24 97.3442   1
  -2  -6  -6 4314.94 100.128  -2
   2   6  -1 4314.94 100.128   1
  -2  -6  -5 1475.17 76.6760  -2
   2   6   0 1475.17 76.6760   1
  -2  -6  -4 1851.25 84.7694  -2
   2   6   1 1851.25 84.7694   1
  -2  -6  -3 2030.81 72.8075  -2
   2   6   2 2030.81 72.8075   1
  -2  -6  -2 2914.44 92.1473  -2
   2   6   3 2914.44 92.1473   1
  -2  -6  -1 1713.19 84.1274  -2
   2   6   4 1713.19 84.1274   1
   2   6   5 563.073 54.3521   1
  -2  -6   0 1626.12 77.5699  -2
   2   6   5 1626.12 77.5699   1
  -2  -6   1 2656.99 58.1251  -2
   2   6   6 2656.99 58.1251   1
  -2  -6   2 4873.46 69.6781  -2
   2   6   7 4873.46 69.6781   1
  -2  -6   3 2501.15 59.2643  -2
   2   6   8 2501.15 59.2643   1
  -2  -6   4 4700.84 70.0100  -2
   2   6   9 4700.84 70.0100   1
  -2  -6   5 4921.74 70.0283  -2
   2   6  10 4921.74 70.0283   1
  -2  -6   6 3646.63 63.5074  -2
   2   6  11 3646.63 63.5074   1
  -2  -6   7 3354.77 64.0516  -2
   2   6  12 3354.77 64.0516   1
  -2  -6   8 350.782 69.5384  -2
   2   6  13 350.782 69.5384   1
  -2  -6   9 294.321 64.4914  -2
   2   6  14 294.321 64.4914   1
  -2  -6  10 2135.65 94.4832  -2
   2   6  15 2135.65 94.4832   1
  -2  -6  11 48.3246 68.4921  -2
   2   6  16 48.3246 68.4921   1
  -2  -6  12 35.9862 56.0334  -2
   2   6  17 35.9862 56.0334   1
  -2  -6  13 98.1060 53.0016  -2
   2   6  18 98.1060 53.0016   1
  -2  -6  14 228.553 56.9107  -2
   2   6  19 228.553 56.9107   1
  -2  -6  15 510.836 65.3553  -2
   2   6  20 510.836 65.3553   1
  -2  -6  16 270.456 71.5556  -2
   2   6  21 270.456 71.5556   1
  -2  -6  17 39.2606 73.5841  -2
   2   6  22 39.2606 73.5841   1
  -2  -6  18 171.173 69.3485  -2
   2   6  23 171.173 69.3485   1
  -2  -6  19 92.3870 61.3577  -2
   2   6  24 92.3870 61.3577   1
  -2  -6  20 717.070 80.5001  -2
   2   6  25 717.070 80.5001   1
  -2  -6  21 242.898 65.3671  -2
   2   6  26 242.898 65.3671   1
  -2  -6  22 737.689 80.0913  -2
   2   6  27 737.689 80.0913   1
  -2  -6  23 502.152 72.1649  -2
   2   6  28 502.152 72.1649   1
  -2  -6  24 233.623 67.3176  -2
   2   6  29 233.623 67.3176   1
  -2  -6  25 1158.54 74.2248  -2
   2   6  30 1158.54 74.2248   1
  -2  -6  26 242.262 67.6889  -2
   2   6  31 242.262 67.6889   1
  -2  -6  27 225.231 64.5572  -2
   2   6  32 225.231 64.5572   1
  -2  -6  28 274.034 60.9709  -2
   2   6  33 274.034 60.9709   1
  -2  -6  29 212.012 59.4706  -2
   2   6  34 212.012 59.4706   1
  -2  -6  30 72.7514 56.0669  -2
   2   6  35 72.7514 56.0669   1
   2   6  36 8.60999 35.4125   1
  -2  -6  32-14.3401 51.4681  -2
   2   6  37-14.3401 51.4681   1
   2   6  38-8.61586 32.7940   1
   2   6  39 67.6190 31.7733   1
   2   6  40 2.36466 27.6171   1
   2   6  41 502.491 31.1120   1
  -2  -6 -42 90.4922 21.1108   1
  -2  -7 -33 83.3364 45.7037  -2
   2   7 -28 83.3364 45.7037   1
  -2  -7 -32 612.669 53.5453  -2
   2   7 -27 612.669 53.5453   1
  -2  -7 -31 554.398 55.2603  -2
   2   7 -26 554.398 55.2603   1
  -2  -7 -30 79.4700 54.3227  -2
   2   7 -25 79.4700 54.3227   1
  -2  -7 -29 13.8591 52.6887  -2
   2   7 -24 13.8591 52.6887   1
  -2  -7 -28 32.8265 56.9416  -2
   2   7 -23 32.8265 56.9416   1
  -2  -7 -27 259.269 40.9466  -2
   2   7 -22 259.269 40.9466   1
  -2  -7 -26 64.1812 40.6382  -2
   2   7 -21 64.1812 40.6382   1
  -2  -7 -25 538.894 45.1550  -2
   2   7 -20 538.894 45.1550   1
  -2  -7 -24 71.0760 41.0966  -2
   2   7 -19 71.0760 41.0966   1
  -2  -7 -23 202.067 32.6125  -2
   2   7 -18 202.067 32.6125   1
  -2  -7 -22 1064.61 38.7985  -2
   2   7 -17 1064.61 38.7985   1
  -2  -7 -21 402.805 35.5434  -2
   2   7 -16 402.805 35.5434   1
  -2  -7 -20 61.9732 34.5584  -2
   2   7 -15 61.9732 34.5584   1
  -2  -7 -19 85.7244 34.3788  -2
   2   7 -14 85.7244 34.3788   1
  -2  -7 -18 87.5752 32.4080  -2
   2   7 -13 87.5752 32.4080   1
  -2  -7 -17 425.949 38.0550  -2
   2   7 -12 425.949 38.0550   1
  -2  -7 -16 233.346 30.4116  -2
   2   7 -11 233.346 30.4116   1
  -2  -7 -15 96.9357 30.1279  -2
   2   7 -10 96.9357 30.1279   1
  -2  -7 -14 60.5074 30.9486  -2
   2   7  -9 60.5074 30.9486   1
  -2  -7 -13 540.080 33.4653  -2
   2   7  -8 540.080 33.4653   1
  -2  -7 -12 427.550 32.2658  -2
   2   7  -7 427.550 32.2658   1
  -2  -7 -11 451.043 31.8788  -2
   2   7  -6 451.043 31.8788   1
  -2  -7 -10 351.586 32.8065  -2
   2   7  -5 351.586 32.8065   1
  -2  -7  -9 385.491 39.7874  -2
   2   7  -4 385.491 39.7874   1
  -2  -7  -8 310.281 38.3449  -2
   2   7  -3 310.281 38.3449   1
  -2  -7  -7 342.100 47.8012  -2
   2   7  -2 342.100 47.8012   1
  -2  -7  -6 694.839 65.3693  -2
   2   7  -1 694.839 65.3693   1
  -2  -7  -5 1128.04 80.7442  -2
   2   7   0 1128.04 80.7442   1
  -2  -7  -4 608.336 70.2464  -2
   2   7   1 608.336 70.2464   1
  -2  -7  -3 80.3849 56.9662  -2
   2   7   2 80.3849 56.9662   1
  -2  -7  -2 59.1659 63.8967  -2
   2   7   3 59.1659 63.8967   1
  -2  -7  -1 344.854 71.6063  -2
   2   7   4 344.854 71.6063   1
  -2  -7   0 960.753 77.9144  -2
   2   7   5 960.753 77.9144   1
  -2  -7   1 849.987 75.8122  -2
   2   7   6 849.987 75.8122   1
  -2  -7   2 357.776 69.3601  -2
   2   7   7 357.776 69.3601   1
  -2  -7   3 383.690 43.8552  -2
   2   7   8 383.690 43.8552   1
  -2  -7   4 291.168 40.4198  -2
   2   7   9 291.168 40.4198   1
  -2  -7   5 470.141 44.2407  -2
   2   7  10 470.141 44.2407   1
  -2  -7   6 183.222 41.0372  -2
   2   7  11 183.222 41.0372   1
  -2  -7   7 591.637 44.4495  -2
   2   7  12 591.637 44.4495   1
  -2  -7   8 291.176 40.4083  -2
   2   7  13 291.176 40.4083   1
  -2  -7   9 78.3210 59.8392  -2
   2   7  14 78.3210 59.8392   1
  -2  -7  10 29.3460 57.4598  -2
   2   7  15 29.3460 57.4598   1
  -2  -7  11 280.773 68.8709  -2
   2   7  16 280.773 68.8709   1
  -2  -7  12 300.676 66.9201  -2
   2   7  17 300.676 66.9201   1
  -2  -7  13 61.0074 59.7183  -2
   2   7  18 61.0074 59.7183   1
  -2  -7  14 169.487 56.6659  -2
   2   7  19 169.487 56.6659   1
  -2  -7  15 89.6823 56.6508  -2
   2   7  20 89.6823 56.6508   1
  -2  -7  16 562.883 68.8146  -2
   2   7  21 562.883 68.8146   1
  -2  -7  17 1118.87 78.4636  -2
   2   7  22 1118.87 78.4636   1
  -2  -7  18 161.427 65.6445  -2
   2   7  23 161.427 65.6445   1
  -2  -7  19 118.495 52.8922  -2
   2   7  24 118.495 52.8922   1
  -2  -7  20 644.754 71.2856  -2
   2   7  25 644.754 71.2856   1
  -2  -7  21 100.423 51.7618  -2
   2   7  26 100.423 51.7618   1
  -2  -7  22 176.603 63.8387  -2
   2   7  27 176.603 63.8387   1
  -2  -7  23 88.4245 55.6779  -2
   2   7  28 88.4245 55.6779   1
  -2  -7  24 44.4698 48.8363  -2
   2   7  29 44.4698 48.8363   1
  -2  -7  25 143.497 49.9894  -2
   2   7  30 143.497 49.9894   1
  -2  -7  26 600.775 55.5239  -2
   2   7  31 600.775 55.5239   1
  -2  -7  27 551.246 51.0477  -2
   2   7  32 551.246 51.0477   1
  -2  -7  28 98.9064 45.8327  -2
   2   7  33 98.9064 45.8327   1
  -2  -7  29 102.223 43.9054  -2
   2   7  34 102.223 43.9054   1
  -2  -7  30 47.0586 37.8381  -2
   2   7  35 47.0586 37.8381   1
  -2  -7  31 103.403 35.8172  -2
   2   7  36 103.403 35.8172   1
  -2  -7  32 81.0864 30.5827  -2
   2   7  37 81.0864 30.5827   1
   2   7  38-4.20564 18.7556   1
  -2  -8 -24 19.0199 40.6693  -2
   2   8 -18 19.0199 40.6693   1
  -2  -8 -23 14.9500 27.4945  -2
   2   8 -17 14.9500 27.4945   1
  -2  -8 -22 41.5032 27.6204  -2
   2   8 -16 41.5032 27.6204   1
  -2  -8 -21 8.95439 28.8024  -2
   2   8 -15 8.95439 28.8024   1
  -2  -8 -20 42.5466 28.8841  -2
   2   8 -14 42.5466 28.8841   1
  -2  -8 -19 15.9263 22.7884  -2
   2   8 -13 15.9263 22.7884   1
  -2  -8 -18 15.4772 25.1528  -2
   2   8 -12 15.4772 25.1528   1
  -2  -8 -17 54.7282 26.5421  -2
   2   8 -11 54.7282 26.5421   1
  -2  -8 -16 70.3233 25.1742  -2
   2   8 -10 70.3233 25.1742   1
  -2  -8 -15 104.664 28.2433  -2
   2   8  -9 104.664 28.2433   1
  -2  -8 -14 488.909 30.5271  -2
   2   8  -8 488.909 30.5271   1
  -2  -8 -13 731.789 33.9113  -2
   2   8  -7 731.789 33.9113   1
  -2  -8 -12 629.398 33.3602  -2
   2   8  -6 629.398 33.3602   1
  -2  -8 -11 637.937 34.8591  -2
   2   8  -5 637.937 34.8591   1
  -2  -8 -10 481.437 33.7895  -2
   2   8  -4 481.437 33.7895   1
  -2  -8  -9 672.298 34.7842  -2
   2   8  -3 672.298 34.7842   1
  -2  -8  -8 215.141 31.7810  -2
   2   8  -2 215.141 31.7810   1
  -2  -8  -7 224.549 33.7977  -2
   2   8  -1 224.549 33.7977   1
  -2  -8  -6 307.223 32.6372  -2
   2   8   0 307.223 32.6372   1
  -2  -8  -5 106.486 31.7351  -2
   2   8   1 106.486 31.7351   1
  -2  -8  -4 377.173 31.8918  -2
   2   8   2 377.173 31.8918   1
  -2  -8  -3 141.451 28.9127  -2
   2   8   3 141.451 28.9127   1
  -2  -8  -2 321.798 30.9350  -2
   2   8   4 321.798 30.9350   1
  -2  -8  -1 119.782 37.3277  -2
   2   8   5 119.782 37.3277   1
  -2  -8   0 135.567 38.9240  -2
   2   8   6 135.567 38.9240   1
  -2  -8   1 251.999 42.4726  -2
   2   8   7 251.999 42.4726   1
  -2  -8   2 68.8357 33.3886  -2
   2   8   8 68.8357 33.3886   1
  -2  -8   3 558.553 39.5396  -2
   2   8   9 558.553 39.5396   1
  -2  -8   4 413.175 42.9339  -2
   2   8  10 413.175 42.9339   1
  -2  -8   5 479.561 40.0919  -2
   2   8  11 479.561 40.0919   1
  -2  -8   6 558.190 64.9437  -2
   2   8  12 558.190 64.9437   1
  -2  -8   7 575.646 42.1159  -2
   2   8  13 575.646 42.1159   1
  -2  -8   8 337.934 37.9763  -2
   2   8  14 337.934 37.9763   1
  -2  -8   9 69.1989 38.0138  -2
   2   8  15 69.1989 38.0138   1
  -2  -8  10 13.6043 33.4457  -2
   2   8  16 13.6043 33.4457   1
  -2  -8  11 30.8361 33.7052  -2
   2   8  17 30.8361 33.7052   1
  -2  -8  12 30.9108 29.6108  -2
   2   8  18 30.9108 29.6108   1
  -2  -8  13 33.5159 30.0141  -2
   2   8  19 33.5159 30.0141   1
  -2  -8  14 62.7287 29.0602  -2
   2   8  20 62.7287 29.0602   1
  -2  -8  15 7.95661 26.3145  -2
   2   8  21 7.95661 26.3145   1
  -2  -8  16 39.7269 24.1177  -2
   2   8  22 39.7269 24.1177   1
  -2  -8  17 21.6341 37.2828  -2
   2   8  23 21.6341 37.2828   1
  -2  -8  18 25.6056 39.3213  -2
   2   8  24 25.6056 39.3213   1
  -2  -8  19 82.5268 42.0973  -2
   2   8  25 82.5268 42.0973   1
  -2  -8  20 35.2341 36.7710  -2
   2   8  26 35.2341 36.7710   1
  -2  -8  21 43.4576 35.2336  -2
   2   8  27 43.4576 35.2336   1
  -2  -8  22 92.0458 34.3247  -2
   2   8  28 92.0458 34.3247   1
  -2  -8  23 4.71170 29.9071  -2
   2   8  29 4.71170 29.9071   1
  -2  -8  24-8.23043 27.2335  -2
   2   8  30-8.23043 27.2335   1
   2   9  -6 2.46722 16.0807   1
  -2  -9 -13 10.9115 28.1657  -2
   2   9  -6 10.9115 28.1657   1
  -2  -9 -12 122.989 31.4927  -2
   2   9  -5 122.989 31.4927   1
  -2  -9 -11 14.1180 18.0459  -2
   2   9  -4 14.1180 18.0459   1
  -2  -9 -10 49.1380 18.3243  -2
   2   9  -3 49.1380 18.3243   1
  -2  -9  -9 105.734 19.8692  -2
   2   9  -2 105.734 19.8692   1
  -2  -9  -8 60.6640 18.9634  -2
   2   9  -1 60.6640 18.9634   1
  -2  -9  -7 9.95280 18.5868  -2
   2   9   0 9.95280 18.5868   1
  -2  -9  -6 51.1529 18.9552  -2
   2   9   1 51.1529 18.9552   1
  -2  -9  -5 13.0740 17.5938  -2
   2   9   2 13.0740 17.5938   1
  -2  -9  -4 0.54350 15.5777  -2
   2   9   3 0.54350 15.5777   1
  -2  -9  -3 46.9809 35.9660  -2
   2   9   4 46.9809 35.9660   1
  -2  -9  -2 5.52194 30.2656  -2
   2   9   5 5.52194 30.2656   1
  -2  -9  -1 33.5061 36.9217  -2
   2   9   6 33.5061 36.9217   1
  -2  -9   0 0.16264 29.5874  -2
   2   9   7 0.16264 29.5874   1
  -2  -9   1 11.3503 34.5153  -2
   2   9   8 11.3503 34.5153   1
  -2  -9   2 81.3440 35.7090  -2
   2   9   9 81.3440 35.7090   1
  -2  -9   3 27.8604 35.4702  -2
   2   9  10 27.8604 35.4702   1
  -2  -9   4 0.17808 32.7180  -2
   2   9  11 0.17808 32.7180   1
  -2  -9   5 43.1958 32.1364  -2
   2   9  12 43.1958 32.1364   1
  -2  -9   6 2.04599 31.2966  -2
   2   9  13 2.04599 31.2966   1
  -2  -9   7 34.6650 28.0677  -2
   2   9  14 34.6650 28.0677   1
  -2  -9   8 12.1906 24.5918  -2
   2   9  15 12.1906 24.5918   1
  -3   8  11 17.9865 18.8323   1
  -3   8  10-17.2028 19.8596   1
  -3   8   9 37.7544 20.2005   1
  -3   8   8-10.9948 20.7379   1
  -3   8   7 26.4187 21.1753   1
  -3   8   6 12.7205 20.7230   1
  -3   8   5 5.34857 20.4634   1
  -3   8   4 14.1123 19.9882   1
  -3   8   3 14.5102 20.0425   1
  -3   8   2 3.25024 19.7223   1
  -3   8   1 5.91269 19.4765   1
  -3   8  -1 28.9230 17.7899   1
   3  -7  21-3.91275 24.2609  -2
  -3   7  26-3.91275 24.2609   1
   3  -7  20 35.0848 17.3267  -2
  -3   7  25 35.0848 17.3267   1
   3  -7  19 361.826 34.1763  -2
  -3   7  24 361.826 34.1763   1
   3  -7  18 88.1345 33.8273  -2
  -3   7  23 88.1345 33.8273   1
   3  -7  17 6.35216 28.9909  -2
  -3   7  22 6.35216 28.9909   1
   3  -7  16 203.512 32.2883  -2
  -3   7  21 203.512 32.2883   1
   3  -7  15 52.4407 35.0785  -2
  -3   7  20 52.4407 35.0785   1
   3  -7  14-16.7203 40.4685  -2
  -3   7  19-16.7203 40.4685   1
   3  -7  13 119.319 41.7133  -2
  -3   7  18 119.319 41.7133   1
   3  -7  12 42.6339 28.9667  -2
  -3   7  17 42.6339 28.9667   1
   3  -7  11 179.296 41.4195  -2
  -3   7  16 179.296 41.4195   1
   3  -7  10 237.759 44.9598  -2
  -3   7  15 237.759 44.9598   1
   3  -7   9 86.4067 33.6433  -2
  -3   7  14 86.4067 33.6433   1
   3  -7   8 132.856 32.7229  -2
  -3   7  13 132.856 32.7229   1
   3  -7   7 0.88920 34.4111  -2
  -3   7  12 0.88920 34.4111   1
   3  -7   6 9.64891 36.1312  -2
  -3   7  11 9.64891 36.1312   1
   3  -7   5 57.5836 38.0510  -2
  -3   7  10 57.5836 38.0510   1
   3  -7   4 1.71340 44.4808  -2
  -3   7   9 1.71340 44.4808   1
   3  -7   3 41.8164 38.3345  -2
  -3   7   8 41.8164 38.3345   1
   3  -7   2-18.1882 40.8929  -2
  -3   7   7-18.1882 40.8929   1
   3  -7   1-3.39968 44.5060  -2
  -3   7   6-3.39968 44.5060   1
   3  -7   0 70.1797 45.2296  -2
  -3   7   5 70.1797 45.2296   1
   3  -7  -1 204.052 28.8333  -2
  -3   7   4 204.052 28.8333   1
   3  -7  -2 354.067 30.5878  -2
  -3   7   3 354.067 30.5878   1
   3  -7  -3 410.508 29.2890  -2
  -3   7   2 410.508 29.2890   1
   3  -7  -4 156.340 28.0268  -2
  -3   7   1 156.340 28.0268   1
   3  -7  -5 298.737 50.2748  -2
  -3   7   0 298.737 50.2748   1
   3  -7  -6 119.812 55.7843  -2
  -3   7  -1 119.812 55.7843   1
   3  -7  -7 93.0176 73.3103  -2
  -3   7  -2 93.0176 73.3103   1
   3  -7  -8 79.2124 96.3186  -2
  -3   7  -3 79.2124 96.3186   1
   3  -7  -9 127.923 118.650  -2
  -3   7  -4 127.923 118.650   1
   3  -7 -10 158.186 135.460  -2
  -3   7  -5 158.186 135.460   1
   3  -7 -11 130.387 141.506  -2
  -3   7  -6 130.387 141.506   1
   3  -7 -12 130.102 140.765  -2
  -3   7  -7 130.102 140.765   1
   3  -7 -13 70.6010 151.207  -2
  -3   7  -8 70.6010 151.207   1
   3  -7 -14 218.042 40.1689  -2
  -3   7  -9 218.042 40.1689   1
   3  -7 -15 278.509 38.6269  -2
  -3   7 -10 278.509 38.6269   1
   3  -7 -16 237.986 35.7236  -2
  -3   7 -11 237.986 35.7236   1
   3  -7 -17 89.8871 154.792  -2
  -3   7 -12 89.8871 154.792   1
   3  -7 -18 179.732 166.360  -2
  -3   7 -13 179.732 166.360   1
   3  -7 -19-53.6298 145.903  -2
  -3   7 -14-53.6298 145.903   1
   3  -7 -20 108.319 143.566  -2
  -3   7 -15 108.319 143.566   1
   3  -7 -21 109.776 143.444  -2
  -3   7 -16 109.776 143.444   1
   3  -7 -22 141.399 136.813  -2
  -3   7 -17 141.399 136.813   1
   3  -7 -23 146.899 124.273  -2
  -3   7 -18 146.899 124.273   1
   3  -7 -24 261.543 118.765  -2
  -3   7 -19 261.543 118.765   1
   3  -7 -25 46.9812 104.787  -2
  -3   7 -20 46.9812 104.787   1
   3  -7 -26 11.1487 93.9685  -2
  -3   7 -21 11.1487 93.9685   1
  -3   6  33-20.2451 18.1962   1
   3  -6  28 21.1292 26.3677  -2
  -3   6  32 21.1292 26.3677   1
   3  -6  27 9.14297 29.9669  -2
  -3   6  31 9.14297 29.9669   1
   3  -6  26 46.7192 32.8135  -2
  -3   6  30 46.7192 32.8135   1
   3  -6  25 42.8974 35.9513  -2
  -3   6  29 42.8974 35.9513   1
   3  -6  24 370.886 42.9349  -2
  -3   6  28 370.886 42.9349   1
   3  -6  23 42.4211 40.5345  -2
  -3   6  27 42.4211 40.5345   1
   3  -6  22 1110.71 52.4543  -2
  -3   6  26 1110.71 52.4543   1
   3  -6  21 115.128 44.4588  -2
  -3   6  25 115.128 44.4588   1
   3  -6  20 1072.03 59.7547  -2
  -3   6  24 1072.03 59.7547   1
   3  -6  19 66.0750 55.6945  -2
  -3   6  23 66.0750 55.6945   1
   3  -6  18 64.7777 45.1953  -2
  -3   6  22 64.7777 45.1953   1
   3  -6  17 148.512 58.9341  -2
  -3   6  21 148.512 58.9341   1
   3  -6  16 372.745 47.9373  -2
  -3   6  20 372.745 47.9373   1
   3  -6  15 58.1516 55.1935  -2
  -3   6  19 58.1516 55.1935   1
   3  -6  14 149.582 59.1888  -2
  -3   6  18 149.582 59.1888   1
   3  -6  13 197.684 56.1532  -2
  -3   6  17 197.684 56.1532   1
   3  -6  12 125.627 52.9170  -2
  -3   6  16 125.627 52.9170   1
   3  -6  11 158.325 52.1897  -2
  -3   6  15 158.325 52.1897   1
   3  -6  10 253.707 55.5832  -2
  -3   6  14 253.707 55.5832   1
   3  -6   9 130.070 59.0556  -2
  -3   6  13 130.070 59.0556   1
   3  -6   8 182.657 62.9816  -2
  -3   6  12 182.657 62.9816   1
   3  -6   7 642.226 60.6193  -2
  -3   6  11 642.226 60.6193   1
   3  -6   6 103.057 34.8116  -2
  -3   6  10 103.057 34.8116   1
   3  -6   5 630.595 42.4066  -2
  -3   6   9 630.595 42.4066   1
   3  -6   4 593.887 38.7237  -2
  -3   6   8 593.887 38.7237   1
   3  -6   3 372.781 37.3199  -2
  -3   6   7 372.781 37.3199   1
   3  -6   2 359.382 46.6927  -2
  -3   6   6 359.382 46.6927   1
   3  -6   1 413.102 49.4418  -2
  -3   6   5 413.102 49.4418   1
   3  -6   0 631.561 51.9618  -2
  -3   6   4 631.561 51.9618   1
   3  -6  -1 88.8244 46.9125  -2
  -3   6   3 88.8244 46.9125   1
   3  -6  -2 99.1466 47.1566  -2
  -3   6   2 99.1466 47.1566   1
   3  -6  -3 182.065 48.7214  -2
  -3   6   1 182.065 48.7214   1
   3  -6  -4 745.630 53.8849  -2
  -3   6   0 745.630 53.8849   1
   3  -6  -5 173.474 46.4957  -2
  -3   6  -1 173.474 46.4957   1
   3  -6  -6 342.341 45.7992  -2
  -3   6  -2 342.341 45.7992   1
   3  -6  -7 456.247 225.330  -2
  -3   6  -3 456.247 225.330   1
   3  -6  -8 533.091 232.669  -2
  -3   6  -4 533.091 232.669   1
   3  -6  -9 388.494 231.843  -2
  -3   6  -5 388.494 231.843   1
   3  -6 -10 187.027 233.027  -2
  -3   6  -6 187.027 233.027   1
   3  -6 -11 458.315 234.256  -2
  -3   6  -7 458.315 234.256   1
   3  -6 -12 44.7770 232.888  -2
  -3   6  -8 44.7770 232.888   1
   3  -6 -13 76.8344 263.298  -2
  -3   6  -9 76.8344 263.298   1
   3  -6 -14 285.102 288.807  -2
  -3   6 -10 285.102 288.807   1
   3  -6 -15 445.113 249.149  -2
  -3   6 -11 445.113 249.149   1
   3  -6 -16 363.358 230.605  -2
  -3   6 -12 363.358 230.605   1
   3  -6 -17 300.380 270.886  -2
  -3   6 -13 300.380 270.886   1
   3  -6 -18 31.9118 191.169  -2
  -3   6 -14 31.9118 191.169   1
   3  -6 -19 163.048 254.518  -2
  -3   6 -15 163.048 254.518   1
   3  -6 -20 379.897 212.134  -2
  -3   6 -16 379.897 212.134   1
   3  -6 -21 124.286 198.178  -2
  -3   6 -17 124.286 198.178   1
   3  -6 -22 270.536 222.288  -2
  -3   6 -18 270.536 222.288   1
   3  -6 -23 352.783 215.749  -2
  -3   6 -19 352.783 215.749   1
  -3   6 -20 308.534 157.290   1
  -3   6 -21 195.181 152.500   1
  -3   6 -22 326.340 145.447   1
  -3   6 -23 143.674 123.914   1
  -3   6 -24 98.8536 117.215   1
  -3   6 -25-49.1750 128.905   1
  -3   6 -26 5.61487 108.679   1
  -3   6 -27 20.5595 102.980   1
  -3   6 -28 36.4908 100.503   1
  -3   6 -29-7.67647 86.9734   1
  -3   6 -30-43.5757 77.0863   1
  -3   6 -31 72.6388 67.5209   1
   3  -5 -38 6.08727 12.3417   1
  -3   5  37 32.6005 14.3815   1
  -3   5  36-7.57331 15.4051   1
  -3   5  35-31.0207 23.1534   1
  -3   5 -31 56.0027 22.5311  -2
   3  -5 -35 56.0027 22.5311   1
   3  -5  30 51.3795 19.7378  -2
  -3   5  34 51.3795 19.7378   1
   3  -5  29 33.8351 20.4937  -2
  -3   5  33 33.8351 20.4937   1
   3  -5  28 43.5729 21.0283  -2
  -3   5  32 43.5729 21.0283   1
  -3   5 -27 217.535 43.6565  -2
   3  -5 -31 217.535 43.6565   1
  -3   5 -26 485.973 43.3940  -2
   3  -5 -30 485.973 43.3940   1
  -3   5 -25 494.958 45.0398  -2
   3  -5 -29 494.958 45.0398   1
  -3   5 -24 532.033 50.6410  -2
   3  -5 -28 532.033 50.6410   1
  -3   5 -23 804.820 54.1266  -2
   3  -5 -27 804.820 54.1266   1
  -3   5 -22 803.343 53.9265  -2
   3  -5 -26 803.343 53.9265   1
  -3   5 -21 360.582 51.0413  -2
   3  -5 -25 360.582 51.0413   1
  -3   5 -20 953.900 56.2889  -2
   3  -5 -24 953.900 56.2889   1
  -3   5 -19 350.992 50.8920  -2
   3  -5 -23 350.992 50.8920   1
  -3   5 -18 408.523 51.3926  -2
   3  -5 -22 408.523 51.3926   1
  -3   5 -17 1388.60 58.0050  -2
   3  -5 -21 1388.60 58.0050   1
  -3   5 -16 2018.84 64.6272  -2
   3  -5 -20 2018.84 64.6272   1
  -3   5 -15 464.046 51.2727  -2
   3  -5 -19 464.046 51.2727   1
  -3   5 -14 325.988 50.5223  -2
   3  -5 -18 325.988 50.5223   1
  -3   5 -13 690.970 54.3739  -2
   3  -5 -17 690.970 54.3739   1
  -3   5 -12 210.069 49.1322  -2
   3  -5 -16 210.069 49.1322   1
  -3   5 -11 54.8837 47.2632  -2
   3  -5 -15 54.8837 47.2632   1
  -3   5 -10 132.046 32.8076  -2
   3  -5 -14 132.046 32.8076   1
  -3   5  -9 59.2713 31.9861  -2
   3  -5 -13 59.2713 31.9861   1
   3  -5   8 153.041 47.7289  -2
  -3   5  12 153.041 47.7289   1
   3  -5   7 3.50341 46.5365  -2
  -3   5  11 3.50341 46.5365   1
   3  -5   6 1023.43 72.0980  -2
  -3   5  10 1023.43 72.0980   1
   3  -5   5 1541.73 92.2491  -2
  -3   5   9 1541.73 92.2491   1
   3  -5   4 1645.74 113.297  -2
  -3   5   8 1645.74 113.297   1
   3  -5   3 1144.88 141.036  -2
  -3   5   7 1144.88 141.036   1
   3  -5   2 1493.88 150.491  -2
  -3   5   6 1493.88 150.491   1
   3  -5   1 2169.63 169.383  -2
  -3   5   5 2169.63 169.383   1
   3  -5   0 888.314 185.828  -2
  -3   5   4 888.314 185.828   1
   3  -5  -1 945.039 191.501  -2
  -3   5   3 945.039 191.501   1
   3  -5  -2 488.703 207.598  -2
  -3   5   2 488.703 207.598   1
   3  -5  -3 1061.76 226.652  -2
  -3   5   1 1061.76 226.652   1
   3  -5  -4 1035.83 238.650  -2
  -3   5   0 1035.83 238.650   1
   3  -5  -5 2291.69 64.7346  -2
  -3   5  -1 2291.69 64.7346   1
   3  -5  -6 1385.92 59.3074  -2
  -3   5  -2 1385.92 59.3074   1
   3  -5  -7 1701.66 262.466  -2
  -3   5  -3 1701.66 262.466   1
   3  -5  -8 1612.36 242.761  -2
  -3   5  -4 1612.36 242.761   1
   3  -5  -9 1380.24 221.188  -2
  -3   5  -5 1380.24 221.188   1
   3  -5 -10 1099.56 207.495  -2
  -3   5  -6 1099.56 207.495   1
   3  -5 -11 200.718 194.247  -2
  -3   5  -7 200.718 194.247   1
   3  -5 -12 279.926 172.271  -2
  -3   5  -8 279.926 172.271   1
   3  -5 -13 47.1061 141.931  -2
  -3   5  -9 47.1061 141.931   1
   3  -5 -14 82.1957 115.704  -2
  -3   5 -10 82.1957 115.704   1
   3  -5 -15 35.1589 115.241  -2
  -3   5 -11 35.1589 115.241   1
   3  -5 -16 203.789 117.826  -2
  -3   5 -12 203.789 117.826   1
   3  -5 -17 514.478 95.9629  -2
  -3   5 -13 514.478 95.9629   1
   3  -5 -18 91.7009 86.0297  -2
  -3   5 -14 91.7009 86.0297   1
   3  -5 -19 464.778 87.3140  -2
  -3   5 -15 464.778 87.3140   1
   3  -5 -20 1844.53 94.0400  -2
  -3   5 -16 1844.53 94.0400   1
   3  -5 -21 1013.16 80.5846  -2
  -3   5 -17 1013.16 80.5846   1
   3  -5 -22 499.774 80.1997  -2
  -3   5 -18 499.774 80.1997   1
   3  -5 -23 316.484 67.9267  -2
  -3   5 -19 316.484 67.9267   1
   3  -5 -24 841.780 67.7463  -2
  -3   5 -20 841.780 67.7463   1
   3  -5 -25 109.162 56.7321  -2
  -3   5 -21 109.162 56.7321   1
   3  -5 -26 609.741 66.2257  -2
  -3   5 -22 609.741 66.2257   1
   3  -5 -27 671.642 63.5904  -2
  -3   5 -23 671.642 63.5904   1
   3  -5 -28 594.254 56.3326  -2
  -3   5 -24 594.254 56.3326   1
   3  -5 -29 518.303 60.3214  -2
  -3   5 -25 518.303 60.3214   1
   3  -5 -30 416.959 66.1240  -2
  -3   5 -26 416.959 66.1240   1
   3  -5 -31 278.391 56.9263  -2
  -3   5 -27 278.391 56.9263   1
   3  -5 -32-7.82812 55.9160  -2
  -3   5 -28-7.82812 55.9160   1
   3  -5 -33 36.5722 56.0747  -2
  -3   5 -29 36.5722 56.0747   1
   3  -5 -34 46.8307 66.8676  -2
  -3   5 -30 46.8307 66.8676   1
   3  -5 -35 6.56278 67.4091  -2
  -3   5 -31 6.56278 67.4091   1
   3  -5 -36-3.34882 71.6282  -2
  -3   5 -32-3.34882 71.6282   1
   3  -5 -37 6.62331 74.9424  -2
  -3   5 -33 6.62331 74.9424   1
   3  -5 -38-17.1470 81.2328  -2
  -3   5 -34-17.1470 81.2328   1
   3  -5 -39 36.2446 81.2826  -2
  -3   5 -35 36.2446 81.2826   1
   3  -5 -40 6.29000 87.8895  -2
  -3   5 -36 6.29000 87.8895   1
   3  -4  41 42.5093 23.5067  -2
  -3   4  44 42.5093 23.5067   1
  -3   4 -40 46.8209 20.0475  -2
   3  -4 -43 46.8209 20.0475   1
  -3   4 -39 160.285 23.3074  -2
   3  -4 -42 160.285 23.3074   1
  -3   4 -38 51.3752 24.6927  -2
   3  -4 -41 51.3752 24.6927   1
  -3   4 -37 80.9989 27.3262  -2
   3  -4 -40 80.9989 27.3262   1
  -3   4 -36-6.07564 25.3876  -2
   3  -4 -39-6.07564 25.3876   1
  -3   4 -35 346.060 46.8153  -2
   3  -4 -38 346.060 46.8153   1
  -3   4 -34 150.162 42.0115  -2
   3  -4 -37 150.162 42.0115   1
  -3   4 -33 32.3261 43.1222  -2
   3  -4 -36 32.3261 43.1222   1
  -3   4 -32 280.007 49.0106  -2
   3  -4 -35 280.007 49.0106   1
  -3   4 -31 365.109 52.6497  -2
   3  -4 -34 365.109 52.6497   1
  -3   4 -30-14.3918 46.6054  -2
   3  -4 -33-14.3918 46.6054   1
  -3   4 -29 208.799 52.1367  -2
   3  -4 -32 208.799 52.1367   1
  -3   4 -28 2346.77 72.4548  -2
   3  -4 -31 2346.77 72.4548   1
  -3   4 -27 1479.17 68.3333  -2
   3  -4 -30 1479.17 68.3333   1
  -3   4 -26 870.914 61.7807  -2
   3  -4 -29 870.914 61.7807   1
  -3   4 -25 1702.17 72.4176  -2
   3  -4 -28 1702.17 72.4176   1
  -3   4 -24 2502.00 79.2388  -2
   3  -4 -27 2502.00 79.2388   1
  -3   4 -23 669.758 57.8102  -2
   3  -4 -26 669.758 57.8102   1
  -3   4 -22 417.755 56.1293  -2
   3  -4 -25 417.755 56.1293   1
  -3   4 -21 1395.17 68.3595  -2
   3  -4 -24 1395.17 68.3595   1
  -3   4 -20 1225.50 65.9563  -2
   3  -4 -23 1225.50 65.9563   1
  -3   4 -19 907.338 62.5445  -2
   3  -4 -22 907.338 62.5445   1
  -3   4 -18 604.507 59.1122  -2
   3  -4 -21 604.507 59.1122   1
  -3   4 -17 582.434 58.6153  -2
   3  -4 -20 582.434 58.6153   1
  -3   4 -16 1068.94 65.6170  -2
   3  -4 -19 1068.94 65.6170   1
  -3   4 -15 164.868 49.0064  -2
   3  -4 -18 164.868 49.0064   1
  -3   4 -14 2426.40 73.3144  -2
   3  -4 -17 2426.40 73.3144   1
  -3   4 -13 3685.53 80.0999  -2
   3  -4 -16 3685.53 80.0999   1
  -3   4 -12 1270.29 56.7457  -2
   3  -4 -15 1270.29 56.7457   1
  -3   4 -11 834.924 53.0007  -2
   3  -4 -14 834.924 53.0007   1
  -3   4 -10 876.679 55.5821  -2
   3  -4 -13 876.679 55.5821   1
   3  -4   9 917.227 62.8238  -2
  -3   4  12 917.227 62.8238   1
   3  -4   8 1169.83 68.3070  -2
  -3   4  11 1169.83 68.3070   1
   3  -4   7 1288.03 74.0869  -2
  -3   4  10 1288.03 74.0869   1
  -3   4  -6 1087.26 68.7392  -2
   3  -4  -9 1087.26 68.7392   1
   3  -4   5 732.292 68.5417  -2
  -3   4   8 732.292 68.5417   1
   3  -4   4 40.8046 60.7142  -2
  -3   4   7 40.8046 60.7142   1
   3  -4   3 2427.39 89.4938  -2
  -3   4   6 2427.39 89.4938   1
  -3   4  -2 1064.30 83.8877  -2
   3  -4  -5 1064.30 83.8877   1
   3  -4   1 762.255 82.9431  -2
  -3   4   4 762.255 82.9431   1
   3  -4   0 1169.31 85.9423  -2
  -3   4   3 1169.31 85.9423   1
  -3   4   1 2145.40 90.5587  -2
   3  -4  -2 2145.40 90.5587   1
   3  -4  -2 2187.83 111.153  -2
  -3   4   1 2187.83 111.153   1
   3  -4  -3 1128.10 93.0388  -2
  -3   4   0 1128.10 93.0388   1
   3  -4  -4 520.473 76.6086  -2
  -3   4  -1 520.473 76.6086   1
   3  -4  -5 1234.88 92.7388  -2
  -3   4  -2 1234.88 92.7388   1
   3  -4  -6 2802.76 104.055  -2
  -3   4  -3 2802.76 104.055   1
   3  -4  -7 173.049 64.6195  -2
  -3   4  -4 173.049 64.6195   1
   3  -4  -8 937.312 93.4358  -2
  -3   4  -5 937.312 93.4358   1
   3  -4  -9 978.893 52.1950  -2
  -3   4  -6 978.893 52.1950   1
   3  -4 -10 928.994 46.9131  -2
  -3   4  -7 928.994 46.9131   1
   3  -4 -11 1014.75 44.6348  -2
  -3   4  -8 1014.75 44.6348   1
   3  -4 -12 975.902 45.2013  -2
  -3   4  -9 975.902 45.2013   1
   3  -4 -13 837.038 42.7357  -2
  -3   4 -10 837.038 42.7357   1
   3  -4 -14 760.976 43.4220  -2
  -3   4 -11 760.976 43.4220   1
   3  -4 -15 1262.85 48.2342  -2
  -3   4 -12 1262.85 48.2342   1
   3  -4 -16 3244.80 68.3031  -2
  -3   4 -13 3244.80 68.3031   1
   3  -4 -17 2618.81 65.1899  -2
  -3   4 -14 2618.81 65.1899   1
   3  -4 -18 174.186 37.9604  -2
  -3   4 -15 174.186 37.9604   1
   3  -4 -19 936.657 50.8101  -2
  -3   4 -16 936.657 50.8101   1
   3  -4 -20 494.461 43.5460  -2
  -3   4 -17 494.461 43.5460   1
   3  -4 -21 524.811 49.7826  -2
  -3   4 -18 524.811 49.7826   1
   3  -4 -22 901.896 50.1382  -2
  -3   4 -19 901.896 50.1382   1
   3  -4 -23 1007.44 49.7094  -2
  -3   4 -20 1007.44 49.7094   1
   3  -4 -24 1278.49 55.3486  -2
  -3   4 -21 1278.49 55.3486   1
   3  -4 -25 378.776 47.9215  -2
  -3   4 -22 378.776 47.9215   1
   3  -4 -26 668.394 49.3309  -2
  -3   4 -23 668.394 49.3309   1
   3  -4 -27 2603.76 65.7764  -2
  -3   4 -24 2603.76 65.7764   1
   3  -4 -28 1640.94 57.3498  -2
  -3   4 -25 1640.94 57.3498   1
   3  -4 -29 824.701 49.4285  -2
  -3   4 -26 824.701 49.4285   1
   3  -4 -30 1719.06 54.7645  -2
  -3   4 -27 1719.06 54.7645   1
   3  -4 -31 2074.32 83.1112  -2
  -3   4 -28 2074.32 83.1112   1
   3  -4 -32 287.369 60.5538  -2
  -3   4 -29 287.369 60.5538   1
   3  -4 -33 14.9422 41.4014  -2
  -3   4 -30 14.9422 41.4014   1
   3  -4 -34 370.318 56.6980  -2
  -3   4 -31 370.318 56.6980   1
   3  -4 -35 287.318 54.0436  -2
  -3   4 -32 287.318 54.0436   1
   3  -4 -36 14.2560 39.8711  -2
  -3   4 -33 14.2560 39.8711   1
   3  -4 -37 108.043 41.0217  -2
  -3   4 -34 108.043 41.0217   1
   3  -4 -38 367.894 44.5737  -2
  -3   4 -35 367.894 44.5737   1
   3  -4 -39 30.7016 39.1475  -2
  -3   4 -36 30.7016 39.1475   1
   3  -4 -40 65.6285 37.7185  -2
  -3   4 -37 65.6285 37.7185   1
   3  -4 -41 48.1096 40.0082  -2
  -3   4 -38 48.1096 40.0082   1
   3  -4 -42 88.5616 50.6158  -2
  -3   4 -39 88.5616 50.6158   1
   3  -4 -43 100.490 53.1450  -2
  -3   4 -40 100.490 53.1450   1
  -3   3 -45 24.1260 17.3698  -2
   3  -3 -47 24.1260 17.3698   1
  -3   3 -44-4.40858 20.1354  -2
   3  -3 -46-4.40858 20.1354   1
   3  -3  43 12.5856 23.5824  -2
  -3   3  45 12.5856 23.5824   1
  -3   3 -42 76.5023 27.4488  -2
   3  -3 -44 76.5023 27.4488   1
  -3   3 -41 18.5614 26.0890  -2
   3  -3 -43 18.5614 26.0890   1
  -3   3 -40 129.980 47.7350  -2
   3  -3 -42 129.980 47.7350   1
  -3   3 -39 102.257 36.8850  -2
   3  -3 -41 102.257 36.8850   1
  -3   3 -38 22.8323 49.8619  -2
   3  -3 -40 22.8323 49.8619   1
  -3   3 -37 247.812 50.8828  -2
   3  -3 -39 247.812 50.8828   1
  -3   3 -36-8.26522 41.5349  -2
   3  -3 -38-8.26522 41.5349   1
  -3   3 -35 27.5266 50.9984  -2
   3  -3 -37 27.5266 50.9984   1
  -3   3 -34 14.3681 54.9699  -2
   3  -3 -36 14.3681 54.9699   1
  -3   3 -33 160.769 57.9736  -2
   3  -3 -35 160.769 57.9736   1
  -3   3 -32 118.915 56.6849  -2
   3  -3 -34 118.915 56.6849   1
  -3   3 -31 160.379 53.7346  -2
   3  -3 -33 160.379 53.7346   1
  -3   3 -30 776.640 61.7727  -2
   3  -3 -32 776.640 61.7727   1
  -3   3 -29 1124.47 47.0156  -2
   3  -3 -31 1124.47 47.0156   1
  -3   3 -28 1130.43 47.1423  -2
   3  -3 -30 1130.43 47.1423   1
  -3   3 -27 836.984 43.6845  -2
   3  -3 -29 836.984 43.6845   1
  -3   3 -26 26.4157 30.6667  -2
   3  -3 -28 26.4157 30.6667   1
  -3   3 -25 1048.93 45.3910  -2
   3  -3 -27 1048.93 45.3910   1
  -3   3 -24 4105.68 67.1281  -2
   3  -3 -26 4105.68 67.1281   1
  -3   3 -23 1985.27 50.9529  -2
   3  -3 -25 1985.27 50.9529   1
  -3   3 -22 37.0974 29.9561  -2
   3  -3 -24 37.0974 29.9561   1
  -3   3 -21 369.859 36.3955  -2
   3  -3 -23 369.859 36.3955   1
  -3   3 -20 554.930 55.0081  -2
   3  -3 -22 554.930 55.0081   1
  -3   3 -19 2067.08 71.5365  -2
   3  -3 -21 2067.08 71.5365   1
  -3   3 -18 2820.22 75.9672  -2
   3  -3 -20 2820.22 75.9672   1
  -3   3 -17 342.829 36.8296  -2
   3  -3 -19 342.829 36.8296   1
  -3   3 -16 20.5178 27.1918  -2
   3  -3 -18 20.5178 27.1918   1
  -3   3 -15 646.972 44.6154  -2
   3  -3 -17 646.972 44.6154   1
  -3   3 -14 1390.10 134.887  -2
   3  -3 -16 1390.10 134.887   1
  -3   3 -13 102.412 101.216  -2
   3  -3 -15 102.412 101.216   1
  -3   3  -9 1992.36 149.395  -2
   3  -3 -11 1992.36 149.395   1
  -3   3  -8 4093.86 197.318  -2
   3  -3 -10 4093.86 197.318   1
  -3   3  -7 12460.4 320.760  -2
   3  -3  -9 12460.4 320.760   1
  -3   3  -6 99.7515 90.4703  -2
   3  -3  -8 99.7515 90.4703   1
  -3   3  -5 2933.91 176.759  -2
   3  -3  -7 2933.91 176.759   1
  -3   3  -4 2782.51 183.153  -2
   3  -3  -6 2782.51 183.153   1
  -3   3  -3 11998.2 329.375  -2
   3  -3  -5 11998.2 329.375   1
  -3   3  -2 2130.87 173.374  -2
   3  -3  -4 2130.87 173.374   1
  -3   3  -1 4633.87 227.263  -2
   3  -3  -3 4633.87 227.263   1
  -3   3   0 990.248 140.186  -2
   3  -3  -2 990.248 140.186   1
  -3   3   1 1314.59 97.3924  -2
   3  -3  -1 1314.59 97.3924   1
   3  -3  -2 1115.10 91.3928  -2
  -3   3   0 1115.10 91.3928   1
   3  -3  -3 4698.42 149.061  -2
  -3   3  -1 4698.42 149.061   1
   3  -3  -4 2010.68 113.452  -2
  -3   3  -2 2010.68 113.452   1
   3  -3  -5 12953.0 230.889  -2
  -3   3  -3 12953.0 230.889   1
  -3   3   6 3209.56 129.935  -2
   3  -3   4 3209.56 129.935   1
  -3   3   7 2934.48 124.730  -2
   3  -3   5 2934.48 124.730   1
   3  -3  -8 68.2961 72.7389  -2
  -3   3  -6 68.2961 72.7389   1
  -3   3   9 14091.9 395.852  -2
   3  -3   7 14091.9 395.852   1
  -3   3  10 5368.04 271.648  -2
   3  -3   8 5368.04 271.648   1
   3  -3 -17 540.827 37.8187  -2
  -3   3 -15 540.827 37.8187   1
   3  -3 -18 32.8390 29.2769  -2
  -3   3 -16 32.8390 29.2769   1
   3  -3 -19 410.392 33.0814  -2
  -3   3 -17 410.392 33.0814   1
   3  -3 -20 2535.51 50.4900  -2
  -3   3 -18 2535.51 50.4900   1
   3  -3 -21 1771.37 48.3640  -2
  -3   3 -19 1771.37 48.3640   1
   3  -3 -22 435.753 37.5808  -2
  -3   3 -20 435.753 37.5808   1
   3  -3 -23 471.886 34.1357  -2
  -3   3 -21 471.886 34.1357   1
   3  -3 -24 89.9286 32.8652  -2
  -3   3 -22 89.9286 32.8652   1
   3  -3 -25 1886.34 50.0805  -2
  -3   3 -23 1886.34 50.0805   1
   3  -3 -26 3682.03 61.1909  -2
  -3   3 -24 3682.03 61.1909   1
   3  -3 -27 1227.50 45.7109  -2
  -3   3 -25 1227.50 45.7109   1
   3  -3 -28 27.4696 30.9033  -2
  -3   3 -26 27.4696 30.9033   1
   3  -3 -29 1141.53 42.9628  -2
  -3   3 -27 1141.53 42.9628   1
   3  -3 -30 1535.60 46.1988  -2
  -3   3 -28 1535.60 46.1988   1
   3  -3 -31 1462.11 46.7868  -2
  -3   3 -29 1462.11 46.7868   1
   3  -3 -32 1159.60 41.3474  -2
  -3   3 -30 1159.60 41.3474   1
   3  -3 -33 120.829 32.7470  -2
  -3   3 -31 120.829 32.7470   1
   3  -3 -34 100.604 29.3676  -2
  -3   3 -32 100.604 29.3676   1
   3  -3 -35 99.5045 28.9591  -2
  -3   3 -33 99.5045 28.9591   1
   3  -3 -36 41.9123 28.9658  -2
  -3   3 -34 41.9123 28.9658   1
   3  -3 -37 9.36886 27.2264  -2
  -3   3 -35 9.36886 27.2264   1
   3  -3 -38 10.3733 24.6255  -2
  -3   3 -36 10.3733 24.6255   1
   3  -3 -39 262.632 32.8331  -2
  -3   3 -37 262.632 32.8331   1
   3  -3 -40 46.2851 27.5162  -2
  -3   3 -38 46.2851 27.5162   1
   3  -3 -41 125.603 27.1491  -2
  -3   3 -39 125.603 27.1491   1
   3  -3 -42 208.663 27.0567  -2
  -3   3 -40 208.663 27.0567   1
   3  -2 -49 31.4673 12.8345   1
   3  -2 -48 75.7573 28.1402   1
   3  -2  47 229.944 29.5487  -2
  -3   2  48 229.944 29.5487   1
   3  -2 -47 366.232 35.2486   1
   3  -2  46 574.875 34.3292  -2
  -3   2  47 574.875 34.3292   1
  -3   2 -45 219.228 28.2574  -2
   3  -2 -46 219.228 28.2574   1
  -3   2 -44 209.022 30.3206  -2
   3  -2 -45 209.022 30.3206   1
  -3   2 -43 38.9753 43.7934  -2
   3  -2 -44 38.9753 43.7934   1
  -3   2 -42 45.0003 46.0588  -2
   3  -2 -43 45.0003 46.0588   1
  -3   2 -41 240.291 52.9099  -2
   3  -2 -42 240.291 52.9099   1
  -3   2 -40 119.577 50.0081  -2
   3  -2 -41 119.577 50.0081   1
  -3   2 -39 615.022 58.4716  -2
   3  -2 -40 615.022 58.4716   1
  -3   2 -38 930.029 61.6563  -2
   3  -2 -39 930.029 61.6563   1
  -3   2 -37 1038.84 67.5393  -2
   3  -2 -38 1038.84 67.5393   1
  -3   2 -36 1868.51 51.2001  -2
   3  -2 -37 1868.51 51.2001   1
  -3   2 -35 1231.15 47.3508  -2
   3  -2 -36 1231.15 47.3508   1
  -3   2 -34 396.515 42.6797  -2
   3  -2 -35 396.515 42.6797   1
  -3   2 -33 863.150 44.8973  -2
   3  -2 -34 863.150 44.8973   1
  -3   2 -32 5492.95 69.6613  -2
   3  -2 -33 5492.95 69.6613   1
  -3   2 -31 7089.83 74.9230  -2
   3  -2 -32 7089.83 74.9230   1
  -3   2 -30 2947.67 54.9987  -2
   3  -2 -31 2947.67 54.9987   1
  -3   2 -29 1643.11 50.0541  -2
   3  -2 -30 1643.11 50.0541   1
  -3   2 -28 5100.09 63.3952  -2
   3  -2 -29 5100.09 63.3952   1
  -3   2 -27 6372.47 69.1804  -2
   3  -2 -28 6372.47 69.1804   1
  -3   2 -26 2704.02 48.8498  -2
   3  -2 -27 2704.02 48.8498   1
   3  -2 -26 31.2523 75.0942   1
  -3   2 -25 885.024 37.4230  -2
   3  -2 -26 885.024 37.4230   1
  -3   2 -24 218.856 29.4639  -2
   3  -2 -25 218.856 29.4639   1
  -3   2 -23 533.382 33.9824  -2
   3  -2 -24 533.382 33.9824   1
  -3   2 -22 1778.56 42.1667  -2
   3  -2 -23 1778.56 42.1667   1
  -3   2 -21 3328.00 72.0597  -2
   3  -2 -22 3328.00 72.0597   1
   3  -2 -21 80.7287 60.5652   1
  -3   2 -19 1086.40 130.557  -2
   3  -2 -20 1086.40 130.557   1
  -3   2 -18 3865.76 178.233  -2
   3  -2 -19 3865.76 178.233   1
  -3   2 -17 6087.22 189.440  -2
   3  -2 -18 6087.22 189.440   1
  -3   2 -16 4654.43 151.482  -2
   3  -2 -17 4654.43 151.482   1
  -3   2 -15 534.431 109.384  -2
   3  -2 -16 534.431 109.384   1
  -3   2 -14 524.885 100.840  -2
   3  -2 -15 524.885 100.840   1
  -3   2 -11 131.991 74.9912  -2
   3  -2 -12 131.991 74.9912   1
  -3   2 -10 7366.92 215.077  -2
   3  -2 -11 7366.92 215.077   1
  -3   2  -9 6599.43 198.008  -2
   3  -2 -10 6599.43 198.008   1
  -3   2  -8 1526.42 120.544  -2
   3  -2  -9 1526.42 120.544   1
  -3   2  -7 8966.26 242.477  -2
   3  -2  -8 8966.26 242.477   1
  -3   2  -6 445.786 97.5188  -2
   3  -2  -7 445.786 97.5188   1
  -3   2  -5 10679.9 254.004  -2
   3  -2  -6 10679.9 254.004   1
  -3   2  -4 18073.8 300.553  -2
   3  -2  -5 18073.8 300.553   1
  -3   2  -3 25127.2 386.337  -2
   3  -2  -4 25127.2 386.337   1
  -3   2  -2 7277.77 237.576  -2
   3  -2  -3 7277.77 237.576   1
  -3   2  -1 3397.41 178.313  -2
   3  -2  -2 3397.41 178.313   1
  -3   2   0 51320.5 538.251  -2
   3  -2  -1 51320.5 538.251   1
  -3   2   1 48186.6 580.286  -2
   3  -2   0 48186.6 580.286   1
  -3   2   2 3205.91 172.641  -2
   3  -2   1 3205.91 172.641   1
  -3   2   3 8856.77 272.298  -2
   3  -2   2 8856.77 272.298   1
  -3   2   4 26082.2 232.661  -2
   3  -2   3 26082.2 232.661   1
   3  -2  -5 21893.1 258.323  -2
  -3   2  -4 21893.1 258.323   1
   3  -2  -6 10356.1 130.833  -2
  -3   2  -5 10356.1 130.833   1
  -3   2   7 264.581 85.1817  -2
   3  -2   6 264.581 85.1817   1
  -3   2   8 12768.2 229.685  -2
   3  -2   7 12768.2 229.685   1
  -3   2   9 1531.50 116.479  -2
   3  -2   8 1531.50 116.479   1
  -3   2  10 8912.20 200.379  -2
   3  -2   9 8912.20 200.379   1
  -3   2  11 6471.51 179.678  -2
   3  -2  10 6471.51 179.678   1
  -3   2  12 307.128 101.161  -2
   3  -2  11 307.128 101.161   1
  -3   2  13 1596.20 126.155  -2
   3  -2  12 1596.20 126.155   1
  -3   2  14 5267.61 183.687  -2
   3  -2  13 5267.61 183.687   1
  -3   2  15 578.397 109.137  -2
   3  -2  14 578.397 109.137   1
  -3   2  16 416.916 113.127  -2
   3  -2  15 416.916 113.127   1
  -3   2  17 5834.90 215.766  -2
   3  -2  16 5834.90 215.766   1
  -3   2  18 5749.86 211.307  -2
   3  -2  17 5749.86 211.307   1
  -3   2  19 3671.57 184.238  -2
   3  -2  18 3671.57 184.238   1
  -3   2  20 976.324 137.187  -2
   3  -2  19 976.324 137.187   1
  -3   2  21 2576.50 184.132  -2
   3  -2  20 2576.50 184.132   1
   3  -2 -22 3162.16 52.8539  -2
  -3   2 -21 3162.16 52.8539   1
   3  -2 -23 1592.70 39.8023  -2
  -3   2 -22 1592.70 39.8023   1
   3  -2 -24 553.044 29.0227  -2
  -3   2 -23 553.044 29.0227   1
   3  -2 -25 228.792 28.2688  -2
  -3   2 -24 228.792 28.2688   1
   3  -2 -26 1014.29 34.4488  -2
  -3   2 -25 1014.29 34.4488   1
   3  -2 -27 2522.11 41.6391  -2
  -3   2 -26 2522.11 41.6391   1
   3  -2 -28 7845.98 61.4521  -2
  -3   2 -27 7845.98 61.4521   1
   3  -2 -29 4342.93 48.6692  -2
  -3   2 -28 4342.93 48.6692   1
   3  -2 -30 2155.64 40.3173  -2
  -3   2 -29 2155.64 40.3173   1
   3  -2 -31 2880.88 43.8479  -2
  -3   2 -30 2880.88 43.8479   1
   3  -2 -32 8330.76 73.2218  -2
  -3   2 -31 8330.76 73.2218   1
   3  -2 -33 4665.76 56.4503  -2
  -3   2 -32 4665.76 56.4503   1
   3  -2 -34 1091.83 37.9731  -2
  -3   2 -33 1091.83 37.9731   1
   3  -2 -35 513.456 34.4934  -2
  -3   2 -34 513.456 34.4934   1
   3  -2 -36 988.212 34.9937  -2
  -3   2 -35 988.212 34.9937   1
   3  -2 -37 2450.79 56.0053  -2
  -3   2 -36 2450.79 56.0053   1
   3  -2 -38 962.211 44.6667  -2
  -3   2 -37 962.211 44.6667   1
   3  -2 -39 983.458 42.6599  -2
  -3   2 -38 983.458 42.6599   1
   3  -2 -40 666.015 37.4211  -2
  -3   2 -39 666.015 37.4211   1
  -3   2 -40 183.926 29.9255   1
   3  -2 -41 127.353 55.0211  -2
  -3   2 -40 127.353 55.0211   1
  -3   2 -41-0.03300 27.1714   1
   3  -2 -42 181.200 55.3262  -2
  -3   2 -41 181.200 55.3262   1
   3  -2 -43 163.131 52.4356  -2
  -3   2 -42 163.131 52.4356   1
   3  -2 -44 13.5527 46.6413  -2
  -3   2 -43 13.5527 46.6413   1
   3  -2 -45 236.291 46.7038  -2
  -3   2 -44 236.291 46.7038   1
   3  -2 -46 202.725 42.4942  -2
  -3   2 -45 202.725 42.4942   1
  -3   2 -46 333.966 31.3560   1
  -3   1  49 149.165 12.9338   1
  -3   1  48 8.96693 16.9970   1
   3  -1 -47 23.5589 18.3832   1
   3  -1 -46 96.7084 21.3484   1
  -3   1  45 373.520 26.0420   1
   3  -1 -44 103.532 37.9573   1
   3  -1 -43 40.7552 34.9658   1
  -3   1 -41 192.468 56.0280  -2
   3  -1 -42 192.468 56.0280   1
   3  -1 -41 30.6137 32.6804   1
  -3   1 -40 63.9936 57.4280  -2
   3  -1 -41 63.9936 57.4280   1
   3  -1 -40-12.1203 37.4283   1
  -3   1 -39 72.4327 58.0709  -2
   3  -1 -40 72.4327 58.0709   1
   3  -1 -39 617.200 48.8772   1
  -3   1 -38 693.872 67.4092  -2
   3  -1 -39 693.872 67.4092   1
   3  -1 -38 35.5716 41.4382   1
  -3   1 -37 55.7248 57.4818  -2
   3  -1 -38 55.7248 57.4818   1
   3  -1 -37 82.7130 37.2287   1
  -3   1 -36 107.530 57.6487  -2
   3  -1 -37 107.530 57.6487   1
  -3   1 -35 751.620 43.9539  -2
   3  -1 -36 751.620 43.9539   1
  -3   1 -34 31.5796 41.1690  -2
   3  -1 -35 31.5796 41.1690   1
  -3   1 -33 1822.57 48.3247  -2
   3  -1 -34 1822.57 48.3247   1
  -3   1 -32 816.235 44.8459  -2
   3  -1 -33 816.235 44.8459   1
  -3   1 -31 735.564 44.1913  -2
   3  -1 -32 735.564 44.1913   1
  -3   1 -30 22.8452 33.7847  -2
   3  -1 -31 22.8452 33.7847   1
  -3   1 -29 1336.63 46.7230  -2
   3  -1 -30 1336.63 46.7230   1
  -3   1 -28 2045.18 46.4372  -2
   3  -1 -29 2045.18 46.4372   1
  -3   1 -27 4957.01 60.3223  -2
   3  -1 -28 4957.01 60.3223   1
  -3   1 -26 1449.86 43.0698  -2
   3  -1 -27 1449.86 43.0698   1
  -3   1 -25 527.272 32.0403  -2
   3  -1 -26 527.272 32.0403   1
  -3   1 -24 768.378 122.739  -2
   3  -1 -25 768.378 122.739   1
  -3   1 -23 3203.24 153.903  -2
   3  -1 -24 3203.24 153.903   1
  -3   1 -22 5048.59 175.311  -2
   3  -1 -23 5048.59 175.311   1
  -3   1 -21 3828.04 106.502  -2
   3  -1 -22 3828.04 106.502   1
  -3   1 -20 4222.91 103.317  -2
   3  -1 -21 4222.91 103.317   1
  -3   1 -19 590.802 62.1975  -2
   3  -1 -20 590.802 62.1975   1
  -3   1 -18 3181.64 93.0101  -2
   3  -1 -19 3181.64 93.0101   1
  -3   1 -17 2295.92 79.5564  -2
   3  -1 -18 2295.92 79.5564   1
  -3   1 -16 9827.66 125.525  -2
   3  -1 -17 9827.66 125.525   1
  -3   1 -15 17248.7 156.624  -2
   3  -1 -16 17248.7 156.624   1
  -3   1 -14 8791.25 116.364  -2
   3  -1 -15 8791.25 116.364   1
  -3   1 -13 5462.18 122.447  -2
   3  -1 -14 5462.18 122.447   1
  -3   1 -12 6797.60 137.568  -2
   3  -1 -13 6797.60 137.568   1
  -3   1 -11 17927.8 154.606  -2
   3  -1 -12 17927.8 154.606   1
   3  -1 -11 10296.8 187.584   1
  -3   1 -10 13729.4 174.980  -2
   3  -1 -11 13729.4 174.980   1
  -3   1  -9 5024.61 91.4468  -2
   3  -1 -10 5024.61 91.4468   1
  -3   1  -8 4727.95 90.2791  -2
   3  -1  -9 4727.95 90.2791   1
  -3   1  -7 9012.16 120.359  -2
   3  -1  -8 9012.16 120.359   1
  -3   1  -6 5379.47 97.7567  -2
   3  -1  -7 5379.47 97.7567   1
  -3   1  -5 2890.85 83.6403  -2
   3  -1  -6 2890.85 83.6403   1
  -3   1  -4 7186.86 115.000  -2
   3  -1  -5 7186.86 115.000   1
   3  -1  -4 16032.9 201.288   1
  -3   1  -3 22291.7 304.642  -2
   3  -1  -4 22291.7 304.642   1
  -3   1  -2 4496.60 98.1589  -2
   3  -1  -3 4496.60 98.1589   1
   3  -1  -2 210.671 68.1180   1
  -3   1  -1 17695.1 210.952  -2
   3  -1  -2 17695.1 210.952   1
  -3   1   0 37283.3 243.544  -2
   3  -1  -1 37283.3 243.544   1
  -3   1   1 37913.5 268.228  -2
   3  -1   0 37913.5 268.228   1
  -3   1   2 20446.6 238.767  -2
   3  -1   1 20446.6 238.767   1
  -3   1   3 5413.45 145.900  -2
   3  -1   2 5413.45 145.900   1
  -3   1   4 23257.9 289.969  -2
   3  -1   3 23257.9 289.969   1
  -3   1  -4 7936.82 116.009   1
  -3   1   5 8794.89 186.751  -2
   3  -1   4 8794.89 186.751   1
  -3   1   6 3430.72 129.391  -2
   3  -1   5 3430.72 129.391   1
  -3   1   7 5177.39 163.246  -2
   3  -1   6 5177.39 163.246   1
  -3   1   8 9489.44 201.132  -2
   3  -1   7 9489.44 201.132   1
  -3   1   9 5681.60 165.751  -2
   3  -1   8 5681.60 165.751   1
  -3   1  10 5694.64 171.734  -2
   3  -1   9 5694.64 171.734   1
  -3   1  11 13835.1 250.020  -2
   3  -1  10 13835.1 250.020   1
  -3   1  12 23946.2 342.443  -2
   3  -1  11 23946.2 342.443   1
  -3   1  13 7144.84 204.404  -2
   3  -1  12 7144.84 204.404   1
  -3   1  14 7410.44 208.500  -2
   3  -1  13 7410.44 208.500   1
  -3   1  15 10286.6 244.614  -2
   3  -1  14 10286.6 244.614   1
  -3   1  16 21734.9 331.456  -2
   3  -1  15 21734.9 331.456   1
  -3   1  17 12869.8 272.280  -2
   3  -1  16 12869.8 272.280   1
  -3   1  18 3431.36 166.958  -2
   3  -1  17 3431.36 166.958   1
  -3   1  19 3089.42 169.357  -2
   3  -1  18 3089.42 169.357   1
  -3   1  20 788.983 124.992  -2
   3  -1  19 788.983 124.992   1
  -3   1  21 4722.88 195.144  -2
   3  -1  20 4722.88 195.144   1
  -3   1  22 3979.03 188.303  -2
   3  -1  21 3979.03 188.303   1
  -3   1  23 4574.31 221.847  -2
   3  -1  22 4574.31 221.847   1
  -3   1  24 3752.33 195.918  -2
   3  -1  23 3752.33 195.918   1
  -3   1  25 834.209 138.027  -2
   3  -1  24 834.209 138.027   1
   3  -1 -26 561.959 32.7993  -2
  -3   1 -25 561.959 32.7993   1
   3  -1 -27 1513.72 39.5917  -2
  -3   1 -26 1513.72 39.5917   1
   3  -1 -28 4904.49 55.3019  -2
  -3   1 -27 4904.49 55.3019   1
   3  -1 -29 2133.82 45.0662  -2
  -3   1 -28 2133.82 45.0662   1
   3  -1 -30 1256.21 40.5722  -2
  -3   1 -29 1256.21 40.5722   1
  -3   1 -30 1.21934 35.4132   1
   3  -1 -31 34.1336 42.5186  -2
  -3   1 -30 34.1336 42.5186   1
  -3   1 -31 265.962 41.4684   1
   3  -1 -32 767.814 51.4917  -2
  -3   1 -31 767.814 51.4917   1
  -3   1 -32 332.220 46.0227   1
   3  -1 -33 818.096 55.2619  -2
  -3   1 -32 818.096 55.2619   1
  -3   1 -33 1753.00 56.8970   1
   3  -1 -34 2079.83 58.1720  -2
  -3   1 -33 2079.83 58.1720   1
  -3   1 -34 0.87164 28.3089   1
   3  -1 -35 64.4427 74.9301  -2
  -3   1 -34 64.4427 74.9301   1
  -3   1 -35 736.353 34.9434   1
   3  -1 -36 854.108 73.7005  -2
  -3   1 -35 854.108 73.7005   1
  -3   1 -36 117.364 27.4096   1
   3  -1 -37 187.990 74.4727  -2
  -3   1 -36 187.990 74.4727   1
  -3   1 -37 12.2422 26.6324   1
   3  -1 -38 75.0504 66.4317  -2
  -3   1 -37 75.0504 66.4317   1
  -3   1 -38 138.640 27.1235   1
   3  -1 -39 749.062 70.5960  -2
  -3   1 -38 749.062 70.5960   1
  -3   1 -39 82.6175 24.8204   1
   3  -1 -40 99.0110 60.7466  -2
  -3   1 -39 99.0110 60.7466   1
  -3   1 -40 26.7497 29.5964   1
   3  -1 -41-13.7017 59.7944  -2
  -3   1 -40-13.7017 59.7944   1
  -3   1 -41 275.274 27.1188   1
  -3   1 -42 1.54951 26.2411   1
   3  -1 -43-29.2032 57.6424  -2
  -3   1 -42-29.2032 57.6424   1
  -3   1 -43 104.098 40.2659   1
  -3   1 -44 13.8982 39.4334   1
  -3   1 -45 65.2771 38.4138   1
  -3   1 -46-6.99349 35.0511   1
  -3   1 -47-26.4481 29.1952   1
  -3   1 -48 2.12531 27.9976   1
  -3   1 -49 736.535 30.0638   1
   3   0 -50 136.044 17.1420   1
  -3   0 -49 203.313 29.2965  -2
   3   0 -49 203.313 29.2965   1
  -3   0 -47 196.718 46.7151  -2
   3   0 -47 196.718 46.7151   1
  -3   0 -46 85.0687 26.6275  -2
   3   0 -46 85.0687 26.6275   1
  -3   0 -45 384.968 32.1786  -2
   3   0 -45 384.968 32.1786   1
  -3   0 -44 152.027 56.6746  -2
   3   0 -44 152.027 56.6746   1
  -3   0 -43 1982.12 47.9493  -2
   3   0 -43 1982.12 47.9493   1
  -3   0 -42 62.4961 33.9305  -2
   3   0 -42 62.4961 33.9305   1
  -3   0 -41 16.2491 34.6071  -2
   3   0 -41 16.2491 34.6071   1
  -3   0 -40 692.571 42.4998  -2
   3   0 -40 692.571 42.4998   1
  -3   0 -39 907.889 45.3745  -2
   3   0 -39 907.889 45.3745   1
  -3   0 -38 2922.99 59.6433  -2
   3   0 -38 2922.99 59.6433   1
  -3   0 -37 817.255 44.7934  -2
   3   0 -37 817.255 44.7934   1
  -3   0 -36 742.241 43.4512  -2
   3   0 -36 742.241 43.4512   1
  -3   0 -35 6055.43 75.0042  -2
   3   0 -35 6055.43 75.0042   1
  -3   0 -34 242.745 41.7778  -2
   3   0 -34 242.745 41.7778   1
  -3   0 -33 10633.2 93.3931  -2
   3   0 -33 10633.2 93.3931   1
  -3   0 -32 106.683 36.9398  -2
   3   0 -32 106.683 36.9398   1
   3   0  31 3748.81 60.1582  -2
  -3   0  31 3748.81 60.1582   1
  -3   0 -30 140.000 37.4415  -2
   3   0 -30 140.000 37.4415   1
  -3   0 -29 22289.2 182.300  -2
   3   0 -29 22289.2 182.300   1
  -3   0 -28 452.542 51.6752  -2
   3   0 -28 452.542 51.6752   1
  -3   0 -27 1260.81 55.6596  -2
   3   0 -27 1260.81 55.6596   1
  -3   0 -26 13446.4 126.297  -2
   3   0 -26 13446.4 126.297   1
  -3   0 -25 1911.98 141.281  -2
   3   0 -25 1911.98 141.281   1
  -3   0 -24 372.809 96.0215  -2
   3   0 -24 372.809 96.0215   1
  -3   0 -23 1805.91 133.161  -2
   3   0 -23 1805.91 133.161   1
  -3   0 -22 92.4352 54.9087  -2
   3   0 -22 92.4352 54.9087   1
  -3   0 -21 18.0351 53.6794  -2
   3   0 -21 18.0351 53.6794   1
  -3   0 -20 823.507 69.3478  -2
   3   0 -20 823.507 69.3478   1
  -3   0 -19 9351.73 146.321  -2
   3   0 -19 9351.73 146.321   1
  -3   0 -18 17832.6 199.179  -2
   3   0 -18 17832.6 199.179   1
  -3   0 -17 773.505 60.2692  -2
   3   0 -17 773.505 60.2692   1
  -3   0 -16 2197.42 82.5351  -2
   3   0 -16 2197.42 82.5351   1
  -3   0 -15 2899.38 90.6523  -2
   3   0 -15 2899.38 90.6523   1
  -3   0 -14 7267.11 126.084  -2
   3   0 -14 7267.11 126.084   1
  -3   0 -13 6821.02 120.448  -2
   3   0 -13 6821.02 120.448   1
  -3   0 -12 6439.88 170.825  -2
   3   0 -12 6439.88 170.825   1
  -3   0 -11 5678.98 157.901  -2
   3   0 -11 5678.98 157.901   1
  -3   0 -10 4381.15 101.943  -2
   3   0 -10 4381.15 101.943   1
  -3   0  -9 778.588 58.9814  -2
   3   0  -9 778.588 58.9814   1
  -3   0  -8 498.287 55.5591  -2
   3   0  -8 498.287 55.5591   1
  -3   0  -7 47388.1 307.509  -2
   3   0  -7 47388.1 307.509   1
  -3   0  -6 46014.0 311.801  -2
   3   0  -6 46014.0 311.801   1
  -3   0  -5 2390.30 88.8654  -2
   3   0  -5 2390.30 88.8654   1
  -3   0  -4 1231.74 74.8288  -2
   3   0  -4 1231.74 74.8288   1
  -3   0  -3 15575.3 192.795  -2
   3   0  -3 15575.3 192.795   1
  -3   0  -2 1492.56 79.1273  -2
   3   0  -2 1492.56 79.1273   1
  -3   0  -1 106697. 496.760  -2
   3   0  -1 106697. 496.760   1
  -3   0   0 908.863 76.0276  -2
   3   0   0 908.863 76.0276   1
  -3   0   1 106756. 748.271  -2
   3   0   1 106756. 748.271   1
  -3   0   2 1859.54 127.347  -2
   3   0   2 1859.54 127.347   1
  -3   0   3 18512.7 314.746  -2
   3   0   3 18512.7 314.746   1
  -3   0   4 1115.91 118.455  -2
   3   0   4 1115.91 118.455   1
  -3   0   5 2602.95 149.528  -2
   3   0   5 2602.95 149.528   1
  -3   0   6 49480.1 492.986  -2
   3   0   6 49480.1 492.986   1
  -3   0   7 51513.0 530.831  -2
   3   0   7 51513.0 530.831   1
  -3   0   8 410.380 99.0307  -2
   3   0   8 410.380 99.0307   1
  -3   0   9 1012.70 116.358  -2
   3   0   9 1012.70 116.358   1
  -3   0  10 5252.94 192.458  -2
   3   0  10 5252.94 192.458   1
  -3   0  11 6737.67 227.571  -2
   3   0  11 6737.67 227.571   1
  -3   0  12 8075.16 245.093  -2
   3   0  12 8075.16 245.093   1
  -3   0  13 8006.44 249.544  -2
   3   0  13 8006.44 249.544   1
  -3   0  14 9419.45 270.885  -2
   3   0  14 9419.45 270.885   1
  -3   0  15 3860.62 190.774  -2
   3   0  15 3860.62 190.774   1
  -3   0  16 2657.62 170.440  -2
   3   0  16 2657.62 170.440   1
  -3   0  17 998.659 140.754  -2
   3   0  17 998.659 140.754   1
  -3   0  18 21150.7 408.515  -2
   3   0  18 21150.7 408.515   1
  -3   0  19 12209.6 325.506  -2
   3   0  19 12209.6 325.506   1
  -3   0  20 1044.12 146.400  -2
   3   0  20 1044.12 146.400   1
  -3   0  21 16.7693 101.041  -2
   3   0  21 16.7693 101.041   1
  -3   0  22 55.2541 113.697  -2
   3   0  22 55.2541 113.697   1
  -3   0  23 2453.51 189.922  -2
   3   0  23 2453.51 189.922   1
  -3   0  24 345.476 131.473  -2
   3   0  24 345.476 131.473   1
  -3   0  25 2505.19 187.446  -2
   3   0  25 2505.19 187.446   1
   3   0 -26 14411.5 115.715  -2
  -3   0 -26 14411.5 115.715   1
   3   0 -27 1200.58 52.7586  -2
  -3   0 -27 1200.58 52.7586   1
   3   0 -28 544.648 47.7570  -2
  -3   0 -28 544.648 47.7570   1
   3   0 -29 24301.3 149.823  -2
  -3   0 -29 24301.3 149.823   1
   3   0 -30 145.348 46.8610  -2
  -3   0 -30 145.348 46.8610   1
   3   0 -31 4828.63 77.7429  -2
  -3   0 -31 4828.63 77.7429   1
   3   0 -32 136.434 49.2415  -2
  -3   0 -32 136.434 49.2415   1
   3   0 -33 11881.9 89.8816  -2
  -3   0 -33 11881.9 89.8816   1
   3   0 -34 375.447 36.8504  -2
  -3   0 -34 375.447 36.8504   1
   3   0 -35 6707.94 69.5569  -2
  -3   0 -35 6707.94 69.5569   1
   3   0 -36 806.831 40.0163  -2
  -3   0 -36 806.831 40.0163   1
   3   0 -37 988.754 38.8354  -2
  -3   0 -37 988.754 38.8354   1
   3   0 -38 3463.57 52.5597  -2
  -3   0 -38 3463.57 52.5597   1
   3   0 -39 1053.30 38.3368  -2
  -3   0 -39 1053.30 38.3368   1
   3   0 -40 785.664 35.5351  -2
  -3   0 -40 785.664 35.5351   1
   3   0 -41 29.3348 26.3525  -2
  -3   0 -41 29.3348 26.3525   1
   3   0 -42 47.9175 26.4217  -2
  -3   0 -42 47.9175 26.4217   1
   3   0 -43 2211.78 52.8715  -2
  -3   0 -43 2211.78 52.8715   1
   3   0 -44 242.128 35.2824  -2
  -3   0 -44 242.128 35.2824   1
   3   0 -45 402.918 63.6726  -2
  -3   0 -45 402.918 63.6726   1
   3   0 -46 103.842 47.0995  -2
  -3   0 -46 103.842 47.0995   1
   3   0 -47 181.771 47.7555  -2
  -3   0 -47 181.771 47.7555   1
   3   0 -48 552.551 48.8733  -2
  -3   0 -48 552.551 48.8733   1
   3   0 -49 188.906 37.4567  -2
  -3   0 -49 188.906 37.4567   1
   3   0 -50 177.777 32.7202  -2
  -3   0 -50 177.777 32.7202   1
  -3  -1 -51 110.433 22.9649  -2
   3   1 -50 110.433 22.9649   1
  -3  -1 -50 141.300 31.2778  -2
   3   1 -49 141.300 31.2778   1
  -3  -1 -49-12.0151 32.2008  -2
   3   1 -48-12.0151 32.2008   1
  -3  -1 -48 517.157 45.1462  -2
   3   1 -47 517.157 45.1462   1
  -3  -1 -45 527.331 58.6781  -2
   3   1 -44 527.331 58.6781   1
  -3  -1 -44 241.331 33.9317  -2
   3   1 -43 241.331 33.9317   1
  -3  -1 -43 945.354 43.0270  -2
   3   1 -42 945.354 43.0270   1
  -3  -1 -42 67.2198 33.6121  -2
   3   1 -41 67.2198 33.6121   1
  -3  -1 -41 11.1831 31.6968  -2
   3   1 -40 11.1831 31.6968   1
  -3  -1 -40 287.367 40.2465  -2
   3   1 -39 287.367 40.2465   1
  -3  -1 -39 35.7676 35.2996  -2
   3   1 -38 35.7676 35.2996   1
  -3  -1 -38 19.8954 30.1724  -2
   3   1 -37 19.8954 30.1724   1
  -3  -1 -37 849.573 41.8320  -2
   3   1 -36 849.573 41.8320   1
  -3  -1 -36 2056.49 54.1780  -2
   3   1 -35 2056.49 54.1780   1
  -3  -1 -35 2207.93 55.9725  -2
   3   1 -34 2207.93 55.9725   1
  -3  -1 -34 1562.52 52.7164  -2
   3   1 -33 1562.52 52.7164   1
  -3  -1 -33 10473.0 97.7039  -2
   3   1 -32 10473.0 97.7039   1
  -3  -1 -32 6415.25 116.425  -2
   3   1 -31 6415.25 116.425   1
  -3  -1 -31 4955.05 105.885  -2
   3   1 -30 4955.05 105.885   1
  -3  -1 -30 1175.29 46.6770  -2
   3   1 -29 1175.29 46.6770   1
  -3  -1 -29 1749.88 47.1120  -2
   3   1 -28 1749.88 47.1120   1
  -3  -1 -28 1603.37 44.5309  -2
   3   1 -27 1603.37 44.5309   1
  -3  -1 -27 84.8133 38.7755  -2
   3   1 -26 84.8133 38.7755   1
  -3  -1 -26 765.543 129.800  -2
   3   1 -25 765.543 129.800   1
  -3  -1 -25 6293.09 243.910  -2
   3   1 -24 6293.09 243.910   1
  -3  -1 -24 6671.24 237.467  -2
   3   1 -23 6671.24 237.467   1
  -3  -1 -23 4188.28 191.119  -2
   3   1 -22 4188.28 191.119   1
  -3  -1 -22 2988.46 164.078  -2
   3   1 -21 2988.46 164.078   1
  -3  -1 -21 4006.10 175.533  -2
   3   1 -20 4006.10 175.533   1
  -3  -1 -20 1218.67 106.121  -2
   3   1 -19 1218.67 106.121   1
  -3  -1 -19 845.167 104.431  -2
   3   1 -18 845.167 104.431   1
  -3  -1 -18 27.6376 39.4907  -2
   3   1 -17 27.6376 39.4907   1
  -3  -1 -17 5099.74 113.573  -2
   3   1 -16 5099.74 113.573   1
  -3  -1 -16 5328.40 112.434  -2
   3   1 -15 5328.40 112.434   1
  -3  -1 -15 15001.1 175.936  -2
   3   1 -14 15001.1 175.936   1
  -3  -1 -14 19419.8 194.627  -2
   3   1 -13 19419.8 194.627   1
  -3  -1 -13 17042.0 180.761  -2
   3   1 -12 17042.0 180.761   1
  -3  -1 -12 4064.34 94.5336  -2
   3   1 -11 4064.34 94.5336   1
  -3  -1 -11 3103.35 84.2257  -2
   3   1 -10 3103.35 84.2257   1
  -3  -1 -10 7038.82 117.394  -2
   3   1  -9 7038.82 117.394   1
  -3  -1  -9 41408.8 465.357  -2
   3   1  -8 41408.8 465.357   1
  -3  -1  -8 22599.6 199.815  -2
   3   1  -7 22599.6 199.815   1
  -3  -1  -7 25129.8 213.007  -2
   3   1  -6 25129.8 213.007   1
  -3  -1  -6 12457.6 155.986  -2
   3   1  -5 12457.6 155.986   1
  -3  -1  -5 6821.90 123.204  -2
   3   1  -4 6821.90 123.204   1
  -3  -1  -4 29638.0 241.742  -2
   3   1  -3 29638.0 241.742   1
  -3  -1  -3 15482.3 183.134  -2
   3   1  -2 15482.3 183.134   1
  -3  -1  -2 11897.9 164.101  -2
   3   1  -1 11897.9 164.101   1
  -3  -1  -1 34162.7 275.688  -2
   3   1   0 34162.7 275.688   1
  -3  -1   0 33937.8 462.799  -2
   3   1   1 33937.8 462.799   1
  -3  -1   1 11297.2 278.804  -2
   3   1   2 11297.2 278.804   1
  -3  -1   2 16383.6 247.846  -2
   3   1   3 16383.6 247.846   1
  -3  -1   4 6753.18 221.484  -2
   3   1   5 6753.18 221.484   1
  -3  -1   5 12778.6 289.248  -2
   3   1   6 12778.6 289.248   1
  -3  -1   6 28915.0 419.167  -2
   3   1   7 28915.0 419.167   1
  -3  -1   7 25138.3 396.331  -2
   3   1   8 25138.3 396.331   1
  -3  -1   8 41799.0 512.086  -2
   3   1   9 41799.0 512.086   1
  -3  -1   9 7584.21 231.252  -2
   3   1  10 7584.21 231.252   1
  -3  -1  10 4068.49 190.574  -2
   3   1  11 4068.49 190.574   1
  -3  -1  11 4182.05 192.091  -2
   3   1  12 4182.05 192.091   1
  -3  -1  12 20437.4 386.482  -2
   3   1  13 20437.4 386.482   1
  -3  -1  13 22567.5 408.675  -2
   3   1  14 22567.5 408.675   1
  -3  -1  14 16402.1 367.755  -2
   3   1  15 16402.1 367.755   1
  -3  -1  15 6280.68 249.217  -2
   3   1  16 6280.68 249.217   1
  -3  -1  16 5101.22 227.096  -2
   3   1  17 5101.22 227.096   1
  -3  -1  17 100.927 87.2111  -2
   3   1  18 100.927 87.2111   1
  -3  -1  18 1289.61 151.387  -2
   3   1  19 1289.61 151.387   1
  -3  -1  19 1285.82 162.165  -2
   3   1  20 1285.82 162.165   1
  -3  -1  20 5861.15 253.005  -2
   3   1  21 5861.15 253.005   1
  -3  -1  21 3874.84 235.444  -2
   3   1  22 3874.84 235.444   1
  -3  -1  22 5889.08 272.631  -2
   3   1  23 5889.08 272.631   1
  -3  -1  23 7050.76 288.137  -2
   3   1  24 7050.76 288.137   1
  -3  -1  24 6398.90 286.954  -2
   3   1  25 6398.90 286.954   1
  -3  -1  25 857.783 155.099  -2
   3   1  26 857.783 155.099   1
   3   1 -26 44.4348 58.2546  -2
  -3  -1 -27 44.4348 58.2546   1
   3   1 -27 1861.07 59.8311  -2
  -3  -1 -28 1861.07 59.8311   1
   3   1 -28 2034.53 61.6971  -2
  -3  -1 -29 2034.53 61.6971   1
   3   1 -29 1409.19 57.2216  -2
  -3  -1 -30 1409.19 57.2216   1
   3   1 -30 4832.84 82.2728  -2
  -3  -1 -31 4832.84 82.2728   1
   3   1 -31 8199.47 103.604  -2
  -3  -1 -32 8199.47 103.604   1
   3   1 -32 10121.0 117.284  -2
  -3  -1 -33 10121.0 117.284   1
   3   1 -33 1453.87 64.4545  -2
  -3  -1 -34 1453.87 64.4545   1
   3   1 -34 2350.22 69.9988  -2
  -3  -1 -35 2350.22 69.9988   1
   3   1 -35 2043.12 67.5499  -2
  -3  -1 -36 2043.12 67.5499   1
   3   1 -36 902.280 53.0765  -2
  -3  -1 -37 902.280 53.0765   1
   3   1 -37 25.2521 28.5612  -2
  -3  -1 -38 25.2521 28.5612   1
   3   1 -38 104.418 28.5931  -2
  -3  -1 -39 104.418 28.5931   1
   3   1 -39 263.721 31.2914  -2
  -3  -1 -40 263.721 31.2914   1
   3   1 -40 59.4958 40.7690  -2
  -3  -1 -41 59.4958 40.7690   1
   3   1 -41 146.648 39.0114  -2
  -3  -1 -42 146.648 39.0114   1
   3   1 -42 902.494 44.9572  -2
  -3  -1 -43 902.494 44.9572   1
   3   1 -43 289.985 38.7243  -2
  -3  -1 -44 289.985 38.7243   1
   3   1 -44 834.084 41.7005  -2
  -3  -1 -45 834.084 41.7005   1
   3   1 -45 276.995 34.2999  -2
  -3  -1 -46 276.995 34.2999   1
   3   1 -46 1488.15 40.6045  -2
  -3  -1 -47 1488.15 40.6045   1
   3   1 -47 511.638 30.0187  -2
  -3  -1 -48 511.638 30.0187   1
   3   1 -48 20.3724 34.9833  -2
  -3  -1 -49 20.3724 34.9833   1
   3   1 -49 221.787 32.9552  -2
  -3  -1 -50 221.787 32.9552   1
  -3  -2 -51 11.5193 23.1000  -2
   3   2 -49 11.5193 23.1000   1
  -3  -2 -50 61.6468 28.3403  -2
   3   2 -48 61.6468 28.3403   1
  -3  -2 -49 4.64919 33.1846  -2
   3   2 -47 4.64919 33.1846   1
  -3  -2 -48 857.685 42.4809  -2
   3   2 -46 857.685 42.4809   1
  -3  -2 -47 393.337 45.0796  -2
   3   2 -45 393.337 45.0796   1
  -3  -2 -46 319.529 46.3359  -2
   3   2 -44 319.529 46.3359   1
  -3  -2 -44 525.658 40.4378  -2
   3   2 -42 525.658 40.4378   1
  -3  -2 -43 275.066 40.6397  -2
   3   2 -41 275.066 40.6397   1
  -3  -2 -42 66.2089 41.1389  -2
   3   2 -40 66.2089 41.1389   1
  -3  -2 -41 1102.17 39.3861  -2
   3   2 -39 1102.17 39.3861   1
  -3  -2 -40 213.172 35.2695  -2
   3   2 -38 213.172 35.2695   1
  -3  -2 -39 183.909 33.1831  -2
   3   2 -37 183.909 33.1831   1
  -3  -2 -38 411.823 36.3422  -2
   3   2 -36 411.823 36.3422   1
  -3  -2 -37 447.058 38.5837  -2
   3   2 -35 447.058 38.5837   1
  -3  -2 -36 418.682 37.9621  -2
   3   2 -34 418.682 37.9621   1
  -3  -2 -35 1000.89 42.2313  -2
   3   2 -33 1000.89 42.2313   1
  -3  -2 -34 139.142 37.9646  -2
   3   2 -32 139.142 37.9646   1
  -3  -2 -31 1286.12 51.7016  -2
   3   2 -29 1286.12 51.7016   1
  -3  -2 -30 13828.4 110.689  -2
   3   2 -28 13828.4 110.689   1
  -3  -2 -29 253.700 45.0255  -2
   3   2 -27 253.700 45.0255   1
  -3  -2 -28 3526.25 69.6049  -2
   3   2 -26 3526.25 69.6049   1
  -3  -2 -27 23.1787 35.7940  -2
   3   2 -25 23.1787 35.7940   1
  -3  -2 -26 857.350 124.347  -2
   3   2 -24 857.350 124.347   1
  -3  -2 -25 3520.04 186.641  -2
   3   2 -23 3520.04 186.641   1
  -3  -2 -24 252.839 102.504  -2
   3   2 -22 252.839 102.504   1
  -3  -2 -23 362.067 87.4290  -2
   3   2 -21 362.067 87.4290   1
  -3  -2 -22 799.299 99.8890  -2
   3   2 -20 799.299 99.8890   1
  -3  -2 -21 3619.12 153.583  -2
   3   2 -19 3619.12 153.583   1
  -3  -2 -20 2565.90 144.407  -2
   3   2 -18 2565.90 144.407   1
  -3  -2 -19 442.303 85.7513  -2
   3   2 -17 442.303 85.7513   1
  -3  -2 -18 2503.04 132.044  -2
   3   2 -16 2503.04 132.044   1
  -3  -2 -17 2109.78 132.403  -2
   3   2 -15 2109.78 132.403   1
  -3  -2 -16 33777.5 406.279  -2
   3   2 -14 33777.5 406.279   1
  -3  -2 -15 1181.67 114.720  -2
   3   2 -13 1181.67 114.720   1
  -3  -2 -14 13410.2 255.679  -2
   3   2 -12 13410.2 255.679   1
  -3  -2 -13 2030.32 118.503  -2
   3   2 -11 2030.32 118.503   1
  -3  -2 -12 1761.89 121.092  -2
   3   2 -10 1761.89 121.092   1
  -3  -2 -11 24598.0 339.797  -2
   3   2  -9 24598.0 339.797   1
  -3  -2 -10 53814.8 485.117  -2
   3   2  -8 53814.8 485.117   1
  -3  -2  -9 5593.95 171.772  -2
   3   2  -7 5593.95 171.772   1
  -3  -2  -8 15050.7 276.873  -2
   3   2  -6 15050.7 276.873   1
  -3  -2  -7 8289.70 212.499  -2
   3   2  -5 8289.70 212.499   1
  -3  -2  -6 10973.5 252.881  -2
   3   2  -4 10973.5 252.881   1
  -3  -2  -5 12454.5 268.737  -2
   3   2  -3 12454.5 268.737   1
  -3  -2  -4 19105.8 305.556  -2
   3   2  -2 19105.8 305.556   1
  -3  -2  -3 1792.32 129.348  -2
   3   2  -1 1792.32 129.348   1
  -3  -2  -2 685.469 113.115  -2
   3   2   0 685.469 113.115   1
  -3  -2  -1 2888.29 147.952  -2
   3   2   1 2888.29 147.952   1
  -3  -2   0 661.094 117.865  -2
   3   2   2 661.094 117.865   1
  -3  -2   1 1286.15 117.345  -2
   3   2   3 1286.15 117.345   1
  -3  -2   2 21212.4 370.953  -2
   3   2   4 21212.4 370.953   1
  -3  -2   3 12191.6 269.338  -2
   3   2   5 12191.6 269.338   1
  -3  -2   4 12129.1 289.100  -2
   3   2   6 12129.1 289.100   1
  -3  -2   7 7928.65 229.689  -2
   3   2   9 7928.65 229.689   1
  -3  -2   8 59835.4 556.619  -2
   3   2  10 59835.4 556.619   1
  -3  -2   9 29134.2 421.458  -2
   3   2  11 29134.2 421.458   1
  -3  -2  10 2470.44 155.816  -2
   3   2  12 2470.44 155.816   1
  -3  -2  11 2505.47 148.056  -2
   3   2  13 2505.47 148.056   1
  -3  -2  12 17554.1 336.547  -2
   3   2  14 17554.1 336.547   1
  -3  -2  13 2112.77 159.047  -2
   3   2  15 2112.77 159.047   1
  -3  -2  14 39340.7 487.164  -2
   3   2  16 39340.7 487.164   1
  -3  -2  15 2797.71 164.179  -2
   3   2  17 2797.71 164.179   1
  -3  -2  16 2721.75 161.866  -2
   3   2  18 2721.75 161.866   1
  -3  -2  17 749.496 130.448  -2
   3   2  19 749.496 130.448   1
  -3  -2  18 3885.92 202.046  -2
   3   2  20 3885.92 202.046   1
  -3  -2  19 4530.18 201.249  -2
   3   2  21 4530.18 201.249   1
  -3  -2  20 975.026 149.035  -2
   3   2  22 975.026 149.035   1
  -3  -2  21 377.107 113.312  -2
   3   2  23 377.107 113.312   1
  -3  -2  22 209.793 121.573  -2
   3   2  24 209.793 121.573   1
  -3  -2  23 4238.83 232.270  -2
   3   2  25 4238.83 232.270   1
  -3  -2  24 732.467 63.0834  -2
   3   2  26 732.467 63.0834   1
  -3  -2  25 21.4035 52.5216  -2
   3   2  27 21.4035 52.5216   1
   3   2 -26 3972.45 65.5455  -2
  -3  -2 -28 3972.45 65.5455   1
   3   2 -27 277.193 61.1322  -2
  -3  -2 -29 277.193 61.1322   1
   3   2 -28 14176.4 151.160  -2
  -3  -2 -30 14176.4 151.160   1
   3   2 -29 1057.48 72.3958  -2
  -3  -2 -31 1057.48 72.3958   1
   3   2 -30 1438.19 76.4758  -2
  -3  -2 -32 1438.19 76.4758   1
   3   2 -31 10314.9 138.352  -2
  -3  -2 -33 10314.9 138.352   1
   3   2 -32 225.797 63.8290  -2
  -3  -2 -34 225.797 63.8290   1
   3   2 -33 1113.87 54.8574  -2
  -3  -2 -35 1113.87 54.8574   1
   3   2 -34 620.290 48.7065  -2
  -3  -2 -36 620.290 48.7065   1
   3   2 -35 466.816 45.9574  -2
  -3  -2 -37 466.816 45.9574   1
   3   2 -36 381.837 44.6030  -2
  -3  -2 -38 381.837 44.6030   1
   3   2 -37 116.891 41.5626  -2
  -3  -2 -39 116.891 41.5626   1
   3   2 -38 349.382 42.5642  -2
  -3  -2 -40 349.382 42.5642   1
   3   2 -39 1363.81 49.1875  -2
  -3  -2 -41 1363.81 49.1875   1
   3   2 -40 39.6330 37.0536  -2
  -3  -2 -42 39.6330 37.0536   1
   3   2 -41 381.276 38.6009  -2
  -3  -2 -43 381.276 38.6009   1
   3   2 -42 510.383 37.4670  -2
  -3  -2 -44 510.383 37.4670   1
   3   2 -43 24.9148 30.6221  -2
  -3  -2 -45 24.9148 30.6221   1
  -3  -2 -46 171.441 31.5560   1
   3   2 -44 199.474 45.4750  -2
  -3  -2 -46 199.474 45.4750   1
  -3  -2 -47 19.5410 27.2860   1
   3   2 -45 130.060 41.3042  -2
  -3  -2 -47 130.060 41.3042   1
  -3  -2 -48 140.369 18.7110   1
  -3  -2 -49 3.93167 13.4712   1
   3   3 -47 34.6934 18.5704   1
   3   3 -46 191.179 23.5576   1
   3   3 -45 73.1495 24.9968   1
   3   3 -44 51.1715 26.3193   1
   3   3 -43 75.7815 31.9214   1
   3   3 -42 141.097 35.1694   1
  -3  -3 -43 504.255 48.1346  -2
   3   3 -41 504.255 48.1346   1
  -3  -3 -42 1187.78 59.6613  -2
   3   3 -40 1187.78 59.6613   1
  -3  -3 -37 1546.43 54.6621  -2
   3   3 -35 1546.43 54.6621   1
   3   3 -34 4905.22 62.7173   1
  -3  -3 -35 165.368 43.7065  -2
   3   3 -33 165.368 43.7065   1
  -3  -3 -34 3062.17 63.1641  -2
   3   3 -32 3062.17 63.1641   1
  -3  -3 -31 823.396 53.0800  -2
   3   3 -29 823.396 53.0800   1
   3   3 -28 869.449 37.3163   1
   3   3 -27-85.6916 88.5380   1
  -3  -3 -29 417.020 50.8104  -2
   3   3 -27 417.020 50.8104   1
   3   3 -26 3513.45 178.898   1
  -3  -3 -28 6523.38 63.1306  -2
   3   3 -26 6523.38 63.1306   1
   3   3 -25 435.455 99.9642   1
  -3  -3 -27 3802.00 54.6772  -2
   3   3 -25 3802.00 54.6772   1
   3   3 -24 630.361 41.5568   1
  -3  -3 -26 3724.36 72.5202  -2
   3   3 -24 3724.36 72.5202   1
   3   3 -23 33.3555 24.0120   1
  -3  -3 -25 663.398 57.2499  -2
   3   3 -23 663.398 57.2499   1
   3   3 -22 0.26487 67.3465   1
   3   3 -21 106.349 62.1652   1
   3   3 -20 86.2458 62.7234   1
  -3  -3 -21 216.500 90.1988  -2
   3   3 -19 216.500 90.1988   1
  -3  -3 -20 661.244 101.306  -2
   3   3 -18 661.244 101.306   1
  -3  -3 -19 1402.37 107.843  -2
   3   3 -17 1402.37 107.843   1
   3   3 -16 1689.39 111.938   1
   3   3 -15-14.9410 62.2482   1
   3   3 -14 1368.63 90.5061   1
  -3  -3 -16 1684.25 106.383  -2
   3   3 -14 1684.25 106.383   1
  -3  -3 -15 667.779 63.5015  -2
   3   3 -13 667.779 63.5015   1
  -3  -3 -14 2247.42 82.8581  -2
   3   3 -12 2247.42 82.8581   1
   3   3 -11 832.107 89.8012   1
  -3  -3 -13 2509.63 116.519  -2
   3   3 -11 2509.63 116.519   1
  -3  -3 -12 26510.5 208.800  -2
   3   3 -10 26510.5 208.800   1
  -3  -3 -11 12905.5 152.441  -2
   3   3  -9 12905.5 152.441   1
   3   3  -8 5288.08 149.167   1
  -3  -3 -10 8113.23 170.718  -2
   3   3  -8 8113.23 170.718   1
  -3  -3  -9 5265.30 104.385  -2
   3   3  -7 5265.30 104.385   1
  -3  -3  -8 5186.42 100.493  -2
   3   3  -6 5186.42 100.493   1
  -3  -3  -7 9179.97 193.407  -2
   3   3  -5 9179.97 193.407   1
  -3  -3  -6 3323.54 138.823  -2
   3   3  -4 3323.54 138.823   1
   3   3  -3 3030.59 127.179   1
  -3  -3  -4 1047.72 112.361  -2
   3   3  -2 1047.72 112.361   1
   3   3  -1 199.037 84.5787   1
  -3  -3  -2 6364.67 187.376  -2
   3   3   0 6364.67 187.376   1
  -3  -3  -1 1033.16 113.393  -2
   3   3   1 1033.16 113.393   1
   3   3   2 2248.95 110.151   1
  -3  -3   1 1520.23 125.105  -2
   3   3   3 1520.23 125.105   1
  -3  -3   2 1370.85 126.166  -2
   3   3   4 1370.85 126.166   1
  -3  -3   3 4053.85 157.539  -2
   3   3   5 4053.85 157.539   1
  -3  -3   4 3170.57 140.346  -2
   3   3   6 3170.57 140.346   1
  -3  -3   5 11286.0 231.354  -2
   3   3   7 11286.0 231.354   1
  -3  -3   6 3735.79 155.446  -2
   3   3   8 3735.79 155.446   1
  -3  -3   7 6753.40 195.905  -2
   3   3   9 6753.40 195.905   1
  -3  -3   8 8662.23 235.404  -2
   3   3  10 8662.23 235.404   1
  -3  -3  13 867.289 111.733  -2
   3   3  15 867.289 111.733   1
  -3  -3  14 1669.33 132.923  -2
   3   3  16 1669.33 132.923   1
  -3  -3  15 212.478 107.508  -2
   3   3  17 212.478 107.508   1
  -3  -3  16 2160.61 146.885  -2
   3   3  18 2160.61 146.885   1
  -3  -3  17 2471.67 152.415  -2
   3   3  19 2471.67 152.415   1
  -3  -3  18 745.037 127.223  -2
   3   3  20 745.037 127.223   1
  -3  -3  19 442.212 119.638  -2
   3   3  21 442.212 119.638   1
  -3  -3  20 589.846 118.939  -2
   3   3  22 589.846 118.939   1
  -3  -3  21 190.013 52.4709  -2
   3   3  23 190.013 52.4709   1
  -3  -3  22 78.4708 38.8829  -2
   3   3  24 78.4708 38.8829   1
  -3  -3  23 631.315 43.0583  -2
   3   3  25 631.315 43.0583   1
  -3  -3  24 4196.59 65.8236  -2
   3   3  26 4196.59 65.8236   1
  -3  -3  25 4119.21 65.9621  -2
   3   3  27 4119.21 65.9621   1
  -3  -3  26 6169.35 71.2863  -2
   3   3  28 6169.35 71.2863   1
  -3  -3  27 482.294 68.0017  -2
   3   3  29 482.294 68.0017   1
  -3  -3  28 3477.61 89.2764  -2
   3   3  30 3477.61 89.2764   1
  -3  -3  29 516.592 66.2887  -2
   3   3  31 516.592 66.2887   1
  -3  -3  30 116.418 58.9722  -2
   3   3  32 116.418 58.9722   1
   3   3 -36 919.533 69.3092  -2
  -3  -3 -38 919.533 69.3092   1
  -3  -3 -39 54.4460 41.2176   1
  -3  -3 -40 178.581 41.2701   1
  -3  -3 -41 19.6384 37.3778   1
  -3  -3 -42 356.182 41.4252   1
  -3  -3 -43 553.158 42.2955   1
  -3  -3 -44 139.185 35.2660   1
  -3  -3 -45 121.787 31.9941   1
  -3  -3 -46 96.1918 28.2381   1
  -3  -3 -47-27.3538 23.5500   1
  -3  -3 -48 315.836 24.5270   1
  -3  -4 -47 157.614 27.8199  -2
   3   4 -44 157.614 27.8199   1
  -3  -4 -46 133.782 32.0857  -2
   3   4 -43 133.782 32.0857   1
  -3  -4 -45 71.2397 34.7203  -2
   3   4 -42 71.2397 34.7203   1
  -3  -4 -44 96.2022 37.7306  -2
   3   4 -41 96.2022 37.7306   1
  -3  -4 -43 79.6511 39.2191  -2
   3   4 -40 79.6511 39.2191   1
  -3  -4 -42 302.186 45.4569  -2
   3   4 -39 302.186 45.4569   1
  -3  -4 -41 11.9060 43.4351  -2
   3   4 -38 11.9060 43.4351   1
  -3  -4 -40 272.918 49.5156  -2
   3   4 -37 272.918 49.5156   1
  -3  -4 -39 246.574 53.9948  -2
   3   4 -36 246.574 53.9948   1
  -3  -4 -38 1228.58 62.6708  -2
   3   4 -35 1228.58 62.6708   1
  -3  -4 -37 1404.00 47.1466  -2
   3   4 -34 1404.00 47.1466   1
  -3  -4 -36 1724.24 49.5131  -2
   3   4 -33 1724.24 49.5131   1
  -3  -4 -35 309.839 41.7922  -2
   3   4 -32 309.839 41.7922   1
  -3  -4 -34 2249.26 56.6622  -2
   3   4 -31 2249.26 56.6622   1
  -3  -4 -33 3253.11 87.0109  -2
   3   4 -30 3253.11 87.0109   1
  -3  -4 -30 95.0511 54.7374  -2
   3   4 -27 95.0511 54.7374   1
  -3  -4 -29 643.862 66.0107  -2
   3   4 -26 643.862 66.0107   1
  -3  -4 -28 305.170 55.3005  -2
   3   4 -25 305.170 55.3005   1
  -3  -4 -27 458.694 59.3334  -2
   3   4 -24 458.694 59.3334   1
  -3  -4 -26 707.157 54.5648  -2
   3   4 -23 707.157 54.5648   1
  -3  -4 -25 33.0943 45.7726  -2
   3   4 -22 33.0943 45.7726   1
  -3  -4 -24 1070.72 58.4890  -2
   3   4 -21 1070.72 58.4890   1
  -3  -4 -23 962.893 57.8710  -2
   3   4 -20 962.893 57.8710   1
  -3  -4 -22 190.532 44.9421  -2
   3   4 -19 190.532 44.9421   1
  -3  -4 -21 167.018 45.2367  -2
   3   4 -18 167.018 45.2367   1
  -3  -4 -20 708.653 40.2326  -2
   3   4 -17 708.653 40.2326   1
  -3  -4 -19 1904.07 51.1594  -2
   3   4 -16 1904.07 51.1594   1
  -3  -4 -18 1026.73 87.3241  -2
   3   4 -15 1026.73 87.3241   1
  -3  -4 -17 358.085 71.9771  -2
   3   4 -14 358.085 71.9771   1
  -3  -4 -16 9.38222 65.7117  -2
   3   4 -13 9.38222 65.7117   1
  -3  -4 -15 5557.36 147.452  -2
   3   4 -12 5557.36 147.452   1
  -3  -4 -14 4683.48 136.846  -2
   3   4 -11 4683.48 136.846   1
  -3  -4 -13 10330.5 188.048  -2
   3   4 -10 10330.5 188.048   1
  -3  -4 -12 12266.7 197.134  -2
   3   4  -9 12266.7 197.134   1
  -3  -4 -11 1649.22 91.3676  -2
   3   4  -8 1649.22 91.3676   1
  -3  -4 -10 3734.52 120.984  -2
   3   4  -7 3734.52 120.984   1
  -3  -4  -9 2231.36 134.363  -2
   3   4  -6 2231.36 134.363   1
  -3  -4  -8 1472.53 121.396  -2
   3   4  -5 1472.53 121.396   1
  -3  -4  -7 1538.32 121.884  -2
   3   4  -4 1538.32 121.884   1
  -3  -4  -6 2162.51 124.531  -2
   3   4  -3 2162.51 124.531   1
  -3  -4  -5 10084.8 244.975  -2
   3   4  -2 10084.8 244.975   1
  -3  -4  -4 8574.23 233.350  -2
   3   4  -1 8574.23 233.350   1
  -3  -4  -3 3877.63 159.857  -2
   3   4   0 3877.63 159.857   1
  -3  -4  -2 677.569 104.237  -2
   3   4   1 677.569 104.237   1
  -3  -4  -1 327.382 95.2214  -2
   3   4   2 327.382 95.2214   1
  -3  -4   0 2621.45 159.059  -2
   3   4   3 2621.45 159.059   1
  -3  -4   1 9010.24 259.919  -2
   3   4   4 9010.24 259.919   1
  -3  -4   2 8998.98 264.529  -2
   3   4   5 8998.98 264.529   1
  -3  -4   3 1649.68 141.524  -2
   3   4   6 1649.68 141.524   1
  -3  -4   4 1627.58 148.516  -2
   3   4   7 1627.58 148.516   1
  -3  -4   5 2091.43 158.867  -2
   3   4   8 2091.43 158.867   1
  -3  -4   6 2672.65 170.019  -2
   3   4   9 2672.65 170.019   1
  -3  -4   7 3561.13 187.100  -2
   3   4  10 3561.13 187.100   1
  -3  -4   8 808.241 132.919  -2
   3   4  11 808.241 132.919   1
  -3  -4   9 15804.6 348.212  -2
   3   4  12 15804.6 348.212   1
  -3  -4  10 9472.54 297.903  -2
   3   4  13 9472.54 297.903   1
  -3  -4  11 6513.74 243.273  -2
   3   4  14 6513.74 243.273   1
  -3  -4  12 5524.29 249.024  -2
   3   4  15 5524.29 249.024   1
  -3  -4  13 140.660 117.126  -2
   3   4  16 140.660 117.126   1
  -3  -4  14 344.843 116.546  -2
   3   4  17 344.843 116.546   1
  -3  -4  15 1382.45 65.4805  -2
   3   4  18 1382.45 65.4805   1
  -3  -4  16 1575.75 67.9062  -2
   3   4  19 1575.75 67.9062   1
  -3  -4  17 574.042 56.3956  -2
   3   4  20 574.042 56.3956   1
  -3  -4  18 184.591 56.4914  -2
   3   4  21 184.591 56.4914   1
  -3  -4  19 167.537 69.2030  -2
   3   4  22 167.537 69.2030   1
  -3  -4  20 1223.82 77.6728  -2
   3   4  23 1223.82 77.6728   1
  -3  -4  21 1306.60 81.6835  -2
   3   4  24 1306.60 81.6835   1
  -3  -4  22 6.72773 65.1088  -2
   3   4  25 6.72773 65.1088   1
  -3  -4  23 1020.01 81.8265  -2
   3   4  26 1020.01 81.8265   1
  -3  -4  24 623.021 68.2500  -2
   3   4  27 623.021 68.2500   1
  -3  -4  25 340.743 72.7545  -2
   3   4  28 340.743 72.7545   1
  -3  -4  26 613.704 79.1876  -2
   3   4  29 613.704 79.1876   1
  -3  -4  27 107.512 66.2713  -2
   3   4  30 107.512 66.2713   1
  -3  -4  28 1007.73 81.2186  -2
   3   4  31 1007.73 81.2186   1
  -3  -4  29 4645.18 115.285  -2
   3   4  32 4645.18 115.285   1
  -3  -4  30 3639.25 106.002  -2
   3   4  33 3639.25 106.002   1
  -3  -4  31 1671.23 79.8612  -2
   3   4  34 1671.23 79.8612   1
  -3  -4  32 133.323 59.2008  -2
   3   4  35 133.323 59.2008   1
  -3  -4  33 2074.39 77.2129  -2
   3   4  36 2074.39 77.2129   1
  -3  -4  34 1005.81 65.4682  -2
   3   4  37 1005.81 65.4682   1
  -3  -4  35 1486.78 68.9202  -2
   3   4  38 1486.78 68.9202   1
   3   4 -37 258.635 54.9645  -2
  -3  -4 -40 258.635 54.9645   1
   3   4 -38 28.3664 48.0565  -2
  -3  -4 -41 28.3664 48.0565   1
   3   4 -39 209.546 47.5577  -2
  -3  -4 -42 209.546 47.5577   1
   3   4 -40 57.0931 40.8625  -2
  -3  -4 -43 57.0931 40.8625   1
   3   4 -41 96.4113 39.0716  -2
  -3  -4 -44 96.4113 39.0716   1
   3   4 -42 53.4858 34.4964  -2
  -3  -4 -45 53.4858 34.4964   1
   3   4 -43 169.340 31.7458  -2
  -3  -4 -46 169.340 31.7458   1
   3   4 -44 89.4995 25.8444  -2
  -3  -4 -47 89.4995 25.8444   1
  -3  -5 -43 162.963 32.0878  -2
   3   5 -39 162.963 32.0878   1
  -3  -5 -42 196.778 36.5350  -2
   3   5 -38 196.778 36.5350   1
  -3  -5 -41 1649.17 53.1014  -2
   3   5 -37 1649.17 53.1014   1
  -3  -5 -40-4.36520 26.6671  -2
   3   5 -36-4.36520 26.6671   1
  -3  -5 -39 558.759 34.3313  -2
   3   5 -35 558.759 34.3313   1
  -3  -5 -38 96.3918 30.8357  -2
   3   5 -34 96.3918 30.8357   1
  -3  -5 -37 114.467 31.6373  -2
   3   5 -33 114.467 31.6373   1
  -3  -5 -36 125.320 34.9939  -2
   3   5 -32 125.320 34.9939   1
  -3  -5 -35 411.663 39.3588  -2
   3   5 -31 411.663 39.3588   1
  -3  -5 -34 233.986 37.2890  -2
   3   5 -30 233.986 37.2890   1
  -3  -5 -33 439.975 40.6776  -2
   3   5 -29 439.975 40.6776   1
  -3  -5 -32 128.083 37.3812  -2
   3   5 -28 128.083 37.3812   1
  -3  -5 -31 79.3447 29.6634  -2
   3   5 -27 79.3447 29.6634   1
  -3  -5 -30 377.366 40.7629  -2
   3   5 -26 377.366 40.7629   1
  -3  -5 -29 718.629 45.0203  -2
   3   5 -25 718.629 45.0203   1
  -3  -5 -28 1010.24 79.0024  -2
   3   5 -24 1010.24 79.0024   1
  -3  -5 -27 643.760 71.9197  -2
   3   5 -23 643.760 71.9197   1
  -3  -5 -26 317.085 62.4872  -2
   3   5 -22 317.085 62.4872   1
  -3  -5 -25 238.179 54.6935  -2
   3   5 -21 238.179 54.6935   1
  -3  -5 -24 158.330 47.8014  -2
   3   5 -20 158.330 47.8014   1
  -3  -5 -23-10.2642 47.0380  -2
   3   5 -19-10.2642 47.0380   1
  -3  -5 -22 182.850 40.8771  -2
   3   5 -18 182.850 40.8771   1
  -3  -5 -21 147.594 39.5105  -2
   3   5 -17 147.594 39.5105   1
  -3  -5 -20 42.3035 38.7047  -2
   3   5 -16 42.3035 38.7047   1
  -3  -5 -19 144.508 42.2922  -2
   3   5 -15 144.508 42.2922   1
  -3  -5 -18 126.715 39.7163  -2
   3   5 -14 126.715 39.7163   1
  -3  -5 -17 778.640 48.8472  -2
   3   5 -13 778.640 48.8472   1
  -3  -5 -16 564.078 55.2293  -2
   3   5 -12 564.078 55.2293   1
  -3  -5 -15 2633.36 77.9313  -2
   3   5 -11 2633.36 77.9313   1
  -3  -5 -14 32.5248 44.8078  -2
   3   5 -10 32.5248 44.8078   1
  -3  -5 -13 1627.14 75.4989  -2
   3   5  -9 1627.14 75.4989   1
  -3  -5 -12 226.762 58.1685  -2
   3   5  -8 226.762 58.1685   1
  -3  -5 -11 1107.09 64.3225  -2
   3   5  -7 1107.09 64.3225   1
  -3  -5 -10 293.938 50.0760  -2
   3   5  -6 293.938 50.0760   1
  -3  -5  -9 996.545 50.0382  -2
   3   5  -5 996.545 50.0382   1
  -3  -5  -8 351.363 40.8798  -2
   3   5  -4 351.363 40.8798   1
  -3  -5  -7 968.712 47.9948  -2
   3   5  -3 968.712 47.9948   1
  -3  -5  -6 1136.58 47.2590  -2
   3   5  -2 1136.58 47.2590   1
  -3  -5  -5 115.653 38.6798  -2
   3   5  -1 115.653 38.6798   1
  -3  -5  -4 1954.08 88.8825  -2
   3   5   0 1954.08 88.8825   1
  -3  -5  -3 254.328 54.1981  -2
   3   5   1 254.328 54.1981   1
  -3  -5  -2 2626.76 85.3936  -2
   3   5   2 2626.76 85.3936   1
  -3  -5   3 1053.36 79.7097  -2
   3   5   7 1053.36 79.7097   1
  -3  -5   4 241.870 69.5102  -2
   3   5   8 241.870 69.5102   1
  -3  -5   5 949.530 64.1303  -2
   3   5   9 949.530 64.1303   1
  -3  -5   6 278.354 65.1118  -2
   3   5  10 278.354 65.1118   1
  -3  -5   7 1243.02 76.4104  -2
   3   5  11 1243.02 76.4104   1
  -3  -5   8 377.869 74.7789  -2
   3   5  12 377.869 74.7789   1
  -3  -5   9 1990.70 85.5822  -2
   3   5  13 1990.70 85.5822   1
  -3  -5  10 68.8398 67.0944  -2
   3   5  14 68.8398 67.0944   1
  -3  -5  11 2461.13 102.331  -2
   3   5  15 2461.13 102.331   1
  -3  -5  12 465.936 71.7965  -2
   3   5  16 465.936 71.7965   1
  -3  -5  13 836.592 69.6740  -2
   3   5  17 836.592 69.6740   1
  -3  -5  14 122.984 57.5930  -2
   3   5  18 122.984 57.5930   1
  -3  -5  15 56.5057 47.6701  -2
   3   5  19 56.5057 47.6701   1
  -3  -5  16 99.4007 54.4962  -2
   3   5  20 99.4007 54.4962   1
  -3  -5  17 163.176 59.2213  -2
   3   5  21 163.176 59.2213   1
  -3  -5  18 217.021 71.4572  -2
   3   5  22 217.021 71.4572   1
  -3  -5  19-33.2970 71.7005  -2
   3   5  23-33.2970 71.7005   1
  -3  -5  20 264.435 63.5128  -2
   3   5  24 264.435 63.5128   1
  -3  -5  21 317.329 77.1642  -2
   3   5  25 317.329 77.1642   1
  -3  -5  22 394.425 71.8150  -2
   3   5  26 394.425 71.8150   1
  -3  -5  23 818.083 86.7658  -2
   3   5  27 818.083 86.7658   1
  -3  -5  24 934.298 75.0803  -2
   3   5  28 934.298 75.0803   1
  -3  -5  25 1049.11 83.1823  -2
   3   5  29 1049.11 83.1823   1
  -3  -5  26 312.237 75.1266  -2
   3   5  30 312.237 75.1266   1
  -3  -5  27 90.8255 68.2129  -2
   3   5  31 90.8255 68.2129   1
  -3  -5  28 91.9421 66.6756  -2
   3   5  32 91.9421 66.6756   1
  -3  -5  29 611.208 74.0736  -2
   3   5  33 611.208 74.0736   1
  -3  -5  30 249.364 63.7329  -2
   3   5  34 249.364 63.7329   1
  -3  -5  31 450.526 61.4900  -2
   3   5  35 450.526 61.4900   1
  -3  -5  32 69.2834 56.7154  -2
   3   5  36 69.2834 56.7154   1
  -3  -5  33 90.3054 50.1082  -2
   3   5  37 90.3054 50.1082   1
  -3  -5  34 70.3105 46.4153  -2
   3   5  38 70.3105 46.4153   1
  -3  -5  35 589.941 51.6069  -2
   3   5  39 589.941 51.6069   1
  -3  -5  36-32.2909 39.4952  -2
   3   5  40-32.2909 39.4952   1
   3   5 -37 1531.60 57.5874  -2
  -3  -5 -41 1531.60 57.5874   1
   3   5 -38 125.677 40.2351  -2
  -3  -5 -42 125.677 40.2351   1
   3   5 -39 168.772 35.4294  -2
  -3  -5 -43 168.772 35.4294   1
   3   5 -40 19.7812 28.2045  -2
  -3  -5 -44 19.7812 28.2045   1
   3   5 -41 97.2687 24.5013  -2
  -3  -5 -45 97.2687 24.5013   1
  -3  -6 -39 79.7197 32.8558  -2
   3   6 -34 79.7197 32.8558   1
  -3  -6 -38 538.997 42.6183  -2
   3   6 -33 538.997 42.6183   1
  -3  -6 -37 84.2637 45.1413  -2
   3   6 -32 84.2637 45.1413   1
  -3  -6 -36 494.645 46.3208  -2
   3   6 -31 494.645 46.3208   1
  -3  -6 -35 1266.45 56.9327  -2
   3   6 -30 1266.45 56.9327   1
  -3  -6 -34 349.571 53.1525  -2
   3   6 -29 349.571 53.1525   1
  -3  -6 -33 186.898 54.2586  -2
   3   6 -28 186.898 54.2586   1
  -3  -6 -32 287.104 55.9538  -2
   3   6 -27 287.104 55.9538   1
  -3  -6 -31 107.951 60.0100  -2
   3   6 -26 107.951 60.0100   1
  -3  -6 -30 30.5499 37.9172  -2
   3   6 -25 30.5499 37.9172   1
  -3  -6 -29 131.594 41.3987  -2
   3   6 -24 131.594 41.3987   1
  -3  -6 -28 181.691 42.7039  -2
   3   6 -23 181.691 42.7039   1
  -3  -6 -27 55.1154 42.5919  -2
   3   6 -22 55.1154 42.5919   1
  -3  -6 -26 61.5262 42.6843  -2
   3   6 -21 61.5262 42.6843   1
  -3  -6 -25 798.033 67.7142  -2
   3   6 -20 798.033 67.7142   1
  -3  -6 -24 847.661 69.8791  -2
   3   6 -19 847.661 69.8791   1
  -3  -6 -23 66.2178 60.8078  -2
   3   6 -18 66.2178 60.8078   1
  -3  -6 -22 570.154 46.4421  -2
   3   6 -17 570.154 46.4421   1
  -3  -6 -21 52.1357 42.7882  -2
   3   6 -16 52.1357 42.7882   1
  -3  -6 -20 179.164 45.6808  -2
   3   6 -15 179.164 45.6808   1
  -3  -6 -19 12.4597 39.4735  -2
   3   6 -14 12.4597 39.4735   1
  -3  -6 -18-3.71227 40.3751  -2
   3   6 -13-3.71227 40.3751   1
  -3  -6 -17 143.438 42.2491  -2
   3   6 -12 143.438 42.2491   1
  -3  -6 -16 198.337 43.9342  -2
   3   6 -11 198.337 43.9342   1
  -3  -6 -15 860.762 51.9091  -2
   3   6 -10 860.762 51.9091   1
  -3  -6 -14 1332.96 82.6620  -2
   3   6  -9 1332.96 82.6620   1
  -3  -6 -13 856.186 77.8275  -2
   3   6  -8 856.186 77.8275   1
  -3  -6 -12 1297.24 83.4883  -2
   3   6  -7 1297.24 83.4883   1
  -3  -6 -11 2604.58 99.3180  -2
   3   6  -6 2604.58 99.3180   1
  -3  -6 -10 1401.60 88.1047  -2
   3   6  -5 1401.60 88.1047   1
  -3  -6  -9 1950.38 94.1346  -2
   3   6  -4 1950.38 94.1346   1
  -3  -6  -8 2296.86 66.6339  -2
   3   6  -3 2296.86 66.6339   1
  -3  -6  -7 1583.39 56.7680  -2
   3   6  -2 1583.39 56.7680   1
  -3  -6  -6 1484.23 57.6053  -2
   3   6  -1 1484.23 57.6053   1
  -3  -6  -5 2852.34 66.0661  -2
   3   6   0 2852.34 66.0661   1
  -3  -6  -4 2909.06 64.4329  -2
   3   6   1 2909.06 64.4329   1
  -3  -6  -3 2218.22 57.6834  -2
   3   6   2 2218.22 57.6834   1
  -3  -6  -2 1427.47 54.3220  -2
   3   6   3 1427.47 54.3220   1
  -3  -6  -1 2591.55 52.5366  -2
   3   6   4 2591.55 52.5366   1
  -3  -6   0 2970.34 52.3338  -2
   3   6   5 2970.34 52.3338   1
  -3  -6   1 2066.20 46.1222  -2
   3   6   6 2066.20 46.1222   1
  -3  -6   2 1301.77 43.6035  -2
   3   6   7 1301.77 43.6035   1
  -3  -6   3 2319.02 59.8554  -2
   3   6   8 2319.02 59.8554   1
  -3  -6   4 2115.19 56.3821  -2
   3   6   9 2115.19 56.3821   1
  -3  -6   5 1496.96 54.9906  -2
   3   6  10 1496.96 54.9906   1
  -3  -6   6 2323.50 86.7507  -2
   3   6  11 2323.50 86.7507   1
  -3  -6   7 1418.06 86.6466  -2
   3   6  12 1418.06 86.6466   1
  -3  -6   8 852.269 49.6011  -2
   3   6  13 852.269 49.6011   1
  -3  -6   9 1543.10 57.7927  -2
   3   6  14 1543.10 57.7927   1
  -3  -6  10 983.465 49.0747  -2
   3   6  15 983.465 49.0747   1
  -3  -6  11 144.631 45.3479  -2
   3   6  16 144.631 45.3479   1
  -3  -6  12 162.625 45.0710  -2
   3   6  17 162.625 45.0710   1
  -3  -6  13 49.4448 41.9045  -2
   3   6  18 49.4448 41.9045   1
  -3  -6  14 126.535 68.2129  -2
   3   6  19 126.535 68.2129   1
  -3  -6  15 196.270 70.7871  -2
   3   6  20 196.270 70.7871   1
  -3  -6  16 80.2924 73.4018  -2
   3   6  21 80.2924 73.4018   1
  -3  -6  17 607.838 81.7795  -2
   3   6  22 607.838 81.7795   1
  -3  -6  18 3.25940 67.3671  -2
   3   6  23 3.25940 67.3671   1
  -3  -6  19 1038.77 70.9607  -2
   3   6  24 1038.77 70.9607   1
  -3  -6  20 873.075 83.1884  -2
   3   6  25 873.075 83.1884   1
  -3  -6  21-40.4289 60.6770  -2
   3   6  26-40.4289 60.6770   1
  -3  -6  22 69.6503 67.0722  -2
   3   6  27 69.6503 67.0722   1
  -3  -6  23 196.014 60.7001  -2
   3   6  28 196.014 60.7001   1
  -3  -6  24 186.018 63.9422  -2
   3   6  29 186.018 63.9422   1
  -3  -6  25-8.36295 60.4274  -2
   3   6  30-8.36295 60.4274   1
  -3  -6  26 137.795 59.0772  -2
   3   6  31 137.795 59.0772   1
  -3  -6  27 299.528 59.3411  -2
   3   6  32 299.528 59.3411   1
  -3  -6  28 277.218 56.3221  -2
   3   6  33 277.218 56.3221   1
  -3  -6  29 396.725 55.8315  -2
   3   6  34 396.725 55.8315   1
  -3  -6  30 1837.10 65.8149  -2
   3   6  35 1837.10 65.8149   1
  -3  -6  31 361.022 51.6142  -2
   3   6  36 361.022 51.6142   1
  -3  -6  32 181.466 43.1085  -2
   3   6  37 181.466 43.1085   1
   3   6  38 199.995 32.0048   1
   3   6  39 72.2564 26.5783   1
   3   6  40 106.201 21.7851   1
   3   6 -35 160.559 32.1592  -2
  -3  -6 -40 160.559 32.1592   1
  -3  -6 -41 119.210 21.2315   1
  -3  -7 -35 87.0093 29.5360  -2
   3   7 -30 87.0093 29.5360   1
  -3  -7 -34 33.8034 32.6785  -2
   3   7 -29 33.8034 32.6785   1
  -3  -7 -33-25.6875 36.1781  -2
   3   7 -28-25.6875 36.1781   1
  -3  -7 -32 98.8522 40.2013  -2
   3   7 -27 98.8522 40.2013   1
  -3  -7 -31 73.3204 41.0423  -2
   3   7 -26 73.3204 41.0423   1
  -3  -7 -30 31.5564 45.7557  -2
   3   7 -25 31.5564 45.7557   1
  -3  -7 -29 41.6780 47.2388  -2
   3   7 -24 41.6780 47.2388   1
  -3  -7 -28 113.215 32.6637  -2
   3   7 -23 113.215 32.6637   1
  -3  -7 -27 30.0033 32.5838  -2
   3   7 -22 30.0033 32.5838   1
  -3  -7 -26 109.217 34.6839  -2
   3   7 -21 109.217 34.6839   1
  -3  -7 -25 313.793 37.9462  -2
   3   7 -20 313.793 37.9462   1
  -3  -7 -24 525.073 39.7074  -2
   3   7 -19 525.073 39.7074   1
  -3  -7 -23 260.325 38.8610  -2
   3   7 -18 260.325 38.8610   1
  -3  -7 -22 107.937 37.3298  -2
   3   7 -17 107.937 37.3298   1
  -3  -7 -21 153.917 38.1817  -2
   3   7 -16 153.917 38.1817   1
  -3  -7 -20 63.2345 31.5134  -2
   3   7 -15 63.2345 31.5134   1
  -3  -7 -19 278.108 34.3244  -2
   3   7 -14 278.108 34.3244   1
  -3  -7 -18 16.2496 30.4843  -2
   3   7 -13 16.2496 30.4843   1
  -3  -7 -17 47.1048 31.7408  -2
   3   7 -12 47.1048 31.7408   1
  -3  -7 -16 146.402 35.1292  -2
   3   7 -11 146.402 35.1292   1
  -3  -7 -15 95.0470 32.7527  -2
   3   7 -10 95.0470 32.7527   1
  -3  -7 -14 92.6235 32.4682  -2
   3   7  -9 92.6235 32.4682   1
  -3  -7 -13 347.744 37.2335  -2
   3   7  -8 347.744 37.2335   1
  -3  -7 -12 114.639 33.7267  -2
   3   7  -7 114.639 33.7267   1
  -3  -7 -11 125.773 33.3796  -2
   3   7  -6 125.773 33.3796   1
  -3  -7 -10 405.966 44.4327  -2
   3   7  -5 405.966 44.4327   1
  -3  -7  -9 359.384 44.8325  -2
   3   7  -4 359.384 44.8325   1
  -3  -7  -8 432.038 45.4083  -2
   3   7  -3 432.038 45.4083   1
  -3  -7  -7 930.877 48.0744  -2
   3   7  -2 930.877 48.0744   1
  -3  -7  -6 1759.66 57.0667  -2
   3   7  -1 1759.66 57.0667   1
  -3  -7  -5 1693.62 86.9652  -2
   3   7   0 1693.62 86.9652   1
  -3  -7  -4 1174.81 77.2680  -2
   3   7   1 1174.81 77.2680   1
  -3  -7  -3 1175.61 85.1004  -2
   3   7   2 1175.61 85.1004   1
  -3  -7  -2 1467.09 77.5777  -2
   3   7   3 1467.09 77.5777   1
  -3  -7  -1 851.436 81.0579  -2
   3   7   4 851.436 81.0579   1
  -3  -7   0 1710.81 80.0541  -2
   3   7   5 1710.81 80.0541   1
  -3  -7   1 1695.01 83.5516  -2
   3   7   6 1695.01 83.5516   1
  -3  -7   2 1074.75 52.7014  -2
   3   7   7 1074.75 52.7014   1
  -3  -7   3 686.890 48.8202  -2
   3   7   8 686.890 48.8202   1
  -3  -7   4 437.304 45.3002  -2
   3   7   9 437.304 45.3002   1
  -3  -7   5 356.796 42.7562  -2
   3   7  10 356.796 42.7562   1
  -3  -7   6 171.515 41.5225  -2
   3   7  11 171.515 41.5225   1
  -3  -7   7 206.285 44.0873  -2
   3   7  12 206.285 44.0873   1
  -3  -7   8 253.211 42.7830  -2
   3   7  13 253.211 42.7830   1
  -3  -7   9 124.707 41.7947  -2
   3   7  14 124.707 41.7947   1
  -3  -7  10 78.0208 37.9974  -2
   3   7  15 78.0208 37.9974   1
  -3  -7  11 204.786 40.5434  -2
   3   7  16 204.786 40.5434   1
  -3  -7  12 30.5250 39.6972  -2
   3   7  17 30.5250 39.6972   1
  -3  -7  13 30.0152 37.0121  -2
   3   7  18 30.0152 37.0121   1
  -3  -7  14 133.104 37.0961  -2
   3   7  19 133.104 37.0961   1
  -3  -7  15 73.7984 58.7811  -2
   3   7  20 73.7984 58.7811   1
  -3  -7  16 178.801 62.9947  -2
   3   7  21 178.801 62.9947   1
  -3  -7  17 70.6090 65.1377  -2
   3   7  22 70.6090 65.1377   1
  -3  -7  18 307.367 62.6478  -2
   3   7  23 307.367 62.6478   1
  -3  -7  19 422.097 56.3727  -2
   3   7  24 422.097 56.3727   1
  -3  -7  20 303.932 65.7619  -2
   3   7  25 303.932 65.7619   1
  -3  -7  21 55.9713 49.4275  -2
   3   7  26 55.9713 49.4275   1
  -3  -7  22-5.59371 55.7303  -2
   3   7  27-5.59371 55.7303   1
  -3  -7  23 103.425 52.7660  -2
   3   7  28 103.425 52.7660   1
  -3  -7  24 15.6469 44.7441  -2
   3   7  29 15.6469 44.7441   1
  -3  -7  25 7.63099 44.3613  -2
   3   7  30 7.63099 44.3613   1
  -3  -7  26 6.60108 43.8245  -2
   3   7  31 6.60108 43.8245   1
  -3  -7  27 103.483 43.7108  -2
   3   7  32 103.483 43.7108   1
  -3  -7  28 17.6617 38.2243  -2
   3   7  33 17.6617 38.2243   1
  -3  -7  29 35.9733 34.2388  -2
   3   7  34 35.9733 34.2388   1
  -3  -7  30 62.2317 31.0914  -2
   3   7  35 62.2317 31.0914   1
  -3  -7  31 107.935 25.8316  -2
   3   7  36 107.935 25.8316   1
  -3  -8 -27 6.30451 26.0907  -2
   3   8 -21 6.30451 26.0907   1
  -3  -8 -26 23.3011 31.0309  -2
   3   8 -20 23.3011 31.0309   1
  -3  -8 -25 5.62562 32.7807  -2
   3   8 -19 5.62562 32.7807   1
  -3  -8 -24 4.05682 24.1761  -2
   3   8 -18 4.05682 24.1761   1
  -3  -8 -23 13.4412 26.2859  -2
   3   8 -17 13.4412 26.2859   1
  -3  -8 -22 111.090 27.5983  -2
   3   8 -16 111.090 27.5983   1
  -3  -8 -21 20.2240 26.2722  -2
   3   8 -15 20.2240 26.2722   1
  -3  -8 -20 4.70867 25.3022  -2
   3   8 -14 4.70867 25.3022   1
  -3  -8 -19 52.6812 29.1077  -2
   3   8 -13 52.6812 29.1077   1
  -3  -8 -18 190.217 32.4666  -2
   3   8 -12 190.217 32.4666   1
  -3  -8 -17 59.3986 30.4024  -2
   3   8 -11 59.3986 30.4024   1
  -3  -8 -16 119.906 26.5794  -2
   3   8 -10 119.906 26.5794   1
  -3  -8 -15 46.4274 26.5293  -2
   3   8  -9 46.4274 26.5293   1
  -3  -8 -14 47.9947 25.1575  -2
   3   8  -8 47.9947 25.1575   1
  -3  -8 -13 82.3354 27.4507  -2
   3   8  -7 82.3354 27.4507   1
  -3  -8 -12 313.204 28.3803  -2
   3   8  -6 313.204 28.3803   1
  -3  -8 -11 960.809 34.9775  -2
   3   8  -5 960.809 34.9775   1
  -3  -8 -10 676.775 43.5117  -2
   3   8  -4 676.775 43.5117   1
  -3  -8  -9 1337.05 46.1809  -2
   3   8  -3 1337.05 46.1809   1
  -3  -8  -8 706.372 43.5517  -2
   3   8  -2 706.372 43.5517   1
  -3  -8  -7 629.358 42.1157  -2
   3   8  -1 629.358 42.1157   1
  -3  -8  -6 349.437 38.0240  -2
   3   8   0 349.437 38.0240   1
  -3  -8  -5 21.5203 33.1422  -2
   3   8   1 21.5203 33.1422   1
  -3  -8  -4 62.9049 34.1503  -2
   3   8   2 62.9049 34.1503   1
  -3  -8  -3 55.2804 60.1409  -2
   3   8   3 55.2804 60.1409   1
  -3  -8  -2 69.7017 51.5650  -2
   3   8   4 69.7017 51.5650   1
  -3  -8  -1 40.6984 54.9292  -2
   3   8   5 40.6984 54.9292   1
  -3  -8   0 62.2542 59.6487  -2
   3   8   6 62.2542 59.6487   1
  -3  -8   1 655.267 62.3678  -2
   3   8   7 655.267 62.3678   1
  -3  -8   2 333.537 53.7497  -2
   3   8   8 333.537 53.7497   1
  -3  -8   3 1219.86 63.6878  -2
   3   8   9 1219.86 63.6878   1
  -3  -8   4 705.084 56.2200  -2
   3   8  10 705.084 56.2200   1
  -3  -8   5 816.804 58.8901  -2
   3   8  11 816.804 58.8901   1
  -3  -8   6 199.842 37.7168  -2
   3   8  12 199.842 37.7168   1
  -3  -8   7 50.3335 33.0112  -2
   3   8  13 50.3335 33.0112   1
  -3  -8   8 36.2650 31.2085  -2
   3   8  14 36.2650 31.2085   1
  -3  -8   9 12.2722 29.4771  -2
   3   8  15 12.2722 29.4771   1
  -3  -8  10 135.266 31.5126  -2
   3   8  16 135.266 31.5126   1
  -3  -8  11 90.0591 29.2291  -2
   3   8  17 90.0591 29.2291   1
  -3  -8  12 137.499 28.6914  -2
   3   8  18 137.499 28.6914   1
  -3  -8  13 8.07442 25.5365  -2
   3   8  19 8.07442 25.5365   1
  -3  -8  14-18.5070 41.0709  -2
   3   8  20-18.5070 41.0709   1
  -3  -8  15-37.8747 39.8013  -2
   3   8  21-37.8747 39.8013   1
  -3  -8  16 87.7938 37.3885  -2
   3   8  22 87.7938 37.3885   1
  -3  -8  17 32.8003 35.6508  -2
   3   8  23 32.8003 35.6508   1
  -3  -8  18 36.4934 34.8097  -2
   3   8  24 36.4934 34.8097   1
  -3  -8  19-0.86388 30.9762  -2
   3   8  25-0.86388 30.9762   1
  -3  -8  20 16.0479 30.2796  -2
   3   8  26 16.0479 30.2796   1
  -3  -8  21 5.47312 28.3404  -2
   3   8  27 5.47312 28.3404   1
  -3  -8  22 10.0868 26.3601  -2
   3   8  28 10.0868 26.3601   1
  -3  -9 -12 54.1329 22.1605  -2
   3   9  -5 54.1329 22.1605   1
  -3  -9 -11 79.8200 23.3445  -2
   3   9  -4 79.8200 23.3445   1
  -3  -9 -10 106.515 23.6309  -2
   3   9  -3 106.515 23.6309   1
  -3  -9  -9 148.825 26.1945  -2
   3   9  -2 148.825 26.1945   1
  -3  -9  -8 101.151 24.9533  -2
   3   9  -1 101.151 24.9533   1
  -3  -9  -7 100.640 24.5441  -2
   3   9   0 100.640 24.5441   1
  -3  -9  -6 103.579 20.8635  -2
   3   9   1 103.579 20.8635   1
  -3  -9  -5 58.6589 20.6219  -2
   3   9   2 58.6589 20.6219   1
  -3  -9  -4 22.6430 19.0899  -2
   3   9   3 22.6430 19.0899   1
  -3  -9  -3 10.9028 18.9886  -2
   3   9   4 10.9028 18.9886   1
  -3  -9  -2 27.4758 17.1819  -2
   3   9   5 27.4758 17.1819   1
  -3  -9  -1 122.823 19.4750  -2
   3   9   6 122.823 19.4750   1
  -3  -9   0 135.352 19.2249  -2
   3   9   7 135.352 19.2249   1
  -3  -9   1 112.150 18.2549  -2
   3   9   8 112.150 18.2549   1
  -3  -9   2 51.7163 14.7283  -2
   3   9   9 51.7163 14.7283   1
  -3  -9   3 33.2346 29.2259  -2
   3   9  10 33.2346 29.2259   1
  -3  -9   4 29.4136 22.8449  -2
   3   9  11 29.4136 22.8449   1
   4  -7  11 63.3657 22.3291  -2
  -4   7  16 63.3657 22.3291   1
   4  -7  10 17.1925 22.6919  -2
  -4   7  15 17.1925 22.6919   1
   4  -7   9 15.1803 20.3326  -2
  -4   7  14 15.1803 20.3326   1
   4  -7   8-29.3335 23.4125  -2
  -4   7  13-29.3335 23.4125   1
   4  -7   7 36.2376 23.9889  -2
  -4   7  12 36.2376 23.9889   1
   4  -7   6 16.2696 21.3661  -2
  -4   7  11 16.2696 21.3661   1
   4  -7   5 66.9536 24.5013  -2
  -4   7  10 66.9536 24.5013   1
   4  -7   4 22.6733 20.8166  -2
  -4   7   9 22.6733 20.8166   1
   4  -7   3 30.2375 22.6453  -2
  -4   7   8 30.2375 22.6453   1
   4  -7  -9 63.1613 18.6272  -2
  -4   7  -4 63.1613 18.6272   1
   4  -7 -10 120.462 25.5723  -2
  -4   7  -5 120.462 25.5723   1
   4  -7 -11 90.1710 24.0274  -2
  -4   7  -6 90.1710 24.0274   1
   4  -7 -12 39.2879 23.5612  -2
  -4   7  -7 39.2879 23.5612   1
   4  -7 -13-11.6919 21.6076  -2
  -4   7  -8-11.6919 21.6076   1
   4  -7 -14 11.4743 20.5171  -2
  -4   7  -9 11.4743 20.5171   1
   4  -7 -15-21.1553 21.0312  -2
  -4   7 -10-21.1553 21.0312   1
   4  -7 -16 8.03170 20.4549  -2
  -4   7 -11 8.03170 20.4549   1
   4  -7 -17-3.90638 14.9389  -2
  -4   7 -12-3.90638 14.9389   1
   4  -6  24 149.931 24.7755  -2
  -4   6  28 149.931 24.7755   1
   4  -6  23 19.6249 26.2561  -2
  -4   6  27 19.6249 26.2561   1
   4  -6  22 56.7945 30.2998  -2
  -4   6  26 56.7945 30.2998   1
   4  -6  21 135.529 31.6891  -2
  -4   6  25 135.529 31.6891   1
   4  -6  20 544.278 37.7061  -2
  -4   6  24 544.278 37.7061   1
   4  -6  19-1.10408 33.8739  -2
  -4   6  23-1.10408 33.8739   1
   4  -6  18 415.773 25.2621  -2
  -4   6  22 415.773 25.2621   1
   4  -6  17 127.964 23.9311  -2
  -4   6  21 127.964 23.9311   1
   4  -6  16 586.071 27.2042  -2
  -4   6  20 586.071 27.2042   1
   4  -6  15 258.073 26.7423  -2
  -4   6  19 258.073 26.7423   1
   4  -6  14 90.3287 25.7775  -2
  -4   6  18 90.3287 25.7775   1
   4  -6  13 55.5452 24.8127  -2
  -4   6  17 55.5452 24.8127   1
   4  -6  12 7.31523 24.1752  -2
  -4   6  16 7.31523 24.1752   1
   4  -6  11 171.172 25.8560  -2
  -4   6  15 171.172 25.8560   1
   4  -6  10 283.325 27.0350  -2
  -4   6  14 283.325 27.0350   1
   4  -6   9 258.820 28.5174  -2
  -4   6  13 258.820 28.5174   1
   4  -6   8 660.038 32.7384  -2
  -4   6  12 660.038 32.7384   1
   4  -6   7 165.773 26.7899  -2
  -4   6  11 165.773 26.7899   1
   4  -6   6 455.336 29.8733  -2
  -4   6  10 455.336 29.8733   1
   4  -6   5 223.138 29.3235  -2
  -4   6   9 223.138 29.3235   1
   4  -6   4 894.501 34.9128  -2
  -4   6   8 894.501 34.9128   1
   4  -6   3 70.9741 27.1428  -2
  -4   6   7 70.9741 27.1428   1
   4  -6   2 148.103 22.8153  -2
  -4   6   6 148.103 22.8153   1
   4  -6   1 125.023 22.2023  -2
  -4   6   5 125.023 22.2023   1
   4  -6   0 121.270 22.2607  -2
  -4   6   4 121.270 22.2607   1
   4  -6  -1 153.773 29.4238  -2
  -4   6   3 153.773 29.4238   1
   4  -6  -2 466.831 32.2172  -2
  -4   6   2 466.831 32.2172   1
   4  -6  -3 217.576 49.2518  -2
  -4   6   1 217.576 49.2518   1
   4  -6  -4 191.730 58.5834  -2
  -4   6   0 191.730 58.5834   1
   4  -6  -5 153.658 69.1475  -2
  -4   6  -1 153.658 69.1475   1
   4  -6  -6 119.825 83.8498  -2
  -4   6  -2 119.825 83.8498   1
   4  -6  -7 401.779 98.0818  -2
  -4   6  -3 401.779 98.0818   1
   4  -6  -8 893.768 114.417  -2
  -4   6  -4 893.768 114.417   1
   4  -6  -9 147.423 120.432  -2
  -4   6  -5 147.423 120.432   1
   4  -6 -10 475.874 142.795  -2
  -4   6  -6 475.874 142.795   1
   4  -6 -11 640.638 165.694  -2
  -4   6  -7 640.638 165.694   1
   4  -6 -12 559.221 159.920  -2
  -4   6  -8 559.221 159.920   1
   4  -6 -13 146.494 143.038  -2
  -4   6  -9 146.494 143.038   1
   4  -6 -14 451.995 181.780  -2
  -4   6 -10 451.995 181.780   1
   4  -6 -15 142.917 134.786  -2
  -4   6 -11 142.917 134.786   1
   4  -6 -16-16.8214 178.192  -2
  -4   6 -12-16.8214 178.192   1
   4  -6 -17 123.395 152.431  -2
  -4   6 -13 123.395 152.431   1
   4  -6 -18 84.8352 152.702  -2
  -4   6 -14 84.8352 152.702   1
   4  -6 -19 173.125 165.665  -2
  -4   6 -15 173.125 165.665   1
   4  -6 -20 695.407 166.878  -2
  -4   6 -16 695.407 166.878   1
   4  -6 -21 73.1867 152.834  -2
  -4   6 -17 73.1867 152.834   1
   4  -6 -22 365.805 146.002  -2
  -4   6 -18 365.805 146.002   1
  -4   6 -19-13.7790 95.0306   1
  -4   6 -20 240.682 83.8942   1
  -4   6 -21 27.2675 85.7781   1
  -4   6 -22 43.8731 69.3698   1
  -4   6 -23-30.8570 60.1829   1
  -4   6 -24-4.76959 49.7691   1
   4  -5 -34 9.27881 11.7076   1
  -4   5  33 6.01433 14.1618   1
  -4   5  32 1.96937 15.2820   1
  -4   5 -27-4.13632 22.1767  -2
   4  -5 -31-4.13632 22.1767   1
  -4   5 -26 10.4206 24.7756  -2
   4  -5 -30 10.4206 24.7756   1
  -4   5 -25 21.7754 32.6653  -2
   4  -5 -29 21.7754 32.6653   1
  -4   5 -24 18.0267 33.8619  -2
   4  -5 -28 18.0267 33.8619   1
  -4   5 -23 31.2258 39.3822  -2
   4  -5 -27 31.2258 39.3822   1
  -4   5 -22 236.551 42.3122  -2
   4  -5 -26 236.551 42.3122   1
  -4   5 -21 140.261 41.0397  -2
   4  -5 -25 140.261 41.0397   1
  -4   5 -20 312.855 42.4777  -2
   4  -5 -24 312.855 42.4777   1
  -4   5 -19 847.092 47.7444  -2
   4  -5 -23 847.092 47.7444   1
  -4   5 -18 389.304 44.9012  -2
   4  -5 -22 389.304 44.9012   1
  -4   5 -17 745.971 49.6389  -2
   4  -5 -21 745.971 49.6389   1
  -4   5 -16 1170.27 55.8961  -2
   4  -5 -20 1170.27 55.8961   1
  -4   5 -15 1508.39 59.4663  -2
   4  -5 -19 1508.39 59.4663   1
  -4   5 -14 2645.87 70.0529  -2
   4  -5 -18 2645.87 70.0529   1
  -4   5 -13 1169.95 58.0171  -2
   4  -5 -17 1169.95 58.0171   1
  -4   5 -12 866.310 50.4420  -2
   4  -5 -16 866.310 50.4420   1
  -4   5 -11 562.301 46.6797  -2
   4  -5 -15 562.301 46.6797   1
  -4   5 -10 693.601 54.3660  -2
   4  -5 -14 693.601 54.3660   1
  -4   5  -9 200.305 49.2338  -2
   4  -5 -13 200.305 49.2338   1
  -4   5  -8 160.024 43.0390  -2
   4  -5 -12 160.024 43.0390   1
  -4   5  -7 294.210 34.4716  -2
   4  -5 -11 294.210 34.4716   1
   4  -5   6 453.256 51.9789  -2
  -4   5  10 453.256 51.9789   1
   4  -5   5 317.067 51.2597  -2
  -4   5   9 317.067 51.2597   1
   4  -5   4 438.257 57.1697  -2
  -4   5   8 438.257 57.1697   1
   4  -5   3 1630.85 71.5337  -2
  -4   5   7 1630.85 71.5337   1
   4  -5   2 738.081 68.6089  -2
  -4   5   6 738.081 68.6089   1
   4  -5   1 1378.91 79.7968  -2
  -4   5   5 1378.91 79.7968   1
   4  -5   0 128.922 84.7130  -2
  -4   5   4 128.922 84.7130   1
   4  -5  -1 211.393 109.235  -2
  -4   5   3 211.393 109.235   1
   4  -5  -2 61.3981 113.997  -2
  -4   5   2 61.3981 113.997   1
   4  -5  -3 234.249 127.485  -2
  -4   5   1 234.249 127.485   1
   4  -5  -4 121.846 43.8638  -2
  -4   5   0 121.846 43.8638   1
   4  -5  -5 1167.77 163.097  -2
  -4   5  -1 1167.77 163.097   1
   4  -5  -6 786.047 164.657  -2
  -4   5  -2 786.047 164.657   1
   4  -5  -7 1555.31 165.491  -2
  -4   5  -3 1555.31 165.491   1
   4  -5  -8 371.436 170.393  -2
  -4   5  -4 371.436 170.393   1
   4  -5  -9 428.995 180.686  -2
  -4   5  -5 428.995 180.686   1
   4  -5 -10 543.345 201.820  -2
  -4   5  -6 543.345 201.820   1
   4  -5 -11 370.625 218.814  -2
  -4   5  -7 370.625 218.814   1
   4  -5 -12 74.2524 229.127  -2
  -4   5  -8 74.2524 229.127   1
   4  -5 -13 168.034 211.298  -2
  -4   5  -9 168.034 211.298   1
   4  -5 -14 548.094 222.121  -2
  -4   5 -10 548.094 222.121   1
   4  -5 -15 446.817 251.833  -2
  -4   5 -11 446.817 251.833   1
   4  -5 -16 822.001 224.340  -2
  -4   5 -12 822.001 224.340   1
   4  -5 -17 914.885 262.380  -2
  -4   5 -13 914.885 262.380   1
   4  -5 -18 2298.60 221.261  -2
  -4   5 -14 2298.60 221.261   1
   4  -5 -19 711.758 253.195  -2
  -4   5 -15 711.758 253.195   1
   4  -5 -20 754.690 242.593  -2
  -4   5 -16 754.690 242.593   1
   4  -5 -21 249.231 200.244  -2
  -4   5 -17 249.231 200.244   1
   4  -5 -22 149.249 190.542  -2
  -4   5 -18 149.249 190.542   1
   4  -5 -23 677.193 199.496  -2
  -4   5 -19 677.193 199.496   1
   4  -5 -24-12.6611 193.792  -2
  -4   5 -20-12.6611 193.792   1
   4  -5 -25-71.5616 178.027  -2
  -4   5 -21-71.5616 178.027   1
   4  -5 -26 160.570 162.736  -2
  -4   5 -22 160.570 162.736   1
   4  -5 -27 53.3482 184.806  -2
  -4   5 -23 53.3482 184.806   1
   4  -5 -28 62.2255 173.067  -2
  -4   5 -24 62.2255 173.067   1
   4  -5 -29 9.80409 146.122  -2
  -4   5 -25 9.80409 146.122   1
   4  -5 -30-14.8099 142.507  -2
  -4   5 -26-14.8099 142.507   1
   4  -5 -31-20.7820 139.090  -2
  -4   5 -27-20.7820 139.090   1
   4  -5 -32 68.0545 119.364  -2
  -4   5 -28 68.0545 119.364   1
   4  -5 -33-20.7164 99.4095  -2
  -4   5 -29-20.7164 99.4095   1
   4  -5 -34 92.5076 79.1490  -2
  -4   5 -30 92.5076 79.1490   1
  -4   5 -31 13.4426 47.7915   1
  -4   4 -37 11.5158 23.7372  -2
   4  -4 -40 11.5158 23.7372   1
  -4   4 -36 10.4056 17.2593  -2
   4  -4 -39 10.4056 17.2593   1
  -4   4 -35 13.7459 20.4209  -2
   4  -4 -38 13.7459 20.4209   1
  -4   4 -34 27.9578 19.8086  -2
   4  -4 -37 27.9578 19.8086   1
  -4   4 -33 27.0886 33.9230  -2
   4  -4 -36 27.0886 33.9230   1
  -4   4 -32 16.0755 37.8598  -2
   4  -4 -35 16.0755 37.8598   1
  -4   4 -31 213.508 39.1400  -2
   4  -4 -34 213.508 39.1400   1
  -4   4 -30 181.062 44.3282  -2
   4  -4 -33 181.062 44.3282   1
  -4   4 -29 505.430 47.5233  -2
   4  -4 -32 505.430 47.5233   1
  -4   4 -28 421.097 48.3694  -2
   4  -4 -31 421.097 48.3694   1
  -4   4 -27 73.1810 42.8939  -2
   4  -4 -30 73.1810 42.8939   1
  -4   4 -26 48.7839 45.2445  -2
   4  -4 -29 48.7839 45.2445   1
  -4   4 -25 547.745 54.7444  -2
   4  -4 -28 547.745 54.7444   1
  -4   4 -24 1791.76 67.9258  -2
   4  -4 -27 1791.76 67.9258   1
  -4   4 -23 878.019 59.3441  -2
   4  -4 -26 878.019 59.3441   1
  -4   4 -22 988.739 62.8955  -2
   4  -4 -25 988.739 62.8955   1
  -4   4 -21 706.857 59.1380  -2
   4  -4 -24 706.857 59.1380   1
  -4   4 -20 621.110 58.3025  -2
   4  -4 -23 621.110 58.3025   1
  -4   4 -19 1887.91 72.6816  -2
   4  -4 -22 1887.91 72.6816   1
  -4   4 -18 2092.08 71.5648  -2
   4  -4 -21 2092.08 71.5648   1
  -4   4 -17 1079.34 63.1923  -2
   4  -4 -20 1079.34 63.1923   1
  -4   4 -16 677.913 59.6677  -2
   4  -4 -19 677.913 59.6677   1
  -4   4 -15 821.737 61.6221  -2
   4  -4 -18 821.737 61.6221   1
  -4   4 -14 897.898 64.6758  -2
   4  -4 -17 897.898 64.6758   1
  -4   4 -13 82.8997 51.9354  -2
   4  -4 -16 82.8997 51.9354   1
  -4   4 -12 2678.92 78.8163  -2
   4  -4 -15 2678.92 78.8163   1
   4  -4  10 77.8417 53.9993  -2
  -4   4  13 77.8417 53.9993   1
   4  -4   9 393.311 53.0894  -2
  -4   4  12 393.311 53.0894   1
   4  -4   8 3157.65 92.9248  -2
  -4   4  11 3157.65 92.9248   1
   4  -4   7 2544.60 91.8554  -2
  -4   4  10 2544.60 91.8554   1
   4  -4   6 706.269 49.1165  -2
  -4   4   9 706.269 49.1165   1
   4  -4   5 1847.31 77.4976  -2
  -4   4   8 1847.31 77.4976   1
   4  -4   4 2265.68 88.8690  -2
  -4   4   7 2265.68 88.8690   1
   4  -4   3 943.452 43.1880  -2
  -4   4   6 943.452 43.1880   1
   4  -4   2 1108.03 49.2014  -2
  -4   4   5 1108.03 49.2014   1
   4  -4   1 1410.03 42.4845  -2
  -4   4   4 1410.03 42.4845   1
   4  -4   0 221.880 40.9469  -2
  -4   4   3 221.880 40.9469   1
   4  -4  -1 230.843 37.8785  -2
  -4   4   2 230.843 37.8785   1
   4  -4  -2 225.427 39.5590  -2
  -4   4   1 225.427 39.5590   1
   4  -4  -3 842.318 53.8821  -2
  -4   4   0 842.318 53.8821   1
   4  -4  -4 1466.48 55.4249  -2
  -4   4  -1 1466.48 55.4249   1
   4  -4  -5 995.586 57.5491  -2
  -4   4  -2 995.586 57.5491   1
   4  -4  -6 1102.80 56.2043  -2
  -4   4  -3 1102.80 56.2043   1
   4  -4  -7 2269.53 72.6419  -2
  -4   4  -4 2269.53 72.6419   1
   4  -4  -8 1760.51 70.0339  -2
  -4   4  -5 1760.51 70.0339   1
   4  -4  -9 681.476 52.2112  -2
  -4   4  -6 681.476 52.2112   1
   4  -4 -10 2275.41 70.2621  -2
  -4   4  -7 2275.41 70.2621   1
   4  -4 -11 3029.95 81.4606  -2
  -4   4  -8 3029.95 81.4606   1
   4  -4 -12 349.407 51.6416  -2
  -4   4  -9 349.407 51.6416   1
   4  -4 -13 67.4045 33.4492  -2
  -4   4 -10 67.4045 33.4492   1
   4  -4 -14 2063.37 52.3422  -2
  -4   4 -11 2063.37 52.3422   1
   4  -4 -15 2346.89 54.5865  -2
  -4   4 -12 2346.89 54.5865   1
   4  -4 -16 60.8233 35.4773  -2
  -4   4 -13 60.8233 35.4773   1
   4  -4 -17 928.746 62.6743  -2
  -4   4 -14 928.746 62.6743   1
   4  -4 -18 586.618 59.5476  -2
  -4   4 -15 586.618 59.5476   1
   4  -4 -19 643.939 56.1585  -2
  -4   4 -16 643.939 56.1585   1
   4  -4 -20 939.061 61.2411  -2
  -4   4 -17 939.061 61.2411   1
   4  -4 -21 1629.80 69.9132  -2
  -4   4 -18 1629.80 69.9132   1
   4  -4 -22 1641.27 67.6399  -2
  -4   4 -19 1641.27 67.6399   1
   4  -4 -23 580.504 53.5434  -2
  -4   4 -20 580.504 53.5434   1
   4  -4 -24 621.948 52.6572  -2
  -4   4 -21 621.948 52.6572   1
   4  -4 -25 1087.48 58.7281  -2
  -4   4 -22 1087.48 58.7281   1
   4  -4 -26 711.985 113.669  -2
  -4   4 -23 711.985 113.669   1
   4  -4 -27 1309.93 127.607  -2
  -4   4 -24 1309.93 127.607   1
   4  -4 -28 430.777 137.265  -2
  -4   4 -25 430.777 137.265   1
   4  -4 -29 127.739 125.219  -2
  -4   4 -26 127.739 125.219   1
   4  -4 -30 131.088 117.453  -2
  -4   4 -27 131.088 117.453   1
   4  -4 -31 250.773 123.894  -2
  -4   4 -28 250.773 123.894   1
   4  -4 -32 390.343 132.111  -2
  -4   4 -29 390.343 132.111   1
   4  -4 -33 210.724 122.150  -2
  -4   4 -30 210.724 122.150   1
   4  -4 -34 220.364 116.296  -2
  -4   4 -31 220.364 116.296   1
   4  -4 -35 153.898 105.543  -2
  -4   4 -32 153.898 105.543   1
   4  -4 -36-9.63772 15.0257  -2
  -4   4 -33-9.63772 15.0257   1
   4  -4 -37 23.4080 74.7831  -2
  -4   4 -34 23.4080 74.7831   1
  -4   3 -41 1.57837 17.4015  -2
   4  -3 -43 1.57837 17.4015   1
  -4   3 -40 23.7813 21.3093  -2
   4  -3 -42 23.7813 21.3093   1
  -4   3 -39 42.9135 34.7916  -2
   4  -3 -41 42.9135 34.7916   1
  -4   3 -38 102.882 38.9115  -2
   4  -3 -40 102.882 38.9115   1
  -4   3 -37 97.1927 36.5467  -2
   4  -3 -39 97.1927 36.5467   1
  -4   3 -36 50.8486 35.4856  -2
   4  -3 -38 50.8486 35.4856   1
  -4   3 -35 167.865 31.4515  -2
   4  -3 -37 167.865 31.4515   1
  -4   3 -34 100.464 46.3469  -2
   4  -3 -36 100.464 46.3469   1
  -4   3 -33 686.593 59.0222  -2
   4  -3 -35 686.593 59.0222   1
  -4   3 -32 136.788 47.7254  -2
   4  -3 -34 136.788 47.7254   1
  -4   3 -31 57.0810 31.2175  -2
   4  -3 -33 57.0810 31.2175   1
  -4   3 -30 160.224 47.6824  -2
   4  -3 -32 160.224 47.6824   1
  -4   3 -29 186.469 53.5438  -2
   4  -3 -31 186.469 53.5438   1
  -4   3 -28 244.144 58.7062  -2
   4  -3 -30 244.144 58.7062   1
  -4   3 -27 166.525 30.6887  -2
   4  -3 -29 166.525 30.6887   1
  -4   3 -26 1137.39 38.7095  -2
   4  -3 -28 1137.39 38.7095   1
  -4   3 -25 862.608 37.0735  -2
   4  -3 -27 862.608 37.0735   1
  -4   3 -24 383.739 65.4740  -2
   4  -3 -26 383.739 65.4740   1
  -4   3 -23 1881.99 83.8010  -2
   4  -3 -25 1881.99 83.8010   1
  -4   3 -22 366.683 64.1586  -2
   4  -3 -24 366.683 64.1586   1
  -4   3 -21 29.6422 57.8616  -2
   4  -3 -23 29.6422 57.8616   1
  -4   3 -20 1675.17 81.5377  -2
   4  -3 -22 1675.17 81.5377   1
  -4   3 -19 2550.76 90.7861  -2
   4  -3 -21 2550.76 90.7861   1
  -4   3 -18 4632.12 108.608  -2
   4  -3 -20 4632.12 108.608   1
  -4   3 -17 72.9502 57.3204  -2
   4  -3 -19 72.9502 57.3204   1
  -4   3 -16 3143.88 93.6369  -2
   4  -3 -18 3143.88 93.6369   1
  -4   3 -15 3.08933 40.6115  -2
   4  -3 -17 3.08933 40.6115   1
  -4   3 -14 803.657 57.5659  -2
   4  -3 -16 803.657 57.5659   1
  -4   3 -13 256.987 127.872  -2
   4  -3 -15 256.987 127.872   1
   4  -3  12 1258.46 59.8668  -2
  -4   3  14 1258.46 59.8668   1
   4  -3  11 4982.32 71.6406  -2
  -4   3  13 4982.32 71.6406   1
   4  -3  10 2512.10 54.1798  -2
  -4   3  12 2512.10 54.1798   1
   4  -3   9 945.260 42.4758  -2
  -4   3  11 945.260 42.4758   1
  -4   3  -8 683.861 32.2335  -2
   4  -3 -10 683.861 32.2335   1
   4  -3   7 627.583 30.7436  -2
  -4   3   9 627.583 30.7436   1
   4  -3   6 3270.04 57.9711  -2
  -4   3   8 3270.04 57.9711   1
   4  -3   5 124.247 27.7768  -2
  -4   3   7 124.247 27.7768   1
   4  -3   4 1061.11 38.2090  -2
  -4   3   6 1061.11 38.2090   1
   4  -3   3 2196.93 48.5377  -2
  -4   3   5 2196.93 48.5377   1
   4  -3   2 332.880 36.7581  -2
  -4   3   4 332.880 36.7581   1
   4  -3   1 1611.10 50.4901  -2
  -4   3   3 1611.10 50.4901   1
   4  -3   0 1312.94 50.1739  -2
  -4   3   2 1312.94 50.1739   1
   4  -3  -1 8406.29 88.7487  -2
  -4   3   1 8406.29 88.7487   1
   4  -3  -2 437.660 45.1816  -2
  -4   3   0 437.660 45.1816   1
   4  -3  -3 1531.87 56.1021  -2
  -4   3  -1 1531.87 56.1021   1
   4  -3  -4 511.033 41.2679  -2
  -4   3  -2 511.033 41.2679   1
   4  -3  -5 2299.76 68.3814  -2
  -4   3  -3 2299.76 68.3814   1
   4  -3  -6 508.645 42.3953  -2
  -4   3  -4 508.645 42.3953   1
   4  -3  -7 348.412 99.4392  -2
  -4   3  -5 348.412 99.4392   1
   4  -3  -8 3498.04 76.5505  -2
  -4   3  -6 3498.04 76.5505   1
   4  -3  -9 549.708 50.3711  -2
  -4   3  -7 549.708 50.3711   1
   4  -3 -10 755.261 49.7445  -2
  -4   3  -8 755.261 49.7445   1
   4  -3 -11 864.304 53.8023  -2
  -4   3  -9 864.304 53.8023   1
   4  -3 -12 2358.92 66.6493  -2
  -4   3 -10 2358.92 66.6493   1
   4  -3 -13 5581.16 87.5114  -2
  -4   3 -11 5581.16 87.5114   1
   4  -3 -14 1444.91 57.9316  -2
  -4   3 -12 1444.91 57.9316   1
   4  -3 -15 208.257 43.2272  -2
  -4   3 -13 208.257 43.2272   1
   4  -3 -16 669.782 50.3430  -2
  -4   3 -14 669.782 50.3430   1
   4  -3 -17-0.27833 47.1496  -2
  -4   3 -15-0.27833 47.1496   1
   4  -3 -18 2896.48 70.5421  -2
  -4   3 -16 2896.48 70.5421   1
   4  -3 -19 67.6411 47.7838  -2
  -4   3 -17 67.6411 47.7838   1
   4  -3 -20 4835.46 82.8771  -2
  -4   3 -18 4835.46 82.8771   1
   4  -3 -21 2304.94 64.4613  -2
  -4   3 -19 2304.94 64.4613   1
   4  -3 -22 1406.75 59.2446  -2
  -4   3 -20 1406.75 59.2446   1
   4  -3 -23 61.2991 44.2600  -2
  -4   3 -21 61.2991 44.2600   1
   4  -3 -24 347.390 45.8286  -2
  -4   3 -22 347.390 45.8286   1
   4  -3 -25 1950.38 59.7390  -2
  -4   3 -23 1950.38 59.7390   1
   4  -3 -26 409.386 47.0560  -2
  -4   3 -24 409.386 47.0560   1
   4  -3 -27 822.251 50.0876  -2
  -4   3 -25 822.251 50.0876   1
   4  -3 -28 1332.52 53.6046  -2
  -4   3 -26 1332.52 53.6046   1
   4  -3 -29 194.345 40.9593  -2
  -4   3 -27 194.345 40.9593   1
   4  -3 -30 308.016 43.1959  -2
  -4   3 -28 308.016 43.1959   1
   4  -3 -31 194.854 39.0169  -2
  -4   3 -29 194.854 39.0169   1
   4  -3 -32 153.782 39.8659  -2
  -4   3 -30 153.782 39.8659   1
   4  -3 -33 69.1266 39.6710  -2
  -4   3 -31 69.1266 39.6710   1
   4  -3 -34 108.823 41.2358  -2
  -4   3 -32 108.823 41.2358   1
   4  -3 -35 527.778 43.2310  -2
  -4   3 -33 527.778 43.2310   1
   4  -3 -36 56.6625 41.2758  -2
  -4   3 -34 56.6625 41.2758   1
  -4   2 -44 55.0246 18.2490  -2
   4  -2 -45 55.0246 18.2490   1
  -4   2 -43 120.269 22.3816  -2
   4  -2 -44 120.269 22.3816   1
  -4   2 -42-14.1826 33.2675  -2
   4  -2 -43-14.1826 33.2675   1
  -4   2 -41 38.7743 38.4147  -2
   4  -2 -42 38.7743 38.4147   1
  -4   2 -40 60.2472 38.7680  -2
   4  -2 -41 60.2472 38.7680   1
  -4   2 -39 102.811 42.1318  -2
   4  -2 -40 102.811 42.1318   1
  -4   2 -38 66.4560 42.5112  -2
   4  -2 -39 66.4560 42.5112   1
  -4   2 -37 135.369 47.3552  -2
   4  -2 -38 135.369 47.3552   1
  -4   2 -36 183.208 48.1805  -2
   4  -2 -37 183.208 48.1805   1
  -4   2 -35 160.790 34.3961  -2
   4  -2 -36 160.790 34.3961   1
  -4   2 -34 167.201 32.4319  -2
   4  -2 -35 167.201 32.4319   1
  -4   2 -33 99.2082 34.1991  -2
   4  -2 -34 99.2082 34.1991   1
  -4   2 -32 123.611 35.1517  -2
   4  -2 -33 123.611 35.1517   1
  -4   2 -31 136.824 35.7909  -2
   4  -2 -32 136.824 35.7909   1
  -4   2 -30 660.796 42.0220  -2
   4  -2 -31 660.796 42.0220   1
  -4   2 -29 4103.15 62.9576  -2
   4  -2 -30 4103.15 62.9576   1
  -4   2 -28 1671.75 47.5566  -2
   4  -2 -29 1671.75 47.5566   1
  -4   2 -27 509.620 40.6739  -2
   4  -2 -28 509.620 40.6739   1
  -4   2 -26 1298.93 44.4136  -2
   4  -2 -27 1298.93 44.4136   1
  -4   2 -25 259.333 36.5470  -2
   4  -2 -26 259.333 36.5470   1
  -4   2 -24 4833.76 66.0968  -2
   4  -2 -25 4833.76 66.0968   1
  -4   2 -23 8961.27 81.8528  -2
   4  -2 -24 8961.27 81.8528   1
  -4   2 -22 3838.89 58.7769  -2
   4  -2 -23 3838.89 58.7769   1
  -4   2 -21 2724.63 50.3747  -2
   4  -2 -22 2724.63 50.3747   1
  -4   2 -20 5813.04 67.0551  -2
   4  -2 -21 5813.04 67.0551   1
  -4   2 -19 6791.50 69.6841  -2
   4  -2 -20 6791.50 69.6841   1
  -4   2 -18 290.209 28.0320  -2
   4  -2 -19 290.209 28.0320   1
  -4   2 -17 80.0937 28.5233  -2
   4  -2 -18 80.0937 28.5233   1
  -4   2 -16 1193.81 41.2054  -2
   4  -2 -17 1193.81 41.2054   1
   4  -2  15 3265.75 53.1969  -2
  -4   2  16 3265.75 53.1969   1
   4  -2  14 1771.40 62.6961  -2
  -4   2  15 1771.40 62.6961   1
   4  -2  13 260.559 48.0043  -2
  -4   2  14 260.559 48.0043   1
   4  -2  12 3417.62 85.2347  -2
  -4   2  13 3417.62 85.2347   1
   4  -2  11 5017.14 79.3784  -2
  -4   2  12 5017.14 79.3784   1
  -4   2 -10 3661.71 178.321  -2
   4  -2 -11 3661.71 178.321   1
  -4   2  -9 3419.19 189.067  -2
   4  -2 -10 3419.19 189.067   1
  -4   2  -8 4177.37 206.916  -2
   4  -2  -9 4177.37 206.916   1
  -4   2  -7 4945.66 218.692  -2
   4  -2  -8 4945.66 218.692   1
  -4   2  -6 1159.18 138.129  -2
   4  -2  -7 1159.18 138.129   1
  -4   2  -5 1931.57 158.461  -2
   4  -2  -6 1931.57 158.461   1
  -4   2  -4 1673.58 154.798  -2
   4  -2  -5 1673.58 154.798   1
  -4   2  -3 2972.80 191.537  -2
   4  -2  -4 2972.80 191.537   1
  -4   2  -2 2406.76 163.361  -2
   4  -2  -3 2406.76 163.361   1
  -4   2  -1 1325.21 149.189  -2
   4  -2  -2 1325.21 149.189   1
  -4   2   0 1461.68 156.783  -2
   4  -2  -1 1461.68 156.783   1
  -4   2   1 1605.41 160.600  -2
   4  -2   0 1605.41 160.600   1
  -4   2   2 2268.62 181.064  -2
   4  -2   1 2268.62 181.064   1
  -4   2   3 2280.81 180.709  -2
   4  -2   2 2280.81 180.709   1
  -4   2   4 3427.04 209.347  -2
   4  -2   3 3427.04 209.347   1
  -4   2   5 2839.96 193.070  -2
   4  -2   4 2839.96 193.070   1
  -4   2   6 2889.33 210.917  -2
   4  -2   5 2889.33 210.917   1
  -4   2   7 1473.01 160.263  -2
   4  -2   6 1473.01 160.263   1
  -4   2   8 6495.00 291.868  -2
   4  -2   7 6495.00 291.868   1
  -4   2   9 4703.50 256.445  -2
   4  -2   8 4703.50 256.445   1
  -4   2  10 3361.93 233.045  -2
   4  -2   9 3361.93 233.045   1
   4  -2 -14 346.382 39.9349  -2
  -4   2 -13 346.382 39.9349   1
   4  -2 -15 1579.03 45.7117  -2
  -4   2 -14 1579.03 45.7117   1
   4  -2 -16 4280.79 63.7290  -2
  -4   2 -15 4280.79 63.7290   1
   4  -2 -17 1331.67 44.8429  -2
  -4   2 -16 1331.67 44.8429   1
   4  -2 -18 145.690 31.0541  -2
  -4   2 -17 145.690 31.0541   1
   4  -2 -19 423.419 35.9526  -2
  -4   2 -18 423.419 35.9526   1
   4  -2 -20 5838.86 61.4360  -2
  -4   2 -19 5838.86 61.4360   1
   4  -2 -21 6418.04 68.5582  -2
  -4   2 -20 6418.04 68.5582   1
   4  -2 -22 2502.75 48.2775  -2
  -4   2 -21 2502.75 48.2775   1
   4  -2 -23 3289.15 52.5234  -2
  -4   2 -22 3289.15 52.5234   1
   4  -2 -24 10336.7 83.3394  -2
  -4   2 -23 10336.7 83.3394   1
   4  -2 -25 4000.17 58.0247  -2
  -4   2 -24 4000.17 58.0247   1
   4  -2 -26 298.791 34.9164  -2
  -4   2 -25 298.791 34.9164   1
   4  -2 -27 1374.90 55.1606  -2
  -4   2 -26 1374.90 55.1606   1
   4  -2 -28 621.079 47.9055  -2
  -4   2 -27 621.079 47.9055   1
   4  -2 -29 2218.30 63.2150  -2
  -4   2 -28 2218.30 63.2150   1
   4  -2 -30 3425.59 66.8117  -2
  -4   2 -29 3425.59 66.8117   1
   4  -2 -31 920.077 49.0030  -2
  -4   2 -30 920.077 49.0030   1
   4  -2 -32 197.271 37.6527  -2
  -4   2 -31 197.271 37.6527   1
   4  -2 -33 88.9209 39.0781  -2
  -4   2 -32 88.9209 39.0781   1
   4  -2 -34 105.785 39.7952  -2
  -4   2 -33 105.785 39.7952   1
   4  -2 -35 192.990 35.4360  -2
  -4   2 -34 192.990 35.4360   1
   4  -2 -36 171.065 38.1017  -2
  -4   2 -35 171.065 38.1017   1
   4  -2 -37 237.241 36.0471  -2
  -4   2 -36 237.241 36.0471   1
   4  -2 -38 76.9049 32.0244  -2
  -4   2 -37 76.9049 32.0244   1
   4  -2 -39 43.5551 38.1969  -2
  -4   2 -38 43.5551 38.1969   1
   4  -2 -40 204.831 36.8250  -2
  -4   2 -39 204.831 36.8250   1
   4  -2 -41 0.90638 32.5310  -2
  -4   2 -40 0.90638 32.5310   1
   4  -1 -46 4.85706 14.0095   1
   4  -1 -45 89.1174 16.6747   1
   4  -1 -44 27.9029 28.5307   1
   4  -1 -43 2.00494 27.7919   1
   4  -1 -42 13.7672 30.7970   1
   4  -1 -41 12.5842 32.1282   1
   4  -1 -40 217.571 25.9772   1
   4  -1 -39 28.1374 22.8299   1
   4  -1 -38 197.706 37.2525   1
  -4   1 -37 145.908 49.6127  -2
   4  -1 -38 145.908 49.6127   1
   4  -1 -37 14.3454 36.6720   1
  -4   1 -36 214.139 55.4196  -2
   4  -1 -37 214.139 55.4196   1
   4  -1 -36 106.538 39.4369   1
  -4   1 -35 49.5884 54.2226  -2
   4  -1 -36 49.5884 54.2226   1
   4  -1 -35 225.373 37.1029   1
  -4   1 -34 270.260 56.7638  -2
   4  -1 -35 270.260 56.7638   1
   4  -1 -34 31.8563 29.0993   1
  -4   1 -33 20.6366 52.6630  -2
   4  -1 -34 20.6366 52.6630   1
  -4   1 -32 25.6164 36.2274  -2
   4  -1 -33 25.6164 36.2274   1
  -4   1 -31 2826.92 51.1338  -2
   4  -1 -32 2826.92 51.1338   1
   4  -1 -31 450.547 28.9132   1
  -4   1 -29 175.643 35.3556  -2
   4  -1 -30 175.643 35.3556   1
   4  -1 -29 175.989 34.5983   1
  -4   1 -28 561.018 48.6952  -2
   4  -1 -29 561.018 48.6952   1
   4  -1 -28 984.985 47.1478   1
  -4   1 -27 3634.67 76.3615  -2
   4  -1 -28 3634.67 76.3615   1
   4  -1 -27 1422.44 52.3934   1
  -4   1 -26 3447.08 75.3517  -2
   4  -1 -27 3447.08 75.3517   1
   4  -1 -26 712.963 43.1385   1
  -4   1 -25 1173.80 59.6498  -2
   4  -1 -26 1173.80 59.6498   1
  -4   1 -24 2070.89 57.7855  -2
   4  -1 -25 2070.89 57.7855   1
  -4   1 -23 259.278 42.3504  -2
   4  -1 -24 259.278 42.3504   1
  -4   1  23 112.944 39.1852   1
  -4   1 -22 1813.18 54.8745  -2
   4  -1 -23 1813.18 54.8745   1
  -4   1  22 971.777 32.3443   1
  -4   1 -21 2475.42 62.0409  -2
   4  -1 -22 2475.42 62.0409   1
  -4   1  21 67.8200 32.6127   1
  -4   1 -20 2379.89 44.7067  -2
   4  -1 -21 2379.89 44.7067   1
  -4   1  20 915.520 30.4226   1
  -4   1 -19 1210.88 52.4476  -2
   4  -1 -20 1210.88 52.4476   1
  -4   1  19 217.937 36.4638   1
  -4   1 -18 158.737 31.2313  -2
   4  -1 -19 158.737 31.2313   1
  -4   1 -17 144.826 29.9528  -2
   4  -1 -18 144.826 29.9528   1
  -4   1 -16 21.2982 90.2028  -2
   4  -1 -17 21.2982 90.2028   1
  -4   1 -15 946.148 117.047  -2
   4  -1 -16 946.148 117.047   1
  -4   1 -14 1446.30 108.061  -2
   4  -1 -15 1446.30 108.061   1
  -4   1 -10 1561.42 116.251  -2
   4  -1 -11 1561.42 116.251   1
  -4   1  -9 8908.83 230.026  -2
   4  -1 -10 8908.83 230.026   1
  -4   1  -8 4162.07 162.835  -2
   4  -1  -9 4162.07 162.835   1
  -4   1  -7 470.182 99.2977  -2
   4  -1  -8 470.182 99.2977   1
  -4   1  -6 2455.95 88.3691  -2
   4  -1  -7 2455.95 88.3691   1
  -4   1  -5 7519.07 123.985  -2
   4  -1  -6 7519.07 123.985   1
  -4   1  -4 16557.3 198.158  -2
   4  -1  -5 16557.3 198.158   1
  -4   1  -3 20938.4 216.125  -2
   4  -1  -4 20938.4 216.125   1
  -4   1  -2 3839.96 107.666  -2
   4  -1  -3 3839.96 107.666   1
  -4   1  -1 7892.09 142.082  -2
   4  -1  -2 7892.09 142.082   1
  -4   1   0 3241.76 107.781  -2
   4  -1  -1 3241.76 107.781   1
  -4   1   1 1840.77 90.8737  -2
   4  -1   0 1840.77 90.8737   1
  -4   1   2 8387.15 145.560  -2
   4  -1   1 8387.15 145.560   1
  -4   1   3 4285.20 118.787  -2
   4  -1   2 4285.20 118.787   1
  -4   1   4 20742.3 250.696  -2
   4  -1   3 20742.3 250.696   1
  -4   1   5 18454.2 221.411  -2
   4  -1   4 18454.2 221.411   1
  -4   1   6 7798.29 164.861  -2
   4  -1   5 7798.29 164.861   1
  -4   1   7 2697.18 147.529  -2
   4  -1   6 2697.18 147.529   1
  -4   1   8 821.575 118.389  -2
   4  -1   7 821.575 118.389   1
  -4   1   9 2789.28 155.922  -2
   4  -1   8 2789.28 155.922   1
  -4   1  10 12334.7 294.043  -2
   4  -1   9 12334.7 294.043   1
  -4   1  11 1673.04 149.423  -2
   4  -1  10 1673.04 149.423   1
  -4   1  12 1365.84 143.162  -2
   4  -1  11 1365.84 143.162   1
  -4   1  13 1866.57 154.357  -2
   4  -1  12 1866.57 154.357   1
  -4   1  14 1308.15 142.500  -2
   4  -1  13 1308.15 142.500   1
  -4   1  15 1854.39 163.128  -2
   4  -1  14 1854.39 163.128   1
  -4   1  16 1246.80 144.869  -2
   4  -1  15 1246.80 144.869   1
  -4   1  17 180.400 113.857  -2
   4  -1  16 180.400 113.857   1
   4  -1 -18 156.133 37.6695  -2
  -4   1 -17 156.133 37.6695   1
   4  -1 -19 227.504 39.4516  -2
  -4   1 -18 227.504 39.4516   1
   4  -1 -20 1562.94 52.1794  -2
  -4   1 -19 1562.94 52.1794   1
   4  -1 -21 2960.08 46.2543  -2
  -4   1 -20 2960.08 46.2543   1
   4  -1 -22 2965.49 49.1149  -2
  -4   1 -21 2965.49 49.1149   1
   4  -1 -23 2292.14 44.1859  -2
  -4   1 -22 2292.14 44.1859   1
   4  -1 -24 564.439 37.0246  -2
  -4   1 -23 564.439 37.0246   1
  -4   1 -24 2648.44 68.6423   1
   4  -1 -25 2474.63 61.1879  -2
  -4   1 -24 2474.63 61.1879   1
  -4   1 -25 660.403 52.1482   1
   4  -1 -26 1374.65 56.9431  -2
  -4   1 -25 1374.65 56.9431   1
  -4   1 -26 2821.44 71.1397   1
   4  -1 -27 4034.91 75.1758  -2
  -4   1 -26 4034.91 75.1758   1
  -4   1 -27 3606.82 76.6162   1
   4  -1 -28 4272.29 75.5113  -2
  -4   1 -27 4272.29 75.5113   1
  -4   1 -28 560.308 36.7832   1
   4  -1 -29 717.570 80.8156  -2
  -4   1 -28 717.570 80.8156   1
  -4   1 -29 5.98347 30.7090   1
   4  -1 -30 252.492 72.9694  -2
  -4   1 -29 252.492 72.9694   1
  -4   1 -30 1713.51 45.5287   1
   4  -1 -31 2363.25 86.7983  -2
  -4   1 -30 2363.25 86.7983   1
  -4   1 -31 3479.59 55.8337   1
   4  -1 -32 3595.18 97.4964  -2
  -4   1 -31 3595.18 97.4964   1
  -4   1 -32 20.0801 27.7472   1
   4  -1 -33 11.9608 79.3870  -2
  -4   1 -32 11.9608 79.3870   1
  -4   1 -33 52.5363 28.9312   1
   4  -1 -34 18.7399 69.8934  -2
  -4   1 -33 18.7399 69.8934   1
  -4   1 -34 20.3701 26.2484   1
   4  -1 -35 175.780 67.3168  -2
  -4   1 -34 175.780 67.3168   1
  -4   1 -35 4.63496 23.6130   1
  -4   1 -36 233.713 28.7550   1
  -4   1 -37 19.2431 24.5819   1
  -4   1 -38 337.839 29.5056   1
  -4   1 -39 1.75617 24.3187   1
  -4   1 -40 132.214 23.5493   1
  -4   1 -41 0.19932 20.5370   1
  -4   1 -42 77.2232 18.7532   1
  -4   1 -43 16.7081 17.2534   1
  -4   0 -45-4.78218 20.3018  -2
   4   0 -45-4.78218 20.3018   1
  -4   0 -44 17.9421 37.1782  -2
   4   0 -44 17.9421 37.1782   1
  -4   0 -43 28.5189 39.4150  -2
   4   0 -43 28.5189 39.4150   1
  -4   0 -42 18.2438 26.9612  -2
   4   0 -42 18.2438 26.9612   1
  -4   0 -41-18.0202 29.0339  -2
   4   0 -41-18.0202 29.0339   1
  -4   0 -40 33.5958 31.9490  -2
   4   0 -40 33.5958 31.9490   1
  -4   0 -39 7.35297 33.8903  -2
   4   0 -39 7.35297 33.8903   1
  -4   0 -38 282.384 36.2924  -2
   4   0 -38 282.384 36.2924   1
  -4   0 -37 309.400 36.6893  -2
   4   0 -37 309.400 36.6893   1
  -4   0 -36 37.2668 34.5449  -2
   4   0 -36 37.2668 34.5449   1
  -4   0 -35 61.4060 35.4228  -2
   4   0 -35 61.4060 35.4228   1
  -4   0 -34 1296.84 46.1739  -2
   4   0 -34 1296.84 46.1739   1
  -4   0 -33 887.215 43.2183  -2
   4   0 -33 887.215 43.2183   1
  -4   0 -32 8735.99 81.9522  -2
   4   0 -32 8735.99 81.9522   1
  -4   0 -31 885.783 43.8031  -2
   4   0 -31 885.783 43.8031   1
  -4   0 -30 422.903 39.2609  -2
   4   0 -30 422.903 39.2609   1
  -4   0 -29 613.166 58.3339  -2
   4   0 -29 613.166 58.3339   1
  -4   0 -28 4964.93 96.7507  -2
   4   0 -28 4964.93 96.7507   1
  -4   0 -27 6962.93 73.9715  -2
   4   0 -27 6962.93 73.9715   1
  -4   0 -26 27532.6 140.144  -2
   4   0 -26 27532.6 140.144   1
  -4   0 -25 280.558 37.7774  -2
   4   0 -25 280.558 37.7774   1
  -4   0 -24 2287.89 39.1681  -2
   4   0 -24 2287.89 39.1681   1
  -4   0 -23 16547.3 81.1837  -2
   4   0 -23 16547.3 81.1837   1
  -4   0 -22 12991.7 75.3014  -2
   4   0 -22 12991.7 75.3014   1
  -4   0 -21 15.0178 24.9778  -2
   4   0 -21 15.0178 24.9778   1
   4   0 -20 39.7254 25.7490   1
  -4   0 -20 38.4807 27.7263  -2
   4   0 -20 38.4807 27.7263   1
  -4   0 -19 7007.12 145.326  -2
   4   0 -19 7007.12 145.326   1
  -4   0 -18 410.891 64.9633  -2
   4   0 -18 410.891 64.9633   1
  -4   0 -17 588.221 65.7803  -2
   4   0 -17 588.221 65.7803   1
  -4   0 -16 247.507 60.8754  -2
   4   0 -16 247.507 60.8754   1
  -4   0 -15 790.898 69.7653  -2
   4   0 -15 790.898 69.7653   1
  -4   0 -14 508.877 61.8249  -2
   4   0 -14 508.877 61.8249   1
  -4   0 -13 3041.36 104.298  -2
   4   0 -13 3041.36 104.298   1
  -4   0 -12 462.244 88.0606  -2
   4   0 -12 462.244 88.0606   1
  -4   0 -11 7463.23 216.574  -2
   4   0 -11 7463.23 216.574   1
  -4   0 -10 7993.73 152.644  -2
   4   0 -10 7993.73 152.644   1
  -4   0  -9 481.803 63.2837  -2
   4   0  -9 481.803 63.2837   1
  -4   0  -8 1994.47 91.5496  -2
   4   0  -8 1994.47 91.5496   1
  -4   0  -7 1501.68 86.9538  -2
   4   0  -7 1501.68 86.9538   1
  -4   0  -6 440.379 63.2019  -2
   4   0  -6 440.379 63.2019   1
  -4   0  -5 7858.61 161.995  -2
   4   0  -5 7858.61 161.995   1
  -4   0  -4 2075.07 101.074  -2
   4   0  -4 2075.07 101.074   1
  -4   0  -3 21142.9 253.438  -2
   4   0  -3 21142.9 253.438   1
  -4   0  -2 6108.39 151.349  -2
   4   0  -2 6108.39 151.349   1
  -4   0  -1 9635.30 190.526  -2
   4   0  -1 9635.30 190.526   1
  -4   0   0 12624.5 213.397  -2
   4   0   0 12624.5 213.397   1
  -4   0   1 9959.14 197.523  -2
   4   0   1 9959.14 197.523   1
  -4   0   2 6486.49 160.975  -2
   4   0   2 6486.49 160.975   1
  -4   0   3 21261.4 284.588  -2
   4   0   3 21261.4 284.588   1
  -4   0   4 2011.76 167.995  -2
   4   0   4 2011.76 167.995   1
  -4   0   5 8129.73 276.719  -2
   4   0   5 8129.73 276.719   1
  -4   0   6 412.090 120.314  -2
   4   0   6 412.090 120.314   1
  -4   0   7 2047.67 173.651  -2
   4   0   7 2047.67 173.651   1
  -4   0   8 2181.98 173.491  -2
   4   0   8 2181.98 173.491   1
  -4   0   9 525.881 120.330  -2
   4   0   9 525.881 120.330   1
  -4   0  10 9247.48 290.962  -2
   4   0  10 9247.48 290.962   1
  -4   0  11 10132.3 310.278  -2
   4   0  11 10132.3 310.278   1
  -4   0  12 313.026 131.678  -2
   4   0  12 313.026 131.678   1
  -4   0  13 3901.18 209.596  -2
   4   0  13 3901.18 209.596   1
  -4   0  14 371.483 119.220  -2
   4   0  14 371.483 119.220   1
  -4   0  15 1031.87 134.346  -2
   4   0  15 1031.87 134.346   1
  -4   0  16 370.592 117.900  -2
   4   0  16 370.592 117.900   1
  -4   0  17 682.762 143.780  -2
   4   0  17 682.762 143.780   1
  -4   0  18 703.854 152.343  -2
   4   0  18 703.854 152.343   1
  -4   0  19 8345.72 300.780  -2
   4   0  19 8345.72 300.780   1
   4   0 -20-7.29971 40.2010  -2
  -4   0 -20-7.29971 40.2010   1
   4   0 -21 92.7273 37.9188  -2
  -4   0 -21 92.7273 37.9188   1
   4   0 -22 14498.0 117.389  -2
  -4   0 -22 14498.0 117.389   1
   4   0 -23 17593.1 128.259  -2
  -4   0 -23 17593.1 128.259   1
   4   0 -24 2379.30 64.2257  -2
  -4   0 -24 2379.30 64.2257   1
   4   0 -25 404.657 49.9234  -2
  -4   0 -25 404.657 49.9234   1
   4   0 -26 30965.7 168.158  -2
  -4   0 -26 30965.7 168.158   1
   4   0 -27 7305.29 100.267  -2
  -4   0 -27 7305.29 100.267   1
   4   0 -28 5267.27 87.1911  -2
  -4   0 -28 5267.27 87.1911   1
   4   0 -29 756.807 55.5899  -2
  -4   0 -29 756.807 55.5899   1
   4   0 -30 545.566 53.5489  -2
  -4   0 -30 545.566 53.5489   1
   4   0 -31 1238.48 45.5166  -2
  -4   0 -31 1238.48 45.5166   1
   4   0 -32 9230.12 77.7990  -2
  -4   0 -32 9230.12 77.7990   1
   4   0 -33 1103.56 42.4408  -2
  -4   0 -33 1103.56 42.4408   1
   4   0 -34 1583.82 44.8530  -2
  -4   0 -34 1583.82 44.8530   1
   4   0 -35 102.691 31.1597  -2
  -4   0 -35 102.691 31.1597   1
   4   0 -36 33.9365 31.6839  -2
  -4   0 -36 33.9365 31.6839   1
   4   0 -37 402.751 32.9177  -2
  -4   0 -37 402.751 32.9177   1
   4   0 -38 319.110 30.4056  -2
  -4   0 -38 319.110 30.4056   1
   4   0 -39 50.6958 27.0482  -2
  -4   0 -39 50.6958 27.0482   1
   4   0 -40 64.0861 25.8764  -2
  -4   0 -40 64.0861 25.8764   1
   4   0 -41-7.07772 23.9002  -2
  -4   0 -41-7.07772 23.9002   1
   4   0 -42 18.4194 25.5442  -2
  -4   0 -42 18.4194 25.5442   1
   4   0 -43 17.1536 24.5419  -2
  -4   0 -43 17.1536 24.5419   1
   4   0 -44 43.3963 21.5611  -2
  -4   0 -44 43.3963 21.5611   1
   4   0 -45 4.30797 37.0780  -2
  -4   0 -45 4.30797 37.0780   1
  -4  -1 -48 185.034 25.7219  -2
   4   1 -47 185.034 25.7219   1
  -4  -1 -44 27.1451 22.1979  -2
   4   1 -43 27.1451 22.1979   1
  -4  -1 -43 47.8991 26.0589  -2
   4   1 -42 47.8991 26.0589   1
  -4  -1 -42 194.873 31.2796  -2
   4   1 -41 194.873 31.2796   1
  -4  -1 -41 103.370 26.4300  -2
   4   1 -40 103.370 26.4300   1
  -4  -1 -40 86.4957 31.0717  -2
   4   1 -39 86.4957 31.0717   1
  -4  -1 -39 95.0419 34.0162  -2
   4   1 -38 95.0419 34.0162   1
  -4  -1 -38 67.6056 26.6318  -2
   4   1 -37 67.6056 26.6318   1
  -4  -1 -37 412.952 35.7051  -2
   4   1 -36 412.952 35.7051   1
  -4  -1 -36 1123.60 43.6476  -2
   4   1 -35 1123.60 43.6476   1
  -4  -1 -35 659.246 35.6947  -2
   4   1 -34 659.246 35.6947   1
  -4  -1 -34 818.074 42.6621  -2
   4   1 -33 818.074 42.6621   1
  -4  -1 -33 385.589 59.9220  -2
   4   1 -32 385.589 59.9220   1
  -4  -1 -32 2353.61 86.2007  -2
   4   1 -31 2353.61 86.2007   1
  -4  -1 -31 54.3936 52.4945  -2
   4   1 -30 54.3936 52.4945   1
  -4  -1 -30 1614.85 50.1505  -2
   4   1 -29 1614.85 50.1505   1
  -4  -1 -29 3031.41 61.0785  -2
   4   1 -28 3031.41 61.0785   1
  -4  -1 -28 6548.92 80.2026  -2
   4   1 -27 6548.92 80.2026   1
  -4  -1 -27 141.561 32.0633  -2
   4   1 -26 141.561 32.0633   1
  -4  -1 -26 143.858 30.5940  -2
   4   1 -25 143.858 30.5940   1
  -4  -1 -25 3041.54 46.2828  -2
   4   1 -24 3041.54 46.2828   1
  -4  -1 -24 4918.45 54.3308  -2
   4   1 -23 4918.45 54.3308   1
  -4  -1 -23 1448.84 46.0239  -2
   4   1 -22 1448.84 46.0239   1
  -4  -1 -22 247.543 31.5241  -2
   4   1 -21 247.543 31.5241   1
  -4  -1 -21 716.206 35.4185  -2
   4   1 -20 716.206 35.4185   1
  -4  -1 -20 359.161 41.8773  -2
   4   1 -19 359.161 41.8773   1
  -4  -1 -19 697.432 110.795  -2
   4   1 -18 697.432 110.795   1
  -4  -1 -18 1078.43 122.744  -2
   4   1 -17 1078.43 122.744   1
  -4  -1 -17 2395.00 162.420  -2
   4   1 -16 2395.00 162.420   1
  -4  -1 -16 3499.75 177.652  -2
   4   1 -15 3499.75 177.652   1
  -4  -1 -15 2966.93 169.170  -2
   4   1 -14 2966.93 169.170   1
  -4  -1 -14 1644.94 145.557  -2
   4   1 -13 1644.94 145.557   1
  -4  -1 -13 1227.21 118.627  -2
   4   1 -12 1227.21 118.627   1
  -4  -1 -12 2393.03 160.899  -2
   4   1 -11 2393.03 160.899   1
  -4  -1 -11 3376.27 170.973  -2
   4   1 -10 3376.27 170.973   1
  -4  -1 -10 13680.8 317.594  -2
   4   1  -9 13680.8 317.594   1
  -4  -1  -9 5511.46 218.435  -2
   4   1  -8 5511.46 218.435   1
  -4  -1  -8 14965.0 338.591  -2
   4   1  -7 14965.0 338.591   1
  -4  -1  -7 6765.06 243.319  -2
   4   1  -6 6765.06 243.319   1
  -4  -1  -6 6375.48 174.935  -2
   4   1  -5 6375.48 174.935   1
  -4  -1  -5 3048.28 93.7563  -2
   4   1  -4 3048.28 93.7563   1
  -4  -1  -4 10525.1 157.643  -2
   4   1  -3 10525.1 157.643   1
  -4  -1  -3 22747.4 260.552  -2
   4   1  -2 22747.4 260.552   1
  -4  -1  -2 33351.7 279.872  -2
   4   1  -1 33351.7 279.872   1
  -4  -1  -1 1570.85 81.8107  -2
   4   1   0 1570.85 81.8107   1
  -4  -1   0 1856.34 101.659  -2
   4   1   1 1856.34 101.659   1
  -4  -1   1 30619.2 325.975  -2
   4   1   2 30619.2 325.975   1
  -4  -1   2 22770.3 214.698  -2
   4   1   3 22770.3 214.698   1
  -4  -1   3 11110.6 248.840  -2
   4   1   4 11110.6 248.840   1
  -4  -1   4 3641.83 218.283  -2
   4   1   5 3641.83 218.283   1
  -4  -1   5 6229.71 265.571  -2
   4   1   6 6229.71 265.571   1
  -4  -1   6 6515.83 209.953  -2
   4   1   7 6515.83 209.953   1
  -4  -1   7 17483.4 429.344  -2
   4   1   8 17483.4 429.344   1
  -4  -1   9 14703.6 385.346  -2
   4   1  10 14703.6 385.346   1
  -4  -1  10 3649.09 215.077  -2
   4   1  11 3649.09 215.077   1
  -4  -1  11 3479.27 222.063  -2
   4   1  12 3479.27 222.063   1
  -4  -1  12 1698.70 174.703  -2
   4   1  13 1698.70 174.703   1
  -4  -1  13 2236.68 182.836  -2
   4   1  14 2236.68 182.836   1
  -4  -1  14 3178.22 207.718  -2
   4   1  15 3178.22 207.718   1
  -4  -1  15 4563.12 237.198  -2
   4   1  16 4563.12 237.198   1
  -4  -1  16 2291.48 191.143  -2
   4   1  17 2291.48 191.143   1
  -4  -1  17 1369.30 178.291  -2
   4   1  18 1369.30 178.291   1
  -4  -1  18 834.520 158.949  -2
   4   1  19 834.520 158.949   1
  -4  -1  19 521.782 132.763  -2
   4   1  20 521.782 132.763   1
   4   1 -20 836.139 47.7510  -2
  -4  -1 -21 836.139 47.7510   1
   4   1 -21 256.223 41.0250  -2
  -4  -1 -22 256.223 41.0250   1
   4   1 -22 1735.34 58.4465  -2
  -4  -1 -23 1735.34 58.4465   1
   4   1 -23 5842.94 88.1293  -2
  -4  -1 -24 5842.94 88.1293   1
   4   1 -24 3910.24 76.1550  -2
  -4  -1 -25 3910.24 76.1550   1
   4   1 -25 133.004 41.5757  -2
  -4  -1 -26 133.004 41.5757   1
   4   1 -26 145.731 43.6004  -2
  -4  -1 -27 145.731 43.6004   1
   4   1 -27 7312.85 102.409  -2
  -4  -1 -28 7312.85 102.409   1
   4   1 -28 3509.41 79.3472  -2
  -4  -1 -29 3509.41 79.3472   1
   4   1 -29 1451.79 62.4308  -2
  -4  -1 -30 1451.79 62.4308   1
   4   1 -30 6.49066 46.6860  -2
  -4  -1 -31 6.49066 46.6860   1
   4   1 -31 2687.79 75.0827  -2
  -4  -1 -32 2687.79 75.0827   1
   4   1 -32 448.559 51.1050  -2
  -4  -1 -33 448.559 51.1050   1
   4   1 -33 1180.38 58.4785  -2
  -4  -1 -34 1180.38 58.4785   1
   4   1 -34 905.083 55.5232  -2
  -4  -1 -35 905.083 55.5232   1
   4   1 -35 1537.25 45.2431  -2
  -4  -1 -36 1537.25 45.2431   1
   4   1 -36 379.559 33.1057  -2
  -4  -1 -37 379.559 33.1057   1
   4   1 -37 87.4961 29.1489  -2
  -4  -1 -38 87.4961 29.1489   1
   4   1 -38 113.801 28.8734  -2
  -4  -1 -39 113.801 28.8734   1
   4   1 -39 37.4109 26.5634  -2
  -4  -1 -40 37.4109 26.5634   1
   4   1 -40 167.711 26.5983  -2
  -4  -1 -41 167.711 26.5983   1
   4   1 -41 248.485 25.4451  -2
  -4  -1 -42 248.485 25.4451   1
   4   1 -42 78.9387 21.4004  -2
  -4  -1 -43 78.9387 21.4004   1
   4   1 -43 13.2156 18.6778  -2
  -4  -1 -44 13.2156 18.6778   1
   4   1 -44 36.1582 25.7964  -2
  -4  -1 -45 36.1582 25.7964   1
   4   1 -45 8.05364 33.8302  -2
  -4  -1 -46 8.05364 33.8302   1
  -4  -2 -48 344.073 26.9671  -2
   4   2 -46 344.073 26.9671   1
  -4  -2 -47 76.8641 28.9073  -2
   4   2 -45 76.8641 28.9073   1
  -4  -2 -46 21.8661 29.9899  -2
   4   2 -44 21.8661 29.9899   1
  -4  -2 -44 37.7939 29.7612  -2
   4   2 -42 37.7939 29.7612   1
  -4  -2 -43 33.2256 32.5379  -2
   4   2 -41 33.2256 32.5379   1
  -4  -2 -42 79.5377 35.3439  -2
   4   2 -40 79.5377 35.3439   1
  -4  -2 -41 234.444 39.3551  -2
   4   2 -39 234.444 39.3551   1
  -4  -2 -40 164.028 41.7219  -2
   4   2 -38 164.028 41.7219   1
  -4  -2 -39 168.524 41.5889  -2
   4   2 -37 168.524 41.5889   1
  -4  -2 -38 349.144 44.8727  -2
   4   2 -36 349.144 44.8727   1
  -4  -2 -37 302.315 46.1873  -2
   4   2 -35 302.315 46.1873   1
  -4  -2 -36 2478.44 65.6759  -2
   4   2 -34 2478.44 65.6759   1
  -4  -2 -35 132.057 45.4138  -2
   4   2 -33 132.057 45.4138   1
  -4  -2 -32 12850.2 125.306  -2
   4   2 -30 12850.2 125.306   1
  -4  -2 -31 2764.02 72.9455  -2
   4   2 -29 2764.02 72.9455   1
  -4  -2 -30 20602.3 159.124  -2
   4   2 -28 20602.3 159.124   1
  -4  -2 -29 4925.02 92.3224  -2
   4   2 -27 4925.02 92.3224   1
  -4  -2 -28 5880.81 96.3061  -2
   4   2 -26 5880.81 96.3061   1
  -4  -2 -27 13414.0 134.592  -2
   4   2 -25 13414.0 134.592   1
  -4  -2 -26 3472.98 78.7123  -2
   4   2 -24 3472.98 78.7123   1
  -4  -2 -25 6667.46 98.6959  -2
   4   2 -23 6667.46 98.6959   1
  -4  -2 -24 2382.62 64.6194  -2
   4   2 -22 2382.62 64.6194   1
  -4  -2 -23 225.331 42.2517  -2
   4   2 -21 225.331 42.2517   1
  -4  -2 -22 1842.68 62.0187  -2
   4   2 -20 1842.68 62.0187   1
  -4  -2 -21 94.1430 40.2768  -2
   4   2 -19 94.1430 40.2768   1
  -4  -2 -20 387.588 44.6976  -2
   4   2 -18 387.588 44.6976   1
  -4  -2 -19 160.701 94.7740  -2
   4   2 -17 160.701 94.7740   1
  -4  -2 -18 186.430 92.4537  -2
   4   2 -16 186.430 92.4537   1
  -4  -2 -17 1783.39 139.501  -2
   4   2 -15 1783.39 139.501   1
  -4  -2 -16 701.503 110.572  -2
   4   2 -14 701.503 110.572   1
  -4  -2 -15 355.610 101.149  -2
   4   2 -13 355.610 101.149   1
  -4  -2 -14 1189.81 130.505  -2
   4   2 -12 1189.81 130.505   1
  -4  -2 -13 2117.06 150.895  -2
   4   2 -11 2117.06 150.895   1
  -4  -2 -12 148.319 88.9262  -2
   4   2 -10 148.319 88.9262   1
  -4  -2 -11 4877.34 209.199  -2
   4   2  -9 4877.34 209.199   1
  -4  -2 -10 2523.72 165.112  -2
   4   2  -8 2523.72 165.112   1
  -4  -2  -9 16859.5 360.377  -2
   4   2  -7 16859.5 360.377   1
  -4  -2  -8 4838.44 207.341  -2
   4   2  -6 4838.44 207.341   1
  -4  -2  -7 8150.96 260.514  -2
   4   2  -5 8150.96 260.514   1
  -4  -2  -6 1718.96 147.298  -2
   4   2  -4 1718.96 147.298   1
  -4  -2  -5 4885.73 218.056  -2
   4   2  -3 4885.73 218.056   1
  -4  -2  -4 7527.42 263.817  -2
   4   2  -2 7527.42 263.817   1
  -4  -2  -3 1047.18 131.905  -2
   4   2  -1 1047.18 131.905   1
  -4  -2  -2 34249.7 527.594  -2
   4   2   0 34249.7 527.594   1
  -4  -2  -1 686.855 138.720  -2
   4   2   1 686.855 138.720   1
  -4  -2   0 32962.1 528.012  -2
   4   2   2 32962.1 528.012   1
  -4  -2   1 1522.62 158.292  -2
   4   2   3 1522.62 158.292   1
  -4  -2   2 6570.32 259.682  -2
   4   2   4 6570.32 259.682   1
  -4  -2   3 5372.99 251.837  -2
   4   2   5 5372.99 251.837   1
  -4  -2   4 2016.01 177.397  -2
   4   2   6 2016.01 177.397   1
  -4  -2   5 8627.42 304.904  -2
   4   2   7 8627.42 304.904   1
  -4  -2   6 4941.71 237.614  -2
   4   2   8 4941.71 237.614   1
  -4  -2   7 20159.9 451.671  -2
   4   2   9 20159.9 451.671   1
  -4  -2   8 3095.50 205.517  -2
   4   2  10 3095.50 205.517   1
  -4  -2   9 7188.78 296.725  -2
   4   2  11 7188.78 296.725   1
  -4  -2  12 1427.26 172.023  -2
   4   2  14 1427.26 172.023   1
  -4  -2  13 506.397 148.774  -2
   4   2  15 506.397 148.774   1
  -4  -2  14 1297.50 173.417  -2
   4   2  16 1297.50 173.417   1
  -4  -2  15 1952.79 195.090  -2
   4   2  17 1952.79 195.090   1
  -4  -2  16 109.678 124.332  -2
   4   2  18 109.678 124.332   1
  -4  -2  17 115.884 111.664  -2
   4   2  19 115.884 111.664   1
  -4  -2  18 478.154 147.518  -2
   4   2  20 478.154 147.518   1
  -4  -2  19 99.1583 45.0704  -2
   4   2  21 99.1583 45.0704   1
  -4  -2  20 2365.60 79.3166  -2
   4   2  22 2365.60 79.3166   1
  -4  -2  21 135.889 54.7704  -2
   4   2  23 135.889 54.7704   1
   4   2 -22 2343.43 59.4723  -2
  -4  -2 -24 2343.43 59.4723   1
   4   2 -23 7787.19 125.516  -2
  -4  -2 -25 7787.19 125.516   1
   4   2 -24 3809.91 70.6469  -2
  -4  -2 -26 3809.91 70.6469   1
   4   2 -25 12837.6 113.502  -2
  -4  -2 -27 12837.6 113.502   1
   4   2 -26 6506.03 89.3716  -2
  -4  -2 -28 6506.03 89.3716   1
   4   2 -27 5749.93 87.6957  -2
  -4  -2 -29 5749.93 87.6957   1
   4   2 -28 21449.3 142.352  -2
  -4  -2 -30 21449.3 142.352   1
   4   2 -29 2572.91 69.3613  -2
  -4  -2 -31 2572.91 69.3613   1
   4   2 -30 13016.3 109.663  -2
  -4  -2 -32 13016.3 109.663   1
   4   2 -31 418.104 50.4000  -2
  -4  -2 -33 418.104 50.4000   1
   4   2 -32 1481.87 55.2847  -2
  -4  -2 -34 1481.87 55.2847   1
   4   2 -33 158.527 42.5112  -2
  -4  -2 -35 158.527 42.5112   1
   4   2 -34 2572.94 59.0555  -2
  -4  -2 -36 2572.94 59.0555   1
   4   2 -35 222.552 41.3490  -2
  -4  -2 -37 222.552 41.3490   1
   4   2 -36 351.667 40.5971  -2
  -4  -2 -38 351.667 40.5971   1
   4   2 -37 153.978 27.2320  -2
  -4  -2 -39 153.978 27.2320   1
   4   2 -38 151.146 26.0752  -2
  -4  -2 -40 151.146 26.0752   1
   4   2 -39 163.581 24.0657  -2
  -4  -2 -41 163.581 24.0657   1
  -4  -2 -42 67.5936 23.5574   1
   4   2 -40 83.1401 30.6820  -2
  -4  -2 -42 83.1401 30.6820   1
  -4  -2 -43 16.4542 20.7473   1
   4   2 -41-8.07766 28.0496  -2
  -4  -2 -43-8.07766 28.0496   1
   4   2 -42-6.16156 27.0328  -2
  -4  -2 -44-6.16156 27.0328   1
   4   2 -43 262.182 38.6474  -2
  -4  -2 -45 262.182 38.6474   1
   4   2 -44 15.5166 30.7217  -2
  -4  -2 -46 15.5166 30.7217   1
   4   2 -45 61.0729 27.4643  -2
  -4  -2 -47 61.0729 27.4643   1
   4   3 -44 4.06667 16.9601   1
   4   3 -43 50.3700 21.5183   1
   4   3 -42 39.2229 22.3316   1
   4   3 -41 313.763 31.9285   1
   4   3 -40-1.70135 15.0944   1
   4   3 -39 50.2761 17.8272   1
   4   3 -38 10.8879 23.2410   1
   4   3 -37 68.1731 23.7807   1
   4   3 -36 22.8149 24.2193   1
   4   3 -35 480.668 33.3939   1
   4   3 -34 508.511 34.9710   1
   4   3 -33 3.59010 27.5828   1
  -4  -3 -32 1658.14 57.4038  -2
   4   3 -30 1658.14 57.4038   1
  -4  -3 -31 2604.29 67.3951  -2
   4   3 -29 2604.29 67.3951   1
   4   3 -28-17.2315 35.8041   1
   4   3 -27 1760.96 50.6059   1
  -4  -3 -28 2933.69 72.2730  -2
   4   3 -26 2933.69 72.2730   1
  -4  -3 -27 2964.72 72.8368  -2
   4   3 -25 2964.72 72.8368   1
   4   3 -24 49.7293 38.7476   1
   4   3 -23 868.379 41.4140   1
  -4  -3 -24 1183.50 53.1536  -2
   4   3 -22 1183.50 53.1536   1
   4   3 -21 225.757 91.4569   1
  -4  -3 -23 221.127 48.0724  -2
   4   3 -21 221.127 48.0724   1
   4   3 -20 196.023 81.3257   1
  -4  -3 -22 25.6979 45.2709  -2
   4   3 -20 25.6979 45.2709   1
   4   3 -19 184.887 76.6108   1
  -4  -3 -21 367.725 45.2224  -2
   4   3 -19 367.725 45.2224   1
   4   3 -18 427.805 33.6337   1
   4   3 -17 145.889 26.7125   1
   4   3 -16 590.552 88.5858   1
  -4  -3 -18 1493.78 56.2171  -2
   4   3 -16 1493.78 56.2171   1
   4   3 -15 102.359 75.9626   1
  -4  -3 -17 359.261 47.7635  -2
   4   3 -15 359.261 47.7635   1
   4   3 -14 1569.92 110.607   1
  -4  -3 -16 3765.20 73.4498  -2
   4   3 -14 3765.20 73.4498   1
   4   3 -13 3254.65 140.141   1
  -4  -3 -14 5058.17 179.007  -2
   4   3 -12 5058.17 179.007   1
  -4  -3 -13 3398.74 165.353  -2
   4   3 -11 3398.74 165.353   1
  -4  -3 -12 2114.14 141.498  -2
   4   3 -10 2114.14 141.498   1
  -4  -3 -11 1603.85 131.495  -2
   4   3  -9 1603.85 131.495   1
  -4  -3 -10 933.327 115.299  -2
   4   3  -8 933.327 115.299   1
  -4  -3  -9 839.730 111.047  -2
   4   3  -7 839.730 111.047   1
  -4  -3  -8 2898.74 152.022  -2
   4   3  -6 2898.74 152.022   1
   4   3  -5 2207.85 133.763   1
   4   3  -4 4112.19 160.085   1
  -4  -3  -5 7090.90 199.424  -2
   4   3  -3 7090.90 199.424   1
  -4  -3  -4 2740.70 141.194  -2
   4   3  -2 2740.70 141.194   1
  -4  -3  -3 2832.10 147.927  -2
   4   3  -1 2832.10 147.927   1
  -4  -3  -2 6569.91 206.695  -2
   4   3   0 6569.91 206.695   1
  -4  -3  -1 4372.76 1847.95  -2
   4   3   1 4372.76 1847.95   1
  -4  -3   0 6567.23 239.110  -2
   4   3   2 6567.23 239.110   1
  -4  -3   1 4392.71 204.139  -2
   4   3   3 4392.71 204.139   1
  -4  -3   2 3937.01 189.062  -2
   4   3   4 3937.01 189.062   1
  -4  -3   3 7179.48 227.673  -2
   4   3   5 7179.48 227.673   1
  -4  -3   4 8335.40 247.613  -2
   4   3   6 8335.40 247.613   1
  -4  -3   5 5767.10 227.513  -2
   4   3   7 5767.10 227.513   1
  -4  -3   6 3568.83 181.810  -2
   4   3   8 3568.83 181.810   1
  -4  -3   7 2170.63 167.509  -2
   4   3   9 2170.63 167.509   1
  -4  -3   8 1035.37 138.572  -2
   4   3  10 1035.37 138.572   1
  -4  -3   9 2238.28 181.095  -2
   4   3  11 2238.28 181.095   1
  -4  -3  10 3523.61 195.967  -2
   4   3  12 3523.61 195.967   1
  -4  -3  11 4607.12 208.776  -2
   4   3  13 4607.12 208.776   1
  -4  -3  12 5549.26 229.303  -2
   4   3  14 5549.26 229.303   1
  -4  -3  13 6633.90 249.133  -2
   4   3  15 6633.90 249.133   1
  -4  -3  14 4505.16 96.2274  -2
   4   3  16 4505.16 96.2274   1
  -4  -3  15 371.107 68.9419  -2
   4   3  17 371.107 68.9419   1
  -4  -3  16 1348.10 81.9573  -2
   4   3  18 1348.10 81.9573   1
  -4  -3  17 274.679 68.2682  -2
   4   3  19 274.679 68.2682   1
  -4  -3  18 590.952 68.9832  -2
   4   3  20 590.952 68.9832   1
  -4  -3  19 540.878 59.5542  -2
   4   3  21 540.878 59.5542   1
  -4  -3  20 93.0056 61.1096  -2
   4   3  22 93.0056 61.1096   1
  -4  -3  21 226.489 69.8618  -2
   4   3  23 226.489 69.8618   1
  -4  -3  22 1213.38 68.2447  -2
   4   3  24 1213.38 68.2447   1
  -4  -3  23 1205.59 77.9957  -2
   4   3  25 1205.59 77.9957   1
  -4  -3  24 405.698 68.5682  -2
   4   3  26 405.698 68.5682   1
  -4  -3  25 3765.43 93.4852  -2
   4   3  27 3765.43 93.4852   1
  -4  -3  26 4003.88 95.6741  -2
   4   3  28 4003.88 95.6741   1
  -4  -3  27 3251.11 86.1579  -2
   4   3  29 3251.11 86.1579   1
  -4  -3  28 219.626 63.8232  -2
   4   3  30 219.626 63.8232   1
  -4  -3  29 2034.94 75.6960  -2
   4   3  31 2034.94 75.6960   1
  -4  -3 -32 1720.87 69.2431   1
  -4  -3 -33 839.591 57.5640   1
  -4  -3 -34 2673.82 74.9549   1
  -4  -3 -35 242.560 50.1004   1
  -4  -3 -36 26.0304 41.0347   1
  -4  -3 -37 27.6642 43.5426   1
  -4  -3 -38 9.76008 37.8534   1
  -4  -3 -39 137.810 38.6377   1
  -4  -3 -40 36.0672 36.8211   1
  -4  -3 -41 24.9074 18.5730   1
  -4  -3 -42 95.8759 17.9748   1
  -4  -3 -43 47.3635 30.4807   1
  -4  -3 -44 113.441 28.0330   1
  -4  -3 -45 43.8601 24.6990   1
  -4  -3 -46 44.3161 20.8868   1
  -4  -3 -47 51.6679 16.8223   1
  -4  -4 -43 11.4434 26.7380  -2
   4   4 -40 11.4434 26.7380   1
  -4  -4 -42 46.8425 29.6935  -2
   4   4 -39 46.8425 29.6935   1
  -4  -4 -41 11.7707 31.1717  -2
   4   4 -38 11.7707 31.1717   1
  -4  -4 -40 12.6121 34.3158  -2
   4   4 -37 12.6121 34.3158   1
  -4  -4 -39 62.0778 36.2699  -2
   4   4 -36 62.0778 36.2699   1
  -4  -4 -38 34.4975 38.7710  -2
   4   4 -35 34.4975 38.7710   1
  -4  -4 -37 58.8190 39.1453  -2
   4   4 -34 58.8190 39.1453   1
  -4  -4 -36 262.423 33.3989  -2
   4   4 -33 262.423 33.3989   1
  -4  -4 -35 2323.49 48.5618  -2
   4   4 -32 2323.49 48.5618   1
  -4  -4 -34 1472.49 38.8190  -2
   4   4 -31 1472.49 38.8190   1
  -4  -4 -33 1817.50 65.6529  -2
   4   4 -30 1817.50 65.6529   1
  -4  -4 -31 263.694 41.6917  -2
   4   4 -28 263.694 41.6917   1
  -4  -4 -30 4951.48 86.2408  -2
   4   4 -27 4951.48 86.2408   1
  -4  -4 -29 5542.21 82.9984  -2
   4   4 -26 5542.21 82.9984   1
  -4  -4 -28 260.885 49.0243  -2
   4   4 -25 260.885 49.0243   1
  -4  -4 -27 1094.82 54.5997  -2
   4   4 -24 1094.82 54.5997   1
  -4  -4 -26 418.861 47.3488  -2
   4   4 -23 418.861 47.3488   1
  -4  -4 -25 139.397 30.8539  -2
   4   4 -22 139.397 30.8539   1
  -4  -4 -24 453.958 35.7525  -2
   4   4 -21 453.958 35.7525   1
  -4  -4 -23 1829.36 48.4176  -2
   4   4 -20 1829.36 48.4176   1
  -4  -4 -22 512.309 35.5585  -2
   4   4 -19 512.309 35.5585   1
  -4  -4 -21 331.314 34.1083  -2
   4   4 -18 331.314 34.1083   1
  -4  -4 -20 586.709 35.2717  -2
   4   4 -17 586.709 35.2717   1
  -4  -4 -19 435.207 35.2512  -2
   4   4 -16 435.207 35.2512   1
  -4  -4 -18 208.850 30.6811  -2
   4   4 -15 208.850 30.6811   1
  -4  -4 -17 523.202 33.1064  -2
   4   4 -14 523.202 33.1064   1
  -4  -4 -16 2141.61 47.0478  -2
   4   4 -13 2141.61 47.0478   1
  -4  -4 -15 349.368 43.5282  -2
   4   4 -12 349.368 43.5282   1
  -4  -4 -14 270.627 41.8367  -2
   4   4 -11 270.627 41.8367   1
  -4  -4 -13 671.610 52.6870  -2
   4   4 -10 671.610 52.6870   1
  -4  -4 -12 835.330 58.8750  -2
   4   4  -9 835.330 58.8750   1
  -4  -4 -11 1057.86 61.7281  -2
   4   4  -8 1057.86 61.7281   1
  -4  -4 -10 5727.95 103.017  -2
   4   4  -7 5727.95 103.017   1
  -4  -4  -9 6968.53 111.394  -2
   4   4  -6 6968.53 111.394   1
  -4  -4  -8 5335.90 103.229  -2
   4   4  -5 5335.90 103.229   1
  -4  -4  -7 3036.44 87.4142  -2
   4   4  -4 3036.44 87.4142   1
  -4  -4  -6 5745.40 102.249  -2
   4   4  -3 5745.40 102.249   1
  -4  -4  -5 3791.38 192.019  -2
   4   4  -2 3791.38 192.019   1
  -4  -4  -4 1587.84 149.941  -2
   4   4  -1 1587.84 149.941   1
  -4  -4  -3 5611.48 241.270  -2
   4   4   0 5611.48 241.270   1
  -4  -4  -2 5562.59 226.985  -2
   4   4   1 5562.59 226.985   1
  -4  -4  -1 4267.61 202.417  -2
   4   4   2 4267.61 202.417   1
  -4  -4   0 4611.18 221.791  -2
   4   4   3 4611.18 221.791   1
  -4  -4   1 5960.57 224.487  -2
   4   4   4 5960.57 2244.87   1
  -4  -4   2 4825.56 225.064  -2
   4   4   5 4825.56 225.064   1
  -4  -4   3 6441.43 116.046  -2
   4   4   6 6441.43 116.046   1
  -4  -4   4 3081.73 86.3596  -2
   4   4   7 3081.73 86.3596   1
  -4  -4   5 4764.64 98.8670  -2
   4   4   8 4764.64 98.8670   1
  -4  -4   6 7962.52 122.451  -2
   4   4   9 7962.52 122.451   1
  -4  -4   7 5391.23 112.468  -2
   4   4  10 5391.23 112.468   1
  -4  -4   8 1778.73 75.2582  -2
   4   4  11 1778.73 75.2582   1
  -4  -4   9 835.434 70.8649  -2
   4   4  12 835.434 70.8649   1
  -4  -4  10 903.450 62.5362  -2
   4   4  13 903.450 62.5362   1
  -4  -4  11 225.214 64.5650  -2
   4   4  14 225.214 64.5650   1
  -4  -4  12 589.536 64.4452  -2
   4   4  15 589.536 64.4452   1
  -4  -4  13 2359.54 79.7884  -2
   4   4  16 2359.54 79.7884   1
  -4  -4  14 369.167 60.3145  -2
   4   4  17 369.167 60.3145   1
  -4  -4  15 147.203 60.3092  -2
   4   4  18 147.203 60.3092   1
  -4  -4  16 375.090 62.9508  -2
   4   4  19 375.090 62.9508   1
  -4  -4  17 788.585 66.3464  -2
   4   4  20 788.585 66.3464   1
   4   4  21 157.142 126.218   1
  -4  -4  18 233.590 60.5709  -2
   4   4  21 233.590 60.5709   1
  -4  -4  19 833.729 80.3134  -2
   4   4  22 833.729 80.3134   1
  -4  -4  20 1596.44 94.7598  -2
   4   4  23 1596.44 94.7598   1
  -4  -4  21 624.351 68.3443  -2
   4   4  24 624.351 68.3443   1
  -4  -4  22 118.810 72.6703  -2
   4   4  25 118.810 72.6703   1
  -4  -4  23 415.798 63.7582  -2
   4   4  26 415.798 63.7582   1
  -4  -4  24 1005.79 84.0312  -2
   4   4  27 1005.79 84.0312   1
  -4  -4  25 127.462 73.6209  -2
   4   4  28 127.462 73.6209   1
  -4  -4  26 8060.55 137.252  -2
   4   4  29 8060.55 137.252   1
  -4  -4  27 3432.92 95.6679  -2
   4   4  30 3432.92 95.6679   1
  -4  -4  28 211.630 62.1326  -2
   4   4  31 211.630 62.1326   1
  -4  -4  29 3899.34 97.5892  -2
   4   4  32 3899.34 97.5892   1
  -4  -4  30 1747.14 79.3758  -2
   4   4  33 1747.14 79.3758   1
  -4  -4  31 1854.48 70.3938  -2
   4   4  34 1854.48 70.3938   1
  -4  -4  32 1774.24 49.8806  -2
   4   4  35 1774.24 49.8806   1
  -4  -4  33 352.481 38.0537  -2
   4   4  36 352.481 38.0537   1
   4   4 -34 66.8783 50.1333  -2
  -4  -4 -37 66.8783 50.1333   1
   4   4 -35 51.8494 46.7389  -2
  -4  -4 -38 51.8494 46.7389   1
   4   4 -36 10.2177 44.4266  -2
  -4  -4 -39 10.2177 44.4266   1
   4   4 -37 11.2714 42.0820  -2
  -4  -4 -40 11.2714 42.0820   1
   4   4 -38 13.9141 40.6681  -2
  -4  -4 -41 13.9141 40.6681   1
   4   4 -39 93.4959 36.1265  -2
  -4  -4 -42 93.4959 36.1265   1
   4   4 -40 10.5936 32.4107  -2
  -4  -4 -43 10.5936 32.4107   1
   4   4 -41 69.6383 29.0543  -2
  -4  -4 -44 69.6383 29.0543   1
   4   4 -42 20.6826 23.2342  -2
  -4  -4 -45 20.6826 23.2342   1
  -4  -5 -38 177.870 36.7049  -2
   4   5 -34 177.870 36.7049   1
  -4  -5 -37 232.780 42.2163  -2
   4   5 -33 232.780 42.2163   1
  -4  -5 -36 1.55181 41.7893  -2
   4   5 -32 1.55181 41.7893   1
  -4  -5 -35 617.286 55.1524  -2
   4   5 -31 617.286 55.1524   1
  -4  -5 -34 880.861 55.7825  -2
   4   5 -30 880.861 55.7825   1
  -4  -5 -33 655.167 61.8226  -2
   4   5 -29 655.167 61.8226   1
  -4  -5 -29 874.322 60.4625  -2
   4   5 -25 874.322 60.4625   1
  -4  -5 -28 704.149 65.4558  -2
   4   5 -24 704.149 65.4558   1
  -4  -5 -27 255.601 53.9655  -2
   4   5 -23 255.601 53.9655   1
  -4  -5 -26 293.667 48.6149  -2
   4   5 -22 293.667 48.6149   1
  -4  -5 -25 132.552 54.3871  -2
   4   5 -21 132.552 54.3871   1
  -4  -5 -24 54.1274 54.1183  -2
   4   5 -20 54.1274 54.1183   1
  -4  -5 -23 265.496 54.8367  -2
   4   5 -19 265.496 54.8367   1
  -4  -5 -22 124.010 45.3832  -2
   4   5 -18 124.010 45.3832   1
  -4  -5 -21 205.978 32.4421  -2
   4   5 -17 205.978 32.4421   1
  -4  -5 -20 559.766 37.2049  -2
   4   5 -16 559.766 37.2049   1
  -4  -5 -19 114.440 33.6106  -2
   4   5 -15 114.440 33.6106   1
  -4  -5 -18 65.1869 34.3116  -2
   4   5 -14 65.1869 34.3116   1
  -4  -5 -17 102.690 30.1898  -2
   4   5 -13 102.690 30.1898   1
  -4  -5 -16 196.968 34.5360  -2
   4   5 -12 196.968 34.5360   1
  -4  -5 -15 361.182 40.8220  -2
   4   5 -11 361.182 40.8220   1
  -4  -5 -14 1203.31 47.0885  -2
   4   5 -10 1203.31 47.0885   1
  -4  -5 -13 1073.29 45.1922  -2
   4   5  -9 1073.29 45.1922   1
  -4  -5 -12 614.031 60.0817  -2
   4   5  -8 614.031 60.0817   1
  -4  -5 -11 484.394 60.5313  -2
   4   5  -7 484.394 60.5313   1
  -4  -5 -10 2127.79 82.9362  -2
   4   5  -6 2127.79 82.9362   1
  -4  -5  -9 154.925 60.7545  -2
   4   5  -5 154.925 60.7545   1
  -4  -5  -8 859.000 73.9683  -2
   4   5  -4 859.000 73.9683   1
  -4  -5  -7 245.004 52.8856  -2
   4   5  -3 245.004 52.8856   1
  -4  -5  -6 822.802 47.7837  -2
   4   5  -2 822.802 47.7837   1
  -4  -5  -5 238.479 47.9675  -2
   4   5  -1 238.479 47.9675   1
  -4  -5  -4 3744.77 72.1780  -2
   4   5   0 3744.77 72.1780   1
  -4  -5  -3 1007.80 57.3303  -2
   4   5   1 1007.80 57.3303   1
  -4  -5  -2 7514.36 91.8851  -2
   4   5   2 7514.36 91.8851   1
  -4  -5  -1 1551.34 61.1044  -2
   4   5   3 1551.34 61.1044   1
  -4  -5   0 3845.74 64.8042  -2
   4   5   4 3845.74 64.8042   1
  -4  -5   1 584.006 47.5930  -2
   4   5   5 584.006 47.5930   1
  -4  -5   2 635.212 43.8260  -2
   4   5   6 635.212 43.8260   1
  -4  -5   3 174.564 47.0198  -2
   4   5   7 174.564 47.0198   1
  -4  -5   4 981.389 49.5091  -2
   4   5   8 981.389 49.5091   1
  -4  -5   5 110.887 49.0577  -2
   4   5   9 110.887 49.0577   1
  -4  -5   6 2011.59 61.7093  -2
   4   5  10 2011.59 61.7093   1
  -4  -5   7 588.762 51.3335  -2
   4   5  11 588.762 51.3335   1
  -4  -5   8 489.033 42.2626  -2
   4   5  12 489.033 42.2626   1
  -4  -5   9 1203.27 78.5322  -2
   4   5  13 1203.27 78.5322   1
  -4  -5  10 1350.40 74.0774  -2
   4   5  14 1350.40 74.0774   1
  -4  -5  11 268.825 82.1748  -2
   4   5  15 268.825 82.1748   1
  -4  -5  12 117.272 49.5850  -2
   4   5  16 117.272 49.5850   1
  -4  -5  13 98.3862 46.3521  -2
   4   5  17 98.3862 46.3521   1
  -4  -5  14 97.1834 53.4348  -2
   4   5  18 97.1834 53.4348   1
  -4  -5  15 75.7881 55.4725  -2
   4   5  19 75.7881 55.4725   1
  -4  -5  16 736.259 63.5896  -2
   4   5  20 736.259 63.5896   1
  -4  -5  17 185.148 50.9560  -2
   4   5  21 185.148 50.9560   1
  -4  -5  18 116.987 51.4719  -2
   4   5  22 116.987 51.4719   1
  -4  -5  19 303.259 77.0276  -2
   4   5  23 303.259 77.0276   1
  -4  -5  20 56.8352 56.6050  -2
   4   5  24 56.8352 56.6050   1
  -4  -5  21 115.529 50.8006  -2
   4   5  25 115.529 50.8006   1
  -4  -5  22 317.142 78.1269  -2
   4   5  26 317.142 78.1269   1
  -4  -5  23 274.892 67.8216  -2
   4   5  27 274.892 67.8216   1
  -4  -5  24 929.330 78.2053  -2
   4   5  28 929.330 78.2053   1
  -4  -5  25 911.551 82.8262  -2
   4   5  29 911.551 82.8262   1
  -4  -5  26 1111.46 82.9818  -2
   4   5  30 1111.46 82.9818   1
  -4  -5  27 1251.08 81.1478  -2
   4   5  31 1251.08 81.1478   1
  -4  -5  28 1597.31 82.5201  -2
   4   5  32 1597.31 82.5201   1
  -4  -5  29 623.705 63.4460  -2
   4   5  33 623.705 63.4460   1
  -4  -5  30 587.111 57.1408  -2
   4   5  34 587.111 57.1408   1
  -4  -5  31 389.221 52.6939  -2
   4   5  35 389.221 52.6939   1
  -4  -5  32 10.4518 31.6011  -2
   4   5  36 10.4518 31.6011   1
  -4  -5  33 186.244 31.8243  -2
   4   5  37 186.244 31.8243   1
  -4  -5  34 228.805 28.2586  -2
   4   5  38 228.805 28.2586   1
   4   5 -35 66.1793 37.0819  -2
  -4  -5 -39 66.1793 37.0819   1
   4   5 -36 22.5608 33.8455  -2
  -4  -5 -40 22.5608 33.8455   1
   4   5 -37 4.16264 24.0498  -2
  -4  -5 -41 4.16264 24.0498   1
   4   5 -38 40.6927 26.1336  -2
  -4  -5 -42 40.6927 26.1336   1
   4   5 -39 18.0339 21.3120  -2
  -4  -5 -43 18.0339 21.3120   1
  -4  -6 -37 117.552 30.6510  -2
   4   6 -32 117.552 30.6510   1
  -4  -6 -36 77.4867 33.1299  -2
   4   6 -31 77.4867 33.1299   1
  -4  -6 -35 330.145 40.9392  -2
   4   6 -30 330.145 40.9392   1
  -4  -6 -34 312.001 47.1809  -2
   4   6 -29 312.001 47.1809   1
  -4  -6 -33 214.035 45.9634  -2
   4   6 -28 214.035 45.9634   1
  -4  -6 -32 199.120 46.8964  -2
   4   6 -27 199.120 46.8964   1
  -4  -6 -31 143.952 49.1628  -2
   4   6 -26 143.952 49.1628   1
  -4  -6 -30 113.509 51.7494  -2
   4   6 -25 113.509 51.7494   1
  -4  -6 -29 6.20128 56.8514  -2
   4   6 -24 6.20128 56.8514   1
  -4  -6 -28 201.276 35.4830  -2
   4   6 -23 201.276 35.4830   1
  -4  -6 -27 352.906 47.9522  -2
   4   6 -22 352.906 47.9522   1
  -4  -6 -26 342.796 53.6183  -2
   4   6 -21 342.796 53.6183   1
  -4  -6 -25 70.5388 51.5520  -2
   4   6 -20 70.5388 51.5520   1
  -4  -6 -24 274.149 53.4849  -2
   4   6 -19 274.149 53.4849   1
  -4  -6 -23 369.017 53.9265  -2
   4   6 -18 369.017 53.9265   1
  -4  -6 -22 27.2303 47.7766  -2
   4   6 -17 27.2303 47.7766   1
  -4  -6 -21 432.473 53.5201  -2
   4   6 -16 432.473 53.5201   1
  -4  -6 -20 342.208 54.1632  -2
   4   6 -15 342.208 54.1632   1
  -4  -6 -19 20.0064 48.4118  -2
   4   6 -14 20.0064 48.4118   1
  -4  -6 -18 19.1237 50.2387  -2
   4   6 -13 19.1237 50.2387   1
  -4  -6 -17 38.6968 53.7746  -2
   4   6 -12 38.6968 53.7746   1
  -4  -6 -16 163.564 55.7459  -2
   4   6 -11 163.564 55.7459   1
  -4  -6 -15 100.190 42.0232  -2
   4   6 -10 100.190 42.0232   1
  -4  -6 -14 1766.53 58.5027  -2
   4   6  -9 1766.53 58.5027   1
  -4  -6 -13 618.541 80.3909  -2
   4   6  -8 618.541 80.3909   1
  -4  -6 -12 310.408 75.9910  -2
   4   6  -7 310.408 75.9910   1
  -4  -6 -11 1237.41 86.5336  -2
   4   6  -6 1237.41 86.5336   1
  -4  -6 -10 363.857 71.9162  -2
   4   6  -5 363.857 71.9162   1
  -4  -6  -9 752.731 74.1328  -2
   4   6  -4 752.731 74.1328   1
  -4  -6  -8 993.255 81.6052  -2
   4   6  -3 993.255 81.6052   1
  -4  -6  -7 303.706 81.0570  -2
   4   6  -2 303.706 81.0570   1
  -4  -6  -6 3209.08 100.178  -2
   4   6  -1 3209.08 100.178   1
  -4  -6  -5 2693.78 102.227  -2
   4   6   0 2693.78 102.227   1
  -4  -6  -4 1050.07 54.1336  -2
   4   6   1 1050.07 54.1336   1
  -4  -6  -3 3402.78 71.2312  -2
   4   6   2 3402.78 71.2312   1
  -4  -6  -2 3737.67 70.9521  -2
   4   6   3 3737.67 70.9521   1
  -4  -6  -1 1793.28 60.1644  -2
   4   6   4 1793.28 60.1644   1
  -4  -6   0 1893.02 63.7402  -2
   4   6   5 1893.02 63.7402   1
  -4  -6   1 3836.81 72.0441  -2
   4   6   6 3836.81 72.0441   1
  -4  -6   2 757.510 48.5970  -2
   4   6   7 757.510 48.5970   1
  -4  -6   3 876.892 50.2731  -2
   4   6   8 876.892 50.2731   1
  -4  -6   4 807.375 49.8655  -2
   4   6   9 807.375 49.8655   1
  -4  -6   5 350.159 46.9774  -2
   4   6  10 350.159 46.9774   1
  -4  -6   6 1122.05 52.9667  -2
   4   6  11 1122.05 52.9667   1
  -4  -6   7 457.135 49.1912  -2
   4   6  12 457.135 49.1912   1
  -4  -6   8 389.330 44.4362  -2
   4   6  13 389.330 44.4362   1
  -4  -6   9 1805.92 58.9585  -2
   4   6  14 1805.92 58.9585   1
  -4  -6  10 149.687 58.6251  -2
   4   6  15 149.687 58.6251   1
  -4  -6  11 219.183 68.9175  -2
   4   6  16 219.183 68.9175   1
  -4  -6  12 76.1254 71.4333  -2
   4   6  17 76.1254 71.4333   1
  -4  -6  13 121.360 68.4578  -2
   4   6  18 121.360 68.4578   1
  -4  -6  14 56.1853 65.0093  -2
   4   6  19 56.1853 65.0093   1
  -4  -6  15 308.825 70.7201  -2
   4   6  20 308.825 70.7201   1
  -4  -6  16 378.820 74.4394  -2
   4   6  21 378.820 74.4394   1
  -4  -6  17 56.9032 70.0614  -2
   4   6  22 56.9032 70.0614   1
  -4  -6  18 455.297 70.9510  -2
   4   6  23 455.297 70.9510   1
  -4  -6  19 307.693 60.9221  -2
   4   6  24 307.693 60.9221   1
  -4  -6  20 136.858 69.0039  -2
   4   6  25 136.858 69.0039   1
  -4  -6  21 485.958 62.5501  -2
   4   6  26 485.958 62.5501   1
  -4  -6  22 392.294 70.0746  -2
   4   6  27 392.294 70.0746   1
  -4  -6  23 252.593 57.3160  -2
   4   6  28 252.593 57.3160   1
  -4  -6  24 7.48176 51.6371  -2
   4   6  29 7.48176 51.6371   1
  -4  -6  25 104.628 52.3696  -2
   4   6  30 104.628 52.3696   1
  -4  -6  26 278.633 52.0128  -2
   4   6  31 278.633 52.0128   1
  -4  -6  27 372.336 49.4082  -2
   4   6  32 372.336 49.4082   1
  -4  -6  28 279.466 47.8058  -2
   4   6  33 279.466 47.8058   1
  -4  -6  29 453.653 46.5106  -2
   4   6  34 453.653 46.5106   1
  -4  -6  30 412.179 28.7580  -2
   4   6  35 412.179 28.7580   1
  -4  -6  31 78.3231 24.4739  -2
   4   6  36 78.3231 24.4739   1
  -4  -6  32 192.409 22.1805  -2
   4   6  37 192.409 22.1805   1
   4   6 -33 91.2249 27.4472  -2
  -4  -6 -38 91.2249 27.4472   1
   4   6 -34 37.4906 22.0590  -2
  -4  -6 -39 37.4906 22.0590   1
   4   7 -27 5.18867 20.7077   1
   4   7 -26 14.6266 23.1553   1
   4   7 -25 58.5240 26.4810   1
   4   7 -24-13.4502 27.6360   1
   4   7 -23 196.307 34.1977   1
  -4  -7 -28 189.266 47.5369  -2
   4   7 -22 189.266 47.5369   1
   4   7 -21 32.1937 27.9076   1
  -4  -7 -27 158.169 44.2916  -2
   4   7 -21 158.169 44.2916   1
   4   7 -20 38.4608 26.4773   1
  -4  -7 -26 60.9064 48.2117  -2
   4   7 -20 60.9064 48.2117   1
   4   7 -19 56.0181 31.4307   1
  -4  -7 -25 156.701 50.1121  -2
   4   7 -19 156.701 50.1121   1
   4   7 -18 25.7063 31.9523   1
  -4  -7 -24 72.7935 47.2138  -2
   4   7 -18 72.7935 47.2138   1
   4   7 -17 45.5027 34.9261   1
  -4  -7 -23 69.6916 46.9569  -2
   4   7 -17 69.6916 46.9569   1
   4   7 -16 80.2904 36.2105   1
  -4  -7 -22 127.946 50.7382  -2
   4   7 -16 127.946 50.7382   1
  -4  -7 -21 63.9311 33.0009  -2
   4   7 -15 63.9311 33.0009   1
   4   7 -14 37.0508 32.7779   1
  -4  -7 -20 60.4852 51.3446  -2
   4   7 -14 60.4852 51.3446   1
   4   7 -13 14.6006 28.1970   1
  -4  -7 -19 80.9763 52.5909  -2
   4   7 -13 80.9763 52.5909   1
  -4  -7 -18 202.851 47.2939  -2
   4   7 -12 202.851 47.2939   1
  -4  -7 -17 141.253 52.4574  -2
   4   7 -11 141.253 52.4574   1
  -4  -7 -16 108.283 52.7098  -2
   4   7 -10 108.283 52.7098   1
  -4  -7 -15 161.380 42.8405  -2
   4   7  -9 161.380 42.8405   1
  -4  -7 -14 211.477 51.4163  -2
   4   7  -8 211.477 51.4163   1
  -4  -7 -13 381.880 43.9688  -2
   4   7  -7 381.880 43.9688   1
   4   7  -6 84.2723 33.1322   1
  -4  -7 -12 219.208 64.0059  -2
   4   7  -6 219.208 64.0059   1
  -4  -7 -11 392.192 44.3912  -2
   4   7  -5 392.192 44.3912   1
  -4  -7 -10 98.3655 37.3584  -2
   4   7  -4 98.3655 37.3584   1
  -4  -7  -9 542.172 70.4835  -2
   4   7  -3 542.172 70.4835   1
  -4  -7  -8 497.641 71.2585  -2
   4   7  -2 497.641 71.2585   1
  -4  -7  -7 360.992 63.3541  -2
   4   7  -1 360.992 63.3541   1
  -4  -7  -6 394.743 68.6071  -2
   4   7   0 394.743 68.6071   1
  -4  -7  -5 863.265 69.3305  -2
   4   7   1 863.265 69.3305   1
  -4  -7  -4 661.300 73.1898  -2
   4   7   2 661.300 73.1898   1
  -4  -7  -3 199.124 55.7387  -2
   4   7   3 199.124 55.7387   1
  -4  -7  -2 509.903 69.8375  -2
   4   7   4 509.903 69.8375   1
  -4  -7  -1 916.416 73.4816  -2
   4   7   5 916.416 73.4816   1
  -4  -7   0 372.124 39.9451  -2
   4   7   6 372.124 39.9451   1
  -4  -7   1 257.937 38.8271  -2
   4   7   7 257.937 38.8271   1
  -4  -7   2 317.777 38.1605  -2
   4   7   8 317.777 38.1605   1
  -4  -7   3 626.617 40.6929  -2
   4   7   9 626.617 40.6929   1
  -4  -7   4 148.842 38.5086  -2
   4   7  10 148.842 38.5086   1
  -4  -7   5 340.977 40.4555  -2
   4   7  11 340.977 40.4555   1
  -4  -7   6 196.349 38.1748  -2
   4   7  12 196.349 38.1748   1
  -4  -7   7 276.817 39.3704  -2
   4   7  13 276.817 39.3704   1
  -4  -7   8 126.421 35.9278  -2
   4   7  14 126.421 35.9278   1
  -4  -7   9 114.461 36.1248  -2
   4   7  15 114.461 36.1248   1
  -4  -7  10 81.6342 34.9988  -2
   4   7  16 81.6342 34.9988   1
  -4  -7  11 56.7003 48.8878  -2
   4   7  17 56.7003 48.8878   1
  -4  -7  12 175.749 51.5109  -2
   4   7  18 175.749 51.5109   1
  -4  -7  13 46.2688 52.3626  -2
   4   7  19 46.2688 52.3626   1
  -4  -7  14 87.1319 52.8357  -2
   4   7  20 87.1319 52.8357   1
  -4  -7  15 69.2016 49.6377  -2
   4   7  21 69.2016 49.6377   1
  -4  -7  16 195.216 47.9606  -2
   4   7  22 195.216 47.9606   1
  -4  -7  17 80.8766 49.4928  -2
   4   7  23 80.8766 49.4928   1
  -4  -7  18 53.1111 51.7309  -2
   4   7  24 53.1111 51.7309   1
  -4  -7  19 96.9572 46.2840  -2
   4   7  25 96.9572 46.2840   1
  -4  -7  20 114.044 48.2592  -2
   4   7  26 114.044 48.2592   1
   4   7  27 126.364 37.5158   1
   4   7  28 65.6238 31.4786   1
   4   7  29 92.3588 30.2045   1
   4   7  30-2.03531 26.7652   1
   4   7  31-6.34514 24.5284   1
   4   7  32 17.5187 13.5655   1
   4   7  33 21.3292 18.3030   1
  -4  -8 -24 19.2193 23.4956  -2
   4   8 -18 19.2193 23.4956   1
  -4  -8 -23 18.3117 26.1807  -2
   4   8 -17 18.3117 26.1807   1
  -4  -8 -22 10.7756 18.7260  -2
   4   8 -16 10.7756 18.7260   1
  -4  -8 -21-5.64998 20.1394  -2
   4   8 -15-5.64998 20.1394   1
  -4  -8 -20 8.00402 20.9850  -2
   4   8 -14 8.00402 20.9850   1
  -4  -8 -19-2.35739 20.3612  -2
   4   8 -13-2.35739 20.3612   1
  -4  -8 -18 57.7966 22.0925  -2
   4   8 -12 57.7966 22.0925   1
  -4  -8 -17 49.3405 24.6143  -2
   4   8 -11 49.3405 24.6143   1
  -4  -8 -16 22.5979 25.3833  -2
   4   8 -10 22.5979 25.3833   1
  -4  -8 -15 17.5566 24.4103  -2
   4   8  -9 17.5566 24.4103   1
  -4  -8 -14 103.123 25.3227  -2
   4   8  -8 103.123 25.3227   1
  -4  -8 -13 29.4585 27.0550  -2
   4   8  -7 29.4585 27.0550   1
  -4  -8 -12 225.471 26.3050  -2
   4   8  -6 225.471 26.3050   1
  -4  -8 -11 12.1624 26.4915  -2
   4   8  -5 12.1624 26.4915   1
  -4  -8 -10 278.743 39.3029  -2
   4   8  -4 278.743 39.3029   1
  -4  -8  -9 278.253 48.0865  -2
   4   8  -3 278.253 48.0865   1
  -4  -8  -8 233.769 44.7126  -2
   4   8  -2 233.769 44.7126   1
  -4  -8  -7 71.9702 29.2096  -2
   4   8  -1 71.9702 29.2096   1
  -4  -8  -6 363.517 36.1248  -2
   4   8   0 363.517 36.1248   1
  -4  -8  -5 382.759 37.2349  -2
   4   8   1 382.759 37.2349   1
  -4  -8  -4 487.923 37.3011  -2
   4   8   2 487.923 37.3011   1
  -4  -8  -3 236.395 31.9069  -2
   4   8   3 236.395 31.9069   1
  -4  -8  -2 328.313 52.9477  -2
   4   8   4 328.313 52.9477   1
  -4  -8  -1 267.264 54.5700  -2
   4   8   5 267.264 54.5700   1
  -4  -8   0 398.292 56.4210  -2
   4   8   6 398.292 56.4210   1
  -4  -8   1 45.9787 49.5677  -2
   4   8   7 45.9787 49.5677   1
  -4  -8   2 147.589 49.0365  -2
   4   8   8 147.589 49.0365   1
  -4  -8   3 94.4438 43.5010  -2
   4   8   9 94.4438 43.5010   1
  -4  -8   4 348.321 43.8955  -2
   4   8  10 348.321 43.8955   1
  -4  -8   5 29.6201 42.1255  -2
   4   8  11 29.6201 42.1255   1
  -4  -8   6 169.843 26.0535  -2
   4   8  12 169.843 26.0535   1
  -4  -8   7-65.0393 35.3452  -2
   4   8  13-65.0393 35.3452   1
  -4  -8   8 80.0133 33.6735  -2
   4   8  14 80.0133 33.6735   1
  -4  -8   9-33.3656 33.5545  -2
   4   8  15-33.3656 33.5545   1
  -4  -8  10-21.0877 32.3991  -2
   4   8  16-21.0877 32.3991   1
  -4  -8  11 12.6551 32.7703  -2
   4   8  17 12.6551 32.7703   1
  -4  -8  12 43.1448 30.6248  -2
   4   8  18 43.1448 30.6248   1
  -4  -8  13-2.53546 30.3631  -2
   4   8  19-2.53546 30.3631   1
  -4  -8  14 4.31577 28.2529  -2
   4   8  20 4.31577 28.2529   1
  -4  -8  15 13.6827 28.8827  -2
   4   8  21 13.6827 28.8827   1
  -4  -8  16-1.90497 26.5236  -2
   4   8  22-1.90497 26.5236   1
  -4  -8  17 35.1155 25.8635  -2
   4   8  23 35.1155 25.8635   1
   5  -6  12 12.7400 22.0585  -2
  -5   6  16 12.7400 22.0585   1
   5  -6  11 56.4590 23.6318  -2
  -5   6  15 56.4590 23.6318   1
   5  -6  10 44.6739 23.7009  -2
  -5   6  14 44.6739 23.7009   1
   5  -6   9 1.38687 23.7303  -2
  -5   6  13 1.38687 23.7303   1
   5  -6   8 130.999 16.6745  -2
  -5   6  12 130.999 16.6745   1
   5  -6   7 48.5505 16.4618  -2
  -5   6  11 48.5505 16.4618   1
   5  -6   6 131.395 17.2784  -2
  -5   6  10 131.395 17.2784   1
   5  -6   5 105.777 16.1262  -2
  -5   6   9 105.777 16.1262   1
  -5   6  -4 159.303 24.5840  -2
   5  -6  -8 159.303 24.5840   1
  -5   6  -3 236.241 25.9790  -2
   5  -6  -7 236.241 25.9790   1
  -5   6  -2 96.9340 23.6826  -2
   5  -6  -6 96.9340 23.6826   1
  -5   6  -1 162.927 25.3157  -2
   5  -6  -5 162.927 25.3157   1
  -5   6   0 204.139 27.0270  -2
   5  -6  -4 204.139 27.0270   1
  -5   6   1 137.105 25.8090  -2
   5  -6  -3 137.105 25.8090   1
  -5   6   2 115.593 25.0416  -2
   5  -6  -2 115.593 25.0416   1
  -5   6   3 221.445 26.4029  -2
   5  -6  -1 221.445 26.4029   1
  -5   6   4 183.940 25.7960  -2
   5  -6   0 183.940 25.7960   1
  -5   6   5 90.0842 24.4567  -2
   5  -6   1 90.0842 24.4567   1
  -5   6   6 158.232 25.1092  -2
   5  -6   2 158.232 25.1092   1
  -5   6   7 211.347 24.9711  -2
   5  -6   3 211.347 24.9711   1
  -5   6   8 121.192 23.8634  -2
   5  -6   4 121.192 23.8634   1
  -5   6   9 187.760 18.8247  -2
   5  -6   5 187.760 18.8247   1
  -5   6  10 95.8567 16.9128  -2
   5  -6   6 95.8567 16.9128   1
  -5   6  11 43.5504 16.5768  -2
   5  -6   7 43.5504 16.5768   1
   5  -6 -12 135.305 24.4017  -2
  -5   6  -8 135.305 24.4017   1
   5  -6 -13 18.5820 22.9960  -2
  -5   6  -9 18.5820 22.9960   1
   5  -6 -14 41.2189 23.6815  -2
  -5   6 -10 41.2189 23.6815   1
   5  -6 -15-4.25685 21.8253  -2
  -5   6 -11-4.25685 21.8253   1
   5  -6 -16 9.59683 19.8432  -2
  -5   6 -12 9.59683 19.8432   1
   5  -6 -17 93.6215 20.5963  -2
  -5   6 -13 93.6215 20.5963   1
  -5   5  28-31.3519 17.3899   1
   5  -5 -27 1.07718 16.3047   1
   5  -5  24 58.7144 24.9987  -2
  -5   5  27 58.7144 24.9987   1
   5  -5  23 88.3938 18.0776  -2
  -5   5  26 88.3938 18.0776   1
   5  -5  22 207.366 20.4422  -2
  -5   5  25 207.366 20.4422   1
   5  -5  21 256.657 22.1253  -2
  -5   5  24 256.657 22.1253   1
  -5   5 -20 195.458 28.9993  -2
   5  -5 -23 195.458 28.9993   1
  -5   5 -19 121.434 32.0772  -2
   5  -5 -22 121.434 32.0772   1
  -5   5 -18 242.241 34.6960  -2
   5  -5 -21 242.241 34.6960   1
  -5   5 -17 231.539 36.7061  -2
   5  -5 -20 231.539 36.7061   1
  -5   5 -16 294.966 38.1351  -2
   5  -5 -19 294.966 38.1351   1
  -5   5 -15 379.692 39.5230  -2
   5  -5 -18 379.692 39.5230   1
  -5   5 -14 397.806 39.8991  -2
   5  -5 -17 397.806 39.8991   1
  -5   5 -13 297.182 36.4538  -2
   5  -5 -16 297.182 36.4538   1
  -5   5 -12 176.254 36.0117  -2
   5  -5 -15 176.254 36.0117   1
  -5   5 -11 486.959 44.2980  -2
   5  -5 -14 486.959 44.2980   1
  -5   5 -10 880.208 47.3125  -2
   5  -5 -13 880.208 47.3125   1
  -5   5  -9 557.796 44.5090  -2
   5  -5 -12 557.796 44.5090   1
  -5   5  -8 969.658 51.9933  -2
   5  -5 -11 969.658 51.9933   1
  -5   5  -7 1028.29 49.9244  -2
   5  -5 -10 1028.29 49.9244   1
  -5   5  -6 1346.08 54.0892  -2
   5  -5  -9 1346.08 54.0892   1
  -5   5  -5 646.494 46.9998  -2
   5  -5  -8 646.494 46.9998   1
  -5   5  -4 417.059 43.4631  -2
   5  -5  -7 417.059 43.4631   1
   5  -5   3 125.565 27.9772  -2
  -5   5   6 125.565 27.9772   1
   5  -5   2 17.4629 40.7289  -2
  -5   5   5 17.4629 40.7289   1
   5  -5   1 41.9165 37.0999  -2
  -5   5   4 41.9165 37.0999   1
   5  -5   0 147.645 38.1132  -2
  -5   5   3 147.645 38.1132   1
   5  -5  -1 95.4954 38.2585  -2
  -5   5   2 95.4954 38.2585   1
   5  -5  -2 35.0757 41.6528  -2
  -5   5   1 35.0757 41.6528   1
   5  -5  -3 133.236 43.4878  -2
  -5   5   0 133.236 43.4878   1
   5  -5  -4 145.698 43.7184  -2
  -5   5  -1 145.698 43.7184   1
   5  -5  -5 220.248 45.6175  -2
  -5   5  -2 220.248 45.6175   1
   5  -5  -6 145.404 47.1685  -2
  -5   5  -3 145.404 47.1685   1
   5  -5  -7 553.334 54.9689  -2
  -5   5  -4 553.334 54.9689   1
   5  -5  -8 931.830 62.2188  -2
  -5   5  -5 931.830 62.2188   1
   5  -5  -9 1523.25 70.9126  -2
  -5   5  -6 1523.25 70.9126   1
   5  -5 -10 1352.99 74.7783  -2
  -5   5  -7 1352.99 74.7783   1
   5  -5 -11 913.756 79.7615  -2
  -5   5  -8 913.756 79.7615   1
   5  -5 -12 795.481 74.1910  -2
  -5   5  -9 795.481 74.1910   1
   5  -5 -13 749.760 89.3656  -2
  -5   5 -10 749.760 89.3656   1
   5  -5 -14 341.318 80.6892  -2
  -5   5 -11 341.318 80.6892   1
   5  -5 -15 57.5138 81.3373  -2
  -5   5 -12 57.5138 81.3373   1
   5  -5 -16 299.398 94.9022  -2
  -5   5 -13 299.398 94.9022   1
   5  -5 -17 184.150 87.6907  -2
  -5   5 -14 184.150 87.6907   1
  -5   5 -15 174.348 61.5109   1
  -5   5 -16 64.2256 58.3721   1
  -5   5 -17 73.1140 59.5466   1
  -5   5 -18 67.5299 53.6797   1
  -5   5 -19 86.4645 44.4478   1
  -5   5 -20 71.3371 43.3166   1
  -5   5 -21 47.9679 33.0405   1
  -5   5 -22 80.5865 26.0940   1
  -5   5 -23-6.12620 16.9380   1
  -5   4 -31 65.2718 23.0305  -2
   5  -4 -34 65.2718 23.0305   1
   5  -4  30 58.2660 17.4484  -2
  -5   4  33 58.2660 17.4484   1
  -5   4 -29 31.4766 28.6015  -2
   5  -4 -32 31.4766 28.6015   1
  -5   4 -28 10.4480 28.2125  -2
   5  -4 -31 10.4480 28.2125   1
  -5   4 -27 106.268 34.3489  -2
   5  -4 -30 106.268 34.3489   1
  -5   4 -26-2.75816 31.7657  -2
   5  -4 -29-2.75816 31.7657   1
  -5   4 -25 10.3911 35.2146  -2
   5  -4 -28 10.3911 35.2146   1
  -5   4 -24 29.1264 37.4494  -2
   5  -4 -27 29.1264 37.4494   1
  -5   4 -23 61.6129 39.2954  -2
   5  -4 -26 61.6129 39.2954   1
  -5   4 -22 117.735 41.6207  -2
   5  -4 -25 117.735 41.6207   1
  -5   4 -21 344.134 45.3729  -2
   5  -4 -24 344.134 45.3729   1
  -5   4 -20 639.799 50.3360  -2
   5  -4 -23 639.799 50.3360   1
  -5   4 -19 206.275 45.0255  -2
   5  -4 -22 206.275 45.0255   1
  -5   4 -18 244.076 47.1463  -2
   5  -4 -21 244.076 47.1463   1
  -5   4 -17 18.1230 44.7617  -2
   5  -4 -20 18.1230 44.7617   1
  -5   4 -16 818.342 54.9499  -2
   5  -4 -19 818.342 54.9499   1
  -5   4 -15 595.156 52.3928  -2
   5  -4 -18 595.156 52.3928   1
  -5   4 -14 1426.75 64.2423  -2
   5  -4 -17 1426.75 64.2423   1
  -5   4 -13 796.515 57.5088  -2
   5  -4 -16 796.515 57.5088   1
  -5   4 -12 307.915 51.8869  -2
   5  -4 -15 307.915 51.8869   1
  -5   4 -11 3607.21 85.6865  -2
   5  -4 -14 3607.21 85.6865   1
  -5   4 -10 1972.67 72.1055  -2
   5  -4 -13 1972.67 72.1055   1
  -5   4  -9 559.664 53.7359  -2
   5  -4 -12 559.664 53.7359   1
  -5   4  -8 633.524 56.2380  -2
   5  -4 -11 633.524 56.2380   1
   5  -4   4 33.9966 42.6038  -2
  -5   4   7 33.9966 42.6038   1
   5  -4   3 283.802 57.2989  -2
  -5   4   6 283.802 57.2989   1
   5  -4   2 65.7757 46.1095  -2
  -5   4   5 65.7757 46.1095   1
   5  -4   1 117.572 40.8333  -2
  -5   4   4 117.572 40.8333   1
   5  -4   0 238.024 53.3309  -2
  -5   4   3 238.024 53.3309   1
   5  -4  -1 136.032 34.0839  -2
  -5   4   2 136.032 34.0839   1
   5  -4  -2 98.5323 31.5866  -2
  -5   4   1 98.5323 31.5866   1
   5  -4  -3 257.437 32.7932  -2
  -5   4   0 257.437 32.7932   1
   5  -4  -4 115.578 34.8498  -2
  -5   4  -1 115.578 34.8498   1
   5  -4  -5 124.446 36.2136  -2
  -5   4  -2 124.446 36.2136   1
   5  -4  -6 226.470 36.3239  -2
  -5   4  -3 226.470 36.3239   1
   5  -4  -7 41.9884 32.0434  -2
  -5   4  -4 41.9884 32.0434   1
   5  -4  -8 51.7137 31.0018  -2
  -5   4  -5 51.7137 31.0018   1
   5  -4  -9 190.325 35.1468  -2
  -5   4  -6 190.325 35.1468   1
   5  -4 -10 79.4976 33.0591  -2
  -5   4  -7 79.4976 33.0591   1
   5  -4 -11 578.341 40.8679  -2
  -5   4  -8 578.341 40.8679   1
   5  -4 -12 183.589 36.8249  -2
  -5   4  -9 183.589 36.8249   1
   5  -4 -13 2299.20 61.0965  -2
  -5   4 -10 2299.20 61.0965   1
   5  -4 -14 3393.06 70.1197  -2
  -5   4 -11 3393.06 70.1197   1
   5  -4 -15 131.496 36.7296  -2
  -5   4 -12 131.496 36.7296   1
   5  -4 -16 769.689 44.7181  -2
  -5   4 -13 769.689 44.7181   1
   5  -4 -17 1258.52 50.4171  -2
  -5   4 -14 1258.52 50.4171   1
   5  -4 -18 442.562 37.9849  -2
  -5   4 -15 442.562 37.9849   1
   5  -4 -19 756.099 45.0336  -2
  -5   4 -16 756.099 45.0336   1
   5  -4 -20 35.7903 33.3082  -2
  -5   4 -17 35.7903 33.3082   1
   5  -4 -21 184.078 32.7283  -2
  -5   4 -18 184.078 32.7283   1
   5  -4 -22 167.894 32.8709  -2
  -5   4 -19 167.894 32.8709   1
   5  -4 -23 352.552 36.0288  -2
  -5   4 -20 352.552 36.0288   1
   5  -4 -24 289.948 33.5712  -2
  -5   4 -21 289.948 33.5712   1
   5  -4 -25 82.3409 29.2207  -2
  -5   4 -22 82.3409 29.2207   1
   5  -4 -26 25.3890 24.6902  -2
  -5   4 -23 25.3890 24.6902   1
   5  -4 -27-13.9390 24.2710  -2
  -5   4 -24-13.9390 24.2710   1
   5  -4 -28-11.2778 22.2033  -2
  -5   4 -25-11.2778 22.2033   1
   5  -4 -29-3.43423 20.9663  -2
  -5   4 -26-3.43423 20.9663   1
   5  -4 -30 34.0745 18.2134  -2
  -5   4 -27 34.0745 18.2134   1
  -5   3 -36 8.90713 23.6470  -2
   5  -3 -38 8.90713 23.6470   1
  -5   3 -35 204.646 28.8608  -2
   5  -3 -37 204.646 28.8608   1
  -5   3 -34 93.7946 32.4989  -2
   5  -3 -36 93.7946 32.4989   1
  -5   3 -33 103.989 33.2134  -2
   5  -3 -35 103.989 33.2134   1
  -5   3 -32 172.031 37.7411  -2
   5  -3 -34 172.031 37.7411   1
  -5   3 -31 431.201 42.9677  -2
   5  -3 -33 431.201 42.9677   1
  -5   3 -30 1242.44 56.2606  -2
   5  -3 -32 1242.44 56.2606   1
  -5   3 -29 47.4481 37.9104  -2
   5  -3 -31 47.4481 37.9104   1
  -5   3 -28 245.783 42.6878  -2
   5  -3 -30 245.783 42.6878   1
  -5   3 -27 502.463 51.2280  -2
   5  -3 -29 502.463 51.2280   1
  -5   3 -26 61.3391 47.1236  -2
   5  -3 -28 61.3391 47.1236   1
  -5   3 -25 70.0657 49.3368  -2
   5  -3 -27 70.0657 49.3368   1
  -5   3 -24 388.918 55.2847  -2
   5  -3 -26 388.918 55.2847   1
  -5   3 -23 155.100 51.8732  -2
   5  -3 -25 155.100 51.8732   1
  -5   3 -22 245.387 55.8343  -2
   5  -3 -24 245.387 55.8343   1
  -5   3 -21 180.694 54.7841  -2
   5  -3 -23 180.694 54.7841   1
  -5   3 -20 827.859 63.5659  -2
   5  -3 -22 827.859 63.5659   1
  -5   3 -19 489.410 57.7616  -2
   5  -3 -21 489.410 57.7616   1
  -5   3 -18 110.824 48.0485  -2
   5  -3 -20 110.824 48.0485   1
  -5   3 -17 896.205 57.2051  -2
   5  -3 -19 896.205 57.2051   1
  -5   3 -16 2.39551 36.6442  -2
   5  -3 -18 2.39551 36.6442   1
  -5   3 -15 3087.67 89.6152  -2
   5  -3 -17 3087.67 89.6152   1
  -5   3 -14 489.138 65.9422  -2
   5  -3 -16 489.138 65.9422   1
  -5   3 -13 5678.05 114.132  -2
   5  -3 -15 5678.05 114.132   1
  -5   3 -12 176.504 49.2018  -2
   5  -3 -14 176.504 49.2018   1
   5  -3   9 202.717 45.2632  -2
  -5   3  11 202.717 45.2632   1
   5  -3   8 5586.09 98.7220  -2
  -5   3  10 5586.09 98.7220   1
   5  -3   7 423.567 51.0469  -2
  -5   3   9 423.567 51.0469   1
   5  -3   6 2999.77 59.9061  -2
  -5   3   8 2999.77 59.9061   1
   5  -3   5 3489.77 53.6463  -2
  -5   3   7 3489.77 53.6463   1
   5  -3   4 3824.60 68.7059  -2
  -5   3   6 3824.60 68.7059   1
   5  -3   3 1763.52 49.5541  -2
  -5   3   5 1763.52 49.5541   1
   5  -3   2 328.602 41.0339  -2
  -5   3   4 328.602 41.0339   1
   5  -3   1 658.042 38.8073  -2
  -5   3   3 658.042 38.8073   1
   5  -3   0 379.024 38.2457  -2
  -5   3   2 379.024 38.2457   1
   5  -3  -1 93.6099 31.3952  -2
  -5   3   1 93.6099 31.3952   1
   5  -3  -2 741.228 44.5516  -2
  -5   3   0 741.228 44.5516   1
   5  -3  -3 844.601 46.7930  -2
  -5   3  -1 844.601 46.7930   1
   5  -3  -4 343.316 36.7046  -2
  -5   3  -2 343.316 36.7046   1
   5  -3  -5 2370.87 61.4251  -2
  -5   3  -3 2370.87 61.4251   1
   5  -3  -6 3612.59 73.4927  -2
  -5   3  -4 3612.59 73.4927   1
   5  -3  -7 3666.84 72.5963  -2
  -5   3  -5 3666.84 72.5963   1
   5  -3  -8 2347.94 61.7694  -2
  -5   3  -6 2347.94 61.7694   1
   5  -3  -9 510.524 41.9475  -2
  -5   3  -7 510.524 41.9475   1
   5  -3 -10 5242.04 84.0308  -2
  -5   3  -8 5242.04 84.0308   1
   5  -3 -11 141.865 30.0633  -2
  -5   3  -9 141.865 30.0633   1
   5  -3 -12 106.664 26.5575  -2
  -5   3 -10 106.664 26.5575   1
   5  -3 -13 1852.64 46.5150  -2
  -5   3 -11 1852.64 46.5150   1
   5  -3 -14 166.917 33.0521  -2
  -5   3 -12 166.917 33.0521   1
   5  -3 -15 4507.61 63.5693  -2
  -5   3 -13 4507.61 63.5693   1
   5  -3 -16 451.135 37.3639  -2
  -5   3 -14 451.135 37.3639   1
   5  -3 -17 2983.32 69.6684  -2
  -5   3 -15 2983.32 69.6684   1
   5  -3 -18 0.04460 35.5829  -2
  -5   3 -16 0.04460 35.5829   1
   5  -3 -19 802.498 50.6110  -2
  -5   3 -17 802.498 50.6110   1
   5  -3 -20 54.1780 40.0282  -2
  -5   3 -18 54.1780 40.0282   1
   5  -3 -21 506.774 48.2240  -2
  -5   3 -19 506.774 48.2240   1
   5  -3 -22 815.200 51.6688  -2
  -5   3 -20 815.200 51.6688   1
   5  -3 -23 158.410 43.6255  -2
  -5   3 -21 158.410 43.6255   1
   5  -3 -24 245.462 41.8656  -2
  -5   3 -22 245.462 41.8656   1
   5  -3 -25 118.777 40.5295  -2
  -5   3 -23 118.777 40.5295   1
   5  -3 -26 313.123 41.5243  -2
  -5   3 -24 313.123 41.5243   1
   5  -3 -27 46.5845 36.6078  -2
  -5   3 -25 46.5845 36.6078   1
   5  -3 -28 6.96775 44.2726  -2
  -5   3 -26 6.96775 44.2726   1
   5  -3 -29 525.701 51.1017  -2
  -5   3 -27 525.701 51.1017   1
   5  -3 -30 177.317 44.5706  -2
  -5   3 -28 177.317 44.5706   1
   5  -3 -31-4.79754 40.3443  -2
  -5   3 -29-4.79754 40.3443   1
   5  -3 -32 1214.61 51.6468  -2
  -5   3 -30 1214.61 51.6468   1
   5  -3 -35-3.28957 23.7888  -2
  -5   3 -33-3.28957 23.7888   1
   5  -3 -36 1.51791 18.3793  -2
  -5   3 -34 1.51791 18.3793   1
   5  -3 -37-5.63363 17.6001  -2
  -5   3 -35-5.63363 17.6001   1
  -5   2 -39 32.0389 25.3481  -2
   5  -2 -40 32.0389 25.3481   1
  -5   2 -38 58.4704 28.4294  -2
   5  -2 -39 58.4704 28.4294   1
  -5   2 -37 216.632 34.0393  -2
   5  -2 -38 216.632 34.0393   1
  -5   2 -36-0.78031 33.4686  -2
   5  -2 -37-0.78031 33.4686   1
  -5   2 -35-24.6373 35.5251  -2
   5  -2 -36-24.6373 35.5251   1
  -5   2 -34 97.5568 39.3091  -2
   5  -2 -35 97.5568 39.3091   1
  -5   2 -33 16.3788 39.7131  -2
   5  -2 -34 16.3788 39.7131   1
  -5   2 -32 869.410 34.2523  -2
   5  -2 -33 869.410 34.2523   1
  -5   2 -31 710.435 34.7661  -2
   5  -2 -32 710.435 34.7661   1
  -5   2 -30 114.971 29.3095  -2
   5  -2 -31 114.971 29.3095   1
  -5   2 -29 165.708 30.8150  -2
   5  -2 -30 165.708 30.8150   1
  -5   2 -28 148.255 30.3323  -2
   5  -2 -29 148.255 30.3323   1
  -5   2 -27 177.738 31.9997  -2
   5  -2 -28 177.738 31.9997   1
  -5   2 -26 16.8348 28.4293  -2
   5  -2 -27 16.8348 28.4293   1
  -5   2 -25 140.605 32.3112  -2
   5  -2 -26 140.605 32.3112   1
  -5   2 -24 550.981 36.2148  -2
   5  -2 -25 550.981 36.2148   1
  -5   2 -23 233.902 32.3713  -2
   5  -2 -24 233.902 32.3713   1
  -5   2 -22 234.574 32.2998  -2
   5  -2 -23 234.574 32.2998   1
  -5   2 -21 872.377 60.2095  -2
   5  -2 -22 872.377 60.2095   1
  -5   2 -20 1337.95 66.6784  -2
   5  -2 -21 1337.95 66.6784   1
  -5   2 -19 3152.50 87.8206  -2
   5  -2 -20 3152.50 87.8206   1
  -5   2 -18 3936.05 96.4987  -2
   5  -2 -19 3936.05 96.4987   1
   5  -2  17 437.411 40.3239  -2
  -5   2  18 437.411 40.3239   1
   5  -2  16 573.622 47.0838  -2
  -5   2  17 573.622 47.0838   1
   5  -2  15 3315.52 62.6164  -2
  -5   2  16 3315.52 62.6164   1
   5  -2  14 5748.31 79.8187  -2
  -5   2  15 5748.31 79.8187   1
   5  -2  13 5774.92 77.6359  -2
  -5   2  14 5774.92 77.6359   1
   5  -2  12 3338.39 95.7967  -2
  -5   2  13 3338.39 95.7967   1
   5  -2  11 994.294 59.8204  -2
  -5   2  12 994.294 59.8204   1
   5  -2  10 4040.75 99.4057  -2
  -5   2  11 4040.75 99.4057   1
   5  -2   9 10827.0 136.058  -2
  -5   2  10 10827.0 136.058   1
   5  -2   8 7308.83 79.0124  -2
  -5   2   9 7308.83 79.0124   1
  -5   2  -7 533.289 39.9694  -2
   5  -2  -8 533.289 39.9694   1
  -5   2  -6 1327.03 36.7916  -2
   5  -2  -7 1327.03 36.7916   1
  -5   2  -5 1053.59 33.1485  -2
   5  -2  -6 1053.59 33.1485   1
  -5   2  -4 966.752 33.9330  -2
   5  -2  -5 966.752 33.9330   1
  -5   2  -3 273.607 27.0574  -2
   5  -2  -4 273.607 27.0574   1
  -5   2  -2 182.006 25.1683  -2
   5  -2  -3 182.006 25.1683   1
   5  -2   1 98.3708 25.8370  -2
  -5   2   2 98.3708 25.8370   1
   5  -2   0 996.129 33.1150  -2
  -5   2   1 996.129 33.1150   1
   5  -2  -1 631.472 30.8112  -2
  -5   2   0 631.472 30.8112   1
   5  -2  -2 70.5712 24.7366  -2
  -5   2  -1 70.5712 24.7366   1
   5  -2  -3 204.943 27.0675  -2
  -5   2  -2 204.943 27.0675   1
   5  -2  -4 257.169 27.5823  -2
  -5   2  -3 257.169 27.5823   1
   5  -2  -5 1280.97 36.3752  -2
  -5   2  -4 1280.97 36.3752   1
   5  -2  -6 1413.16 48.1045  -2
  -5   2  -5 1413.16 48.1045   1
   5  -2  -7 1047.51 41.3400  -2
  -5   2  -6 1047.51 41.3400   1
   5  -2  -8 1632.02 45.6153  -2
  -5   2  -7 1632.02 45.6153   1
   5  -2  -9 8876.60 130.466  -2
  -5   2  -8 8876.60 130.466   1
   5  -2 -10 13877.8 106.224  -2
  -5   2  -9 13877.8 106.224   1
   5  -2 -11 3911.46 65.2354  -2
  -5   2 -10 3911.46 65.2354   1
   5  -2 -12 791.449 45.0634  -2
  -5   2 -11 791.449 45.0634   1
   5  -2 -13 4915.74 74.4619  -2
  -5   2 -12 4915.74 74.4619   1
   5  -2 -14 4695.81 73.6525  -2
  -5   2 -13 4695.81 73.6525   1
   5  -2 -15 6746.87 83.6412  -2
  -5   2 -14 6746.87 83.6412   1
   5  -2 -16 3660.90 68.4468  -2
  -5   2 -15 3660.90 68.4468   1
   5  -2 -17 590.010 47.6245  -2
  -5   2 -16 590.010 47.6245   1
   5  -2 -18 308.734 59.5346  -2
  -5   2 -17 308.734 59.5346   1
   5  -2 -19 3844.98 94.8585  -2
  -5   2 -18 3844.98 94.8585   1
   5  -2 -20 2872.41 83.4805  -2
  -5   2 -19 2872.41 83.4805   1
   5  -2 -21 1623.04 72.5805  -2
  -5   2 -20 1623.04 72.5805   1
   5  -2 -22 937.490 66.0170  -2
  -5   2 -21 937.490 66.0170   1
   5  -2 -23 175.760 50.1714  -2
  -5   2 -22 175.760 50.1714   1
   5  -2 -24 316.045 56.8808  -2
  -5   2 -23 316.045 56.8808   1
   5  -2 -25 493.288 59.1550  -2
  -5   2 -24 493.288 59.1550   1
   5  -2 -26 103.656 48.4675  -2
  -5   2 -25 103.656 48.4675   1
   5  -2 -27 36.5437 48.3796  -2
  -5   2 -26 36.5437 48.3796   1
   5  -2 -28 146.249 52.9602  -2
  -5   2 -27 146.249 52.9602   1
   5  -2 -29 207.315 52.9911  -2
  -5   2 -28 207.315 52.9911   1
   5  -2 -30 80.8840 48.8945  -2
  -5   2 -29 80.8840 48.8945   1
   5  -2 -31 201.946 49.2983  -2
  -5   2 -30 201.946 49.2983   1
   5  -2 -32 587.403 50.5489  -2
  -5   2 -31 587.403 50.5489   1
   5  -2 -33 708.652 47.6874  -2
  -5   2 -32 708.652 47.6874   1
   5  -2 -34 29.4068 40.9707  -2
  -5   2 -33 29.4068 40.9707   1
   5  -2 -35 93.2314 35.6484  -2
  -5   2 -34 93.2314 35.6484   1
   5  -2 -36 12.5516 35.3939  -2
  -5   2 -35 12.5516 35.3939   1
   5  -2 -37 22.1556 32.1030  -2
  -5   2 -36 22.1556 32.1030   1
   5  -2 -38 232.819 31.6153  -2
  -5   2 -37 232.819 31.6153   1
   5  -1 -41 48.4350 22.0941   1
   5  -1 -40 20.9013 23.1037   1
   5  -1 -39 20.3561 25.8910   1
   5  -1 -38 28.0367 25.8810   1
   5  -1 -37 58.2319 28.9426   1
  -5   1 -37 229.734 35.0511  -2
   5  -1 -37 229.734 35.0511   1
   5  -1 -36 14.2837 30.5026   1
  -5   1 -36 51.2950 36.2616  -2
   5  -1 -36 51.2950 36.2616   1
  -5   1 -35 96.9999 28.1341  -2
   5  -1 -35 96.9999 28.1341   1
   5  -1 -34 19.6226 28.5623   1
  -5   1 -34 34.7030 38.0404  -2
   5  -1 -34 34.7030 38.0404   1
  -5   1 -33 1152.18 36.3725  -2
   5  -1 -33 1152.18 36.3725   1
  -5   1 -32 274.209 33.4667  -2
   5  -1 -32 274.209 33.4667   1
  -5   1 -31 377.114 35.5626  -2
   5  -1 -31 377.114 35.5626   1
  -5   1 -30 718.190 35.9369  -2
   5  -1 -30 718.190 35.9369   1
  -5   1 -29 304.084 33.1937  -2
   5  -1 -29 304.084 33.1937   1
  -5   1 -28 621.603 34.8174  -2
   5  -1 -28 621.603 34.8174   1
  -5   1 -27 402.032 31.0324  -2
   5  -1 -27 402.032 31.0324   1
  -5   1 -26 18.1003 29.1098  -2
   5  -1 -26 18.1003 29.1098   1
  -5   1 -25 498.252 32.5145  -2
   5  -1 -25 498.252 32.5145   1
  -5   1 -24 104.625 28.9332  -2
[truncated: 149,788 more chars]
