# Supplementary material for: Quantum Computational Investigation of (E)-1-(4-methoxyphenyl)-5-methyl-N′-(3-phenoxybenzylidene)-1H-1,2,3-triazole-4-carbohydrazide
Source: Molecules. 2022 Mar 28;27(7):2193. doi: 10.3390/molecules27072193 (PMC9000758; doi:10.3390/molecules27072193)
Supplement: Supplementary file 1 [file molecules-27-02193-s001.zip › bmk2003e.res]

TITL bmk2003e_twin1_hklf4 in P-1
CELL  1.54184   6.6452   7.4466  43.4030   86.250   89.193   80.484
ZERR     4.00   0.0005   0.0005   0.0021    0.004    0.005    0.006
LATT   1
SFAC  C    H    N    O
UNIT  96 84 20 12
MERG   2
FMAP   2
PLAN   10
SIZE     0.025   0.178   0.296
ACTA
BOND   $H
L.S.   4
WGHT    0.123500    1.089200
EXTI    0.002242
FVAR       4.78159
C1    1    0.924045   -0.010707    0.721441    11.00000    0.04639    0.11574 =
         0.05039    0.00571    0.00272   -0.01431
C2    1    0.985887   -0.144475    0.743653    11.00000    0.08362    0.10168 =
         0.09708    0.00618    0.01597   -0.00865
AFIX  43
H2    2    1.017345   -0.265745    0.738795    11.00000   -1.20000
AFIX   0
C3    1    1.001665   -0.094777    0.774764    11.00000    0.06962    0.15733 =
         0.07758    0.02989    0.00202   -0.00262
AFIX  43
H3    2    1.041781   -0.182152    0.790755    11.00000   -1.20000
AFIX   0
C4    1    0.955001    0.087440    0.779959    11.00000    0.06404    0.17111 =
         0.06575   -0.02115    0.00118   -0.01488
AFIX  43
H4    2    0.967958    0.125823    0.799692    11.00000   -1.20000
AFIX   0
C5    1    0.891446    0.209114    0.756929    11.00000    0.11846    0.15750 =
         0.08650   -0.01146   -0.00407   -0.00846
AFIX  43
H5    2    0.858850    0.331356    0.761164    11.00000   -1.20000
AFIX   0
C6    1    0.872447    0.164286    0.728269    11.00000    0.10034    0.09826 =
         0.08956   -0.00800    0.00859    0.00468
AFIX  43
H6    2    0.823676    0.253338    0.712937    11.00000   -1.20000
AFIX   0
C7    1    1.042602   -0.011793    0.669597    11.00000    0.04817    0.09449 =
         0.06188   -0.00143    0.00477   -0.02017
C8    1    0.980525    0.026475    0.639969    11.00000    0.04050    0.09134 =
         0.06018   -0.00732    0.00338   -0.02003
AFIX  43
H8    2    0.843906    0.030699    0.635102    11.00000   -1.20000
AFIX   0
C9    1    1.119776    0.059890    0.616477    11.00000    0.04844    0.06691 =
         0.05978   -0.00732    0.00524   -0.01400
C10   1    1.324775    0.045244    0.624618    11.00000    0.04262    0.09414 =
         0.06463   -0.00343    0.00521   -0.01401
AFIX  43
H10   2    1.421453    0.061585    0.609441    11.00000   -1.20000
AFIX   0
C11   1    1.384371    0.007344    0.654503    11.00000    0.04623    0.11027 =
         0.07200   -0.00032   -0.00151   -0.01385
AFIX  43
H11   2    1.521791   -0.001955    0.659315    11.00000   -1.20000
AFIX   0
C12   1    1.246734   -0.017814    0.677977    11.00000    0.05178    0.09664 =
         0.05830    0.00310   -0.00605   -0.01089
AFIX  43
H12   2    1.287955   -0.037897    0.698476    11.00000   -1.20000
AFIX   0
C13   1    1.058474    0.098623    0.584690    11.00000    0.04120    0.07666 =
         0.05722   -0.00821    0.00545   -0.00959
AFIX  43
H13   2    1.155955    0.115823    0.569683    11.00000   -1.20000
AFIX   0
C14   1    0.639862    0.172632    0.534677    11.00000    0.04499    0.06541 =
         0.06082   -0.00539    0.00108   -0.01498
C15   1    0.629150    0.206996    0.501112    11.00000    0.03832    0.06471 =
         0.06416   -0.00840    0.00125   -0.01083
C16   1    0.461687    0.282790    0.483548    11.00000    0.04533    0.06502 =
         0.05961   -0.00752    0.00125   -0.01532
C17   1    0.246574    0.350443    0.492547    11.00000    0.04628    0.08230 =
         0.08110   -0.00317    0.00586   -0.01250
AFIX 137
H17A  2    0.193349    0.456300    0.479514    11.00000   -1.50000
H17B  2    0.242256    0.381878    0.513674    11.00000   -1.50000
H17C  2    0.165568    0.256723    0.490249    11.00000   -1.50000
AFIX   0
C18   1    0.436140    0.358106    0.425975    11.00000    0.05388    0.05998 =
         0.06168   -0.00434   -0.00350   -0.01296
C19   1    0.525450    0.467810    0.404926    11.00000    0.04759    0.09977 =
         0.06639    0.00360   -0.00115   -0.02030
AFIX  43
H19   2    0.648902    0.503062    0.409549    11.00000   -1.20000
AFIX   0
C20   1    0.432503    0.524885    0.377221    11.00000    0.06711    0.09795 =
         0.06560    0.00855    0.00225   -0.02312
AFIX  43
H20   2    0.495442    0.596221    0.362930    11.00000   -1.20000
AFIX   0
C21   1    0.244164    0.477392    0.370109    11.00000    0.06015    0.08374 =
         0.06029   -0.00739   -0.00568   -0.00825
C22   1    0.157996    0.368930    0.391591    11.00000    0.06576    0.08699 =
         0.07517   -0.00150   -0.01462   -0.02392
AFIX  43
H22   2    0.033513    0.334825    0.387223    11.00000   -1.20000
AFIX   0
C23   1    0.251130    0.309278    0.419456    11.00000    0.06755    0.08079 =
         0.07463    0.00227   -0.00955   -0.02731
AFIX  43
H23   2    0.189472    0.236720    0.433710    11.00000   -1.20000
AFIX   0
C24   1   -0.031885    0.506673    0.335395    11.00000    0.10727    0.11337 =
         0.09688   -0.00182   -0.05378   -0.00993
AFIX 137
H24A  2   -0.031409    0.378712    0.333697    11.00000   -1.50000
H24B  2   -0.077216    0.572161    0.316292    11.00000   -1.50000
H24C  2   -0.122479    0.549353    0.351751    11.00000   -1.50000
AFIX   0
C25   1    0.575628    0.454591    0.218233    11.00000    0.05791    0.11651 =
         0.06477   -0.01363   -0.00855   -0.01194
C26   1    0.483007    0.333744    0.236790    11.00000    0.07529    0.11563 =
         0.08518   -0.00682   -0.01193   -0.01721
AFIX  43
H26   2    0.433755    0.238350    0.228221    11.00000   -1.20000
AFIX   0
C27   1    0.464218    0.355138    0.267741    11.00000    0.07862    0.16243 =
         0.07654    0.02156   -0.01524   -0.01666
AFIX  43
H27   2    0.399403    0.275256    0.280131    11.00000   -1.20000
AFIX   0
C28   1    0.539075    0.491784    0.280692    11.00000    0.09089    0.20870 =
         0.06583   -0.01745   -0.01157   -0.00823
AFIX  43
H28   2    0.526501    0.504798    0.301831    11.00000   -1.20000
AFIX   0
C29   1    0.631514    0.608076    0.262686    11.00000    0.08781    0.14595 =
         0.09581   -0.02926   -0.02948   -0.01293
AFIX  43
H29   2    0.684703    0.700350    0.271580    11.00000   -1.20000
AFIX   0
C30   1    0.648589    0.592211    0.231009    11.00000    0.07790    0.11689 =
         0.08592   -0.01217   -0.02251   -0.02082
AFIX  43
H30   2    0.709471    0.675170    0.218682    11.00000   -1.20000
AFIX   0
C31   1    0.460330    0.423671    0.166684    11.00000    0.05540    0.07771 =
         0.06363   -0.00750   -0.01136   -0.01713
C32   1    0.524062    0.387533    0.137409    11.00000    0.05077    0.07548 =
         0.06167   -0.00021   -0.00822   -0.01761
AFIX  43
H32   2    0.663050    0.366376    0.133027    11.00000   -1.20000
AFIX   0
C33   1    0.385418    0.381716    0.114014    11.00000    0.04684    0.06449 =
         0.06103    0.00240   -0.00710   -0.00995
C34   1    0.176344    0.411026    0.121428    11.00000    0.05171    0.08575 =
         0.06768    0.00234   -0.00969   -0.01760
AFIX  43
H34   2    0.080164    0.404535    0.106356    11.00000   -1.20000
AFIX   0
C35   1    0.114808    0.448945    0.150715    11.00000    0.04728    0.09915 =
         0.06882   -0.00350   -0.00338   -0.00464
AFIX  43
H35   2   -0.023995    0.469787    0.155235    11.00000   -1.20000
AFIX   0
C36   1    0.252337    0.457276    0.173809    11.00000    0.05537    0.10226 =
         0.06865   -0.01491   -0.00053   -0.01001
AFIX  43
H36   2    0.207920    0.484567    0.193637    11.00000   -1.20000
AFIX   0
C37   1    0.448960    0.350737    0.082730    11.00000    0.05209    0.07433 =
         0.05982    0.00184   -0.01057   -0.01726
AFIX  43
H37   2    0.352614    0.334147    0.068301    11.00000   -1.20000
AFIX   0
C38   1    0.866914    0.306714    0.031985    11.00000    0.04189    0.06635 =
         0.06475    0.00441   -0.00761   -0.01568
C39   1    0.879123    0.288058   -0.001270    11.00000    0.03807    0.06416 =
         0.06966    0.00459   -0.00649   -0.01398
C40   1    1.043285    0.223759   -0.018714    11.00000    0.04540    0.05915 =
         0.06591    0.00043   -0.00812   -0.01222
C41   1    1.260740    0.154888   -0.010262    11.00000    0.03431    0.09078 =
         0.08624   -0.00485   -0.00960   -0.01140
AFIX 137
H41A  2    1.314550    0.056644   -0.022845    11.00000   -1.50000
H41B  2    1.268461    0.111848    0.011095    11.00000   -1.50000
H41C  2    1.338973    0.251906   -0.013603    11.00000   -1.50000
AFIX   0
C42   1    1.067737    0.174398   -0.075847    11.00000    0.04909    0.06100 =
         0.06834   -0.00311   -0.00113   -0.01143
C43   1    1.251402    0.226972   -0.084062    11.00000    0.05485    0.07550 =
         0.07904   -0.00979    0.00313   -0.02552
AFIX  43
H43   2    1.314268    0.293611   -0.070798    11.00000   -1.20000
AFIX   0
C44   1    1.342005    0.181615   -0.111676    11.00000    0.05988    0.07154 =
         0.08542   -0.00730    0.00834   -0.02374
AFIX  43
H44   2    1.466748    0.216722   -0.116864    11.00000   -1.20000
AFIX   0
C45   1    1.250411    0.084394   -0.131909    11.00000    0.05406    0.06888 =
         0.07182   -0.00198   -0.00071   -0.00827
C46   1    1.062607    0.030080   -0.123211    11.00000    0.06086    0.08675 =
         0.07138   -0.01273   -0.00675   -0.02489
AFIX  43
H46   2    0.998337   -0.034988   -0.136559    11.00000   -1.20000
AFIX   0
C47   1    0.975260    0.071743   -0.095662    11.00000    0.05383    0.07613 =
         0.07337   -0.00144   -0.00809   -0.02616
AFIX  43
H47   2    0.853751    0.032126   -0.089904    11.00000   -1.20000
AFIX   0
C48   1    1.529558    0.059430   -0.167416    11.00000    0.08089    0.09413 =
         0.09993   -0.01058    0.02805   -0.02311
AFIX 137
H48A  2    1.542412    0.185998   -0.167534    11.00000   -1.50000
H48B  2    1.565423    0.015249   -0.187383    11.00000   -1.50000
H48C  2    1.619153   -0.009248   -0.152142    11.00000   -1.50000
AFIX   0
N1    3    0.870659    0.109724    0.576797    11.00000    0.04562    0.07423 =
         0.05539   -0.00755    0.00237   -0.00975
N2    3    0.834093    0.141948    0.545796    11.00000    0.04676    0.08252 =
         0.04997   -0.00325    0.00086   -0.01126
AFIX  43
H2A   2    0.934968    0.142834    0.533186    11.00000   -1.20000
AFIX   0
N3    3    0.795881    0.179772    0.482294    11.00000    0.04045    0.08393 =
         0.05958   -0.00239    0.00232   -0.00500
N4    3    0.742490    0.230336    0.453865    11.00000    0.04588    0.09326 =
         0.06011   -0.00600    0.00257   -0.00660
N5    3    0.536694    0.294502    0.454411    11.00000    0.04222    0.07240 =
         0.06089   -0.00227   -0.00238   -0.01073
N6    3    0.635583    0.345453    0.074259    11.00000    0.05213    0.07356 =
         0.05720   -0.00148   -0.00431   -0.01301
N7    3    0.673154    0.328549    0.043702    11.00000    0.04801    0.08252 =
         0.05709   -0.00359   -0.00951   -0.01476
AFIX  43
H7    2    0.572290    0.331659    0.031370    11.00000   -1.20000
AFIX   0
N8    3    0.710173    0.326100   -0.019509    11.00000    0.04684    0.08795 =
         0.06264   -0.00163   -0.00752   -0.01205
N9    3    0.762899    0.291376   -0.047870    11.00000    0.04264    0.09188 =
         0.06671   -0.00131   -0.00972   -0.00640
N10   3    0.967679    0.225333   -0.047617    11.00000    0.04482    0.06859 =
         0.06531   -0.00134   -0.00183   -0.01587
O1    4    0.901140   -0.057489    0.691301    11.00000    0.06849    0.16384 =
         0.06260   -0.00676    0.00801   -0.05012
O2    4    0.488411    0.177739    0.550823    11.00000    0.04813    0.13333 =
         0.06566    0.00041    0.00897   -0.02068
O3    4    0.169156    0.536050    0.341994    11.00000    0.08192    0.10845 =
         0.06890    0.00549   -0.01491   -0.01617
O4    4    0.612944    0.434429    0.187519    11.00000    0.06297    0.16754 =
         0.06506   -0.02475   -0.00824   -0.03610
O5    4    1.019531    0.297667    0.048221    11.00000    0.04915    0.11873 =
         0.07301   -0.00169   -0.01430   -0.02114
O6    4    1.323315    0.038992   -0.160244    11.00000    0.07017    0.10308 =
         0.07596   -0.00929    0.00582   -0.01264
HKLF    5


REM  bmk2003e_twin1_hklf4 in P-1
REM R1 =  0.0746 for    6949 Fo > 4sig(Fo)  and  0.0889 for all    9077 data
REM    582 parameters refined using      0 restraints

END  
     
WGHT      0.1235      1.0892 

REM Highest difference peak  0.296,  deepest hole -0.230,  1-sigma level  0.052
Q1    1   0.9795 -0.2138  0.7653  11.00000  0.05    0.30
Q2    1   0.8796  0.1209  0.6939  11.00000  0.05    0.29
Q3    1   1.0715 -0.0083  0.6228  11.00000  0.05    0.22
Q4    1   0.8594  0.1164  0.0133  11.00000  0.05    0.21
Q5    1   0.6812  0.1833  0.4982  11.00000  0.05    0.20
Q6    1   0.1948  0.3169  0.5181  11.00000  0.05    0.20
Q7    1   0.4738  0.1551  0.5784  11.00000  0.05    0.20
Q8    1   0.2066  0.4012  0.3691  11.00000  0.05    0.19
Q9    1   0.6007  0.3738  0.5040  11.00000  0.05    0.19
Q10   1   0.6350  0.1368  0.0459  11.00000  0.05    0.18
