# Supplementary material for: Quantum Computational Investigation of (E)-1-(4-methoxyphenyl)-5-methyl-N′-(3-phenoxybenzylidene)-1H-1,2,3-triazole-4-carbohydrazide
Source: Molecules. 2022 Mar 28;27(7):2193. doi: 10.3390/molecules27072193 (PMC9000758; doi:10.3390/molecules27072193)
Supplement: Supplementary file 1 [file molecules-27-02193-s001.zip › UV Acetonitrile.txt]

"acetonitrile - RawData"

"Wavelength nm.","Abs."

200.00,0.301

201.00,0.309

202.00,0.306

203.00,0.301

204.00,0.306

205.00,0.309

206.00,0.306

207.00,0.309

208.00,0.297

209.00,0.301

210.00,0.295

211.00,0.292

212.00,0.282

213.00,0.289

214.00,0.285

215.00,0.280

216.00,0.276

217.00,0.262

218.00,0.254

219.00,0.248

220.00,0.237

221.00,0.229

222.00,0.220

223.00,0.220

224.00,0.213

225.00,0.198

226.00,0.195

227.00,0.182

228.00,0.189

229.00,0.184

230.00,0.173

231.00,0.175

232.00,0.178

233.00,0.177

234.00,0.166

235.00,0.169

236.00,0.155

237.00,0.157

238.00,0.159

239.00,0.155

240.00,0.159

241.00,0.145

242.00,0.163

243.00,0.158

244.00,0.159

245.00,0.157

246.00,0.154

247.00,0.145

248.00,0.148

249.00,0.147

250.00,0.153

251.00,0.148

252.00,0.148

253.00,0.153

254.00,0.157

255.00,0.156

256.00,0.163

257.00,0.158

258.00,0.161

259.00,0.164

260.00,0.174

261.00,0.173

262.00,0.204

263.00,0.244

264.00,0.324

265.00,0.442

266.00,0.585

267.00,0.700

268.00,0.813

269.00,0.902

270.00,0.972

271.00,1.042

272.00,1.094

273.00,1.156

274.00,1.201

275.00,1.256

276.00,1.302

277.00,1.353

278.00,1.402

279.00,1.444

280.00,1.488

281.00,1.526

282.00,1.560

283.00,1.600

284.00,1.639

285.00,1.676

286.00,1.715

287.00,1.743

288.00,1.769

289.00,1.793

290.00,1.808

291.00,1.813

292.00,1.821

293.00,1.821

294.00,1.823

295.00,1.824

296.00,1.827

297.00,1.830

298.00,1.831

299.00,1.829

300.00,1.819

301.00,1.803

302.00,1.775

303.00,1.742

304.00,1.698

305.00,1.653

306.00,1.615

307.00,1.564

308.00,1.517

309.00,1.468

310.00,1.419

311.00,1.367

312.00,1.317

313.00,1.268

314.00,1.224

315.00,1.185

316.00,1.146

317.00,1.113

318.00,1.078

319.00,1.040

320.00,1.000

321.00,0.950

322.00,0.895

323.00,0.825

324.00,0.748

325.00,0.659

326.00,0.568

327.00,0.471

328.00,0.377

329.00,0.293

330.00,0.223

331.00,0.168

332.00,0.122

333.00,0.088

334.00,0.061

335.00,0.042

336.00,0.028

337.00,0.017

338.00,0.010

339.00,0.003

340.00,-0.001

341.00,-0.005

342.00,-0.008

343.00,-0.011

344.00,-0.011

345.00,-0.014

346.00,-0.015

347.00,-0.016

348.00,-0.016

349.00,-0.017

350.00,-0.018

351.00,-0.018

352.00,-0.018

353.00,-0.019

354.00,-0.019

355.00,-0.019

356.00,-0.018

357.00,-0.018

358.00,-0.019

359.00,-0.019

360.00,-0.019

361.00,-0.021

362.00,-0.021

363.00,-0.021

364.00,-0.021

365.00,-0.021

366.00,-0.020

367.00,-0.020

368.00,-0.020

369.00,-0.020

370.00,-0.020

371.00,-0.020

372.00,-0.021

373.00,-0.019

374.00,-0.020

375.00,-0.019

376.00,-0.020

377.00,-0.019

378.00,-0.020

379.00,-0.019

380.00,-0.019

381.00,-0.020

382.00,-0.019

383.00,-0.019

384.00,-0.019

385.00,-0.019

386.00,-0.019

387.00,-0.019

388.00,-0.019

389.00,-0.018

390.00,-0.019

391.00,-0.018

392.00,-0.018

393.00,-0.018

394.00,-0.018

395.00,-0.019

396.00,-0.018

397.00,-0.018

398.00,-0.018

399.00,-0.018

400.00,-0.018

401.00,-0.018

402.00,-0.018

403.00,-0.018

404.00,-0.018

405.00,-0.017

406.00,-0.018

407.00,-0.017

408.00,-0.018

409.00,-0.017

410.00,-0.017

411.00,-0.017

412.00,-0.017

413.00,-0.017

414.00,-0.017

415.00,-0.017

416.00,-0.017

417.00,-0.017

418.00,-0.017

419.00,-0.017

420.00,-0.017

421.00,-0.016

422.00,-0.017

423.00,-0.017

424.00,-0.017

425.00,-0.017

426.00,-0.016

427.00,-0.016

428.00,-0.016

429.00,-0.016

430.00,-0.016

431.00,-0.016

432.00,-0.016

433.00,-0.016

434.00,-0.016

435.00,-0.016

436.00,-0.016

437.00,-0.016

438.00,-0.016

439.00,-0.016

440.00,-0.016

441.00,-0.016

442.00,-0.016

443.00,-0.016

444.00,-0.016

445.00,-0.016

446.00,-0.015

447.00,-0.015

448.00,-0.015

449.00,-0.016

450.00,-0.015

451.00,-0.015

452.00,-0.015

453.00,-0.015

454.00,-0.015

455.00,-0.015

456.00,-0.015

457.00,-0.015

458.00,-0.015

459.00,-0.015

460.00,-0.015

461.00,-0.015

462.00,-0.015

463.00,-0.015

464.00,-0.015

465.00,-0.015

466.00,-0.015

467.00,-0.014

468.00,-0.014

469.00,-0.014

470.00,-0.014

471.00,-0.015

472.00,-0.014

473.00,-0.014

474.00,-0.014

475.00,-0.014

476.00,-0.014

477.00,-0.014

478.00,-0.014

479.00,-0.014

480.00,-0.014

481.00,-0.014

482.00,-0.014

483.00,-0.014

484.00,-0.014

485.00,-0.014

486.00,-0.014

487.00,-0.014

488.00,-0.014

489.00,-0.014

490.00,-0.014

491.00,-0.014

492.00,-0.013

493.00,-0.014

494.00,-0.013

495.00,-0.014

496.00,-0.013

497.00,-0.014

498.00,-0.013

499.00,-0.013

500.00,-0.013

501.00,-0.013

502.00,-0.013

503.00,-0.013

504.00,-0.013

505.00,-0.013

506.00,-0.013

507.00,-0.013

508.00,-0.013

509.00,-0.013

510.00,-0.013

511.00,-0.013

512.00,-0.013

513.00,-0.013

514.00,-0.013

515.00,-0.013

516.00,-0.013

517.00,-0.013

518.00,-0.013

519.00,-0.013

520.00,-0.013

521.00,-0.013

522.00,-0.013

523.00,-0.013

524.00,-0.013

525.00,-0.013

526.00,-0.013

527.00,-0.013

528.00,-0.013

529.00,-0.012

530.00,-0.013

531.00,-0.013

532.00,-0.013

533.00,-0.012

534.00,-0.012

535.00,-0.013

536.00,-0.013

537.00,-0.012

538.00,-0.012

539.00,-0.013

540.00,-0.012

541.00,-0.012

542.00,-0.012

543.00,-0.012

544.00,-0.012

545.00,-0.012

546.00,-0.012

547.00,-0.012

548.00,-0.012

549.00,-0.012

550.00,-0.012

551.00,-0.012

552.00,-0.012

553.00,-0.012

554.00,-0.012

555.00,-0.012

556.00,-0.012

557.00,-0.012

558.00,-0.012

559.00,-0.012

560.00,-0.012

561.00,-0.012

562.00,-0.012

563.00,-0.012

564.00,-0.012

565.00,-0.012

566.00,-0.012

567.00,-0.012

568.00,-0.012

569.00,-0.012

570.00,-0.012

571.00,-0.012

572.00,-0.012

573.00,-0.012

574.00,-0.012

575.00,-0.012

576.00,-0.012

577.00,-0.012

578.00,-0.012

579.00,-0.012

580.00,-0.012

581.00,-0.012

582.00,-0.012

583.00,-0.012

584.00,-0.012

585.00,-0.012

586.00,-0.012

587.00,-0.012

588.00,-0.012

589.00,-0.012

590.00,-0.012

591.00,-0.012

592.00,-0.012

593.00,-0.012

594.00,-0.012

595.00,-0.012

596.00,-0.012

597.00,-0.012

598.00,-0.012

599.00,-0.012

600.00,-0.012

601.00,-0.012

602.00,-0.012

603.00,-0.012

604.00,-0.012

605.00,-0.012

606.00,-0.012

607.00,-0.012

608.00,-0.012

609.00,-0.012

610.00,-0.012

611.00,-0.012

612.00,-0.012

613.00,-0.012

614.00,-0.012

615.00,-0.012

616.00,-0.012

617.00,-0.012

618.00,-0.012

619.00,-0.012

620.00,-0.012

621.00,-0.012

622.00,-0.012

623.00,-0.012

624.00,-0.012

625.00,-0.012

626.00,-0.012

627.00,-0.012

628.00,-0.012

629.00,-0.012

630.00,-0.012

631.00,-0.012

632.00,-0.012

633.00,-0.012

634.00,-0.012

635.00,-0.012

636.00,-0.012

637.00,-0.012

638.00,-0.012

639.00,-0.012

640.00,-0.012

641.00,-0.012

642.00,-0.012

643.00,-0.012

644.00,-0.012

645.00,-0.012

646.00,-0.012

647.00,-0.012

648.00,-0.012

649.00,-0.012

650.00,-0.012

651.00,-0.012

652.00,-0.012

653.00,-0.012

654.00,-0.012

655.00,-0.012

656.00,-0.012

657.00,-0.012

658.00,-0.012

659.00,-0.012

660.00,-0.012

661.00,-0.012

662.00,-0.012

663.00,-0.012

664.00,-0.012

665.00,-0.012

666.00,-0.012

667.00,-0.012

668.00,-0.012

669.00,-0.012

670.00,-0.012

671.00,-0.012

672.00,-0.012

673.00,-0.012

674.00,-0.012

675.00,-0.012

676.00,-0.012

677.00,-0.012

678.00,-0.012

679.00,-0.012

680.00,-0.012

681.00,-0.012

682.00,-0.012

683.00,-0.012

684.00,-0.012

685.00,-0.012

686.00,-0.012

687.00,-0.012

688.00,-0.012

689.00,-0.012

690.00,-0.012

691.00,-0.012

692.00,-0.012

693.00,-0.012

694.00,-0.012

695.00,-0.012

696.00,-0.012

697.00,-0.012

698.00,-0.012

699.00,-0.012

700.00,-0.012
