# Supplementary material for: Quantum Computational Investigation of (E)-1-(4-methoxyphenyl)-5-methyl-N′-(3-phenoxybenzylidene)-1H-1,2,3-triazole-4-carbohydrazide
Source: Molecules. 2022 Mar 28;27(7):2193. doi: 10.3390/molecules27072193 (PMC9000758; doi:10.3390/molecules27072193)
Supplement: Supplementary file 1 [file molecules-27-02193-s001.zip › UV Chloroform.txt]

"chloroform - RawData"

"Wavelength nm.","Abs."

200.00,0.351

201.00,0.354

202.00,0.341

203.00,0.342

204.00,0.336

205.00,0.338

206.00,0.333

207.00,0.337

208.00,0.331

209.00,0.331

210.00,0.334

211.00,0.322

212.00,0.326

213.00,0.318

214.00,0.319

215.00,0.315

216.00,0.298

217.00,0.289

218.00,0.283

219.00,0.279

220.00,0.268

221.00,0.258

222.00,0.245

223.00,0.237

224.00,0.237

225.00,0.224

226.00,0.223

227.00,0.215

228.00,0.209

229.00,0.203

230.00,0.199

231.00,0.203

232.00,0.193

233.00,0.187

234.00,0.198

235.00,0.183

236.00,0.191

237.00,0.187

238.00,0.188

239.00,0.182

240.00,0.184

241.00,0.182

242.00,0.178

243.00,0.181

244.00,0.180

245.00,0.175

246.00,0.179

247.00,0.180

248.00,0.181

249.00,0.173

250.00,0.177

251.00,0.178

252.00,0.183

253.00,0.179

254.00,0.183

255.00,0.182

256.00,0.189

257.00,0.196

258.00,0.192

259.00,0.198

260.00,0.200

261.00,0.213

262.00,0.245

263.00,0.288

264.00,0.393

265.00,0.555

266.00,0.757

267.00,0.955

268.00,1.159

269.00,1.317

270.00,1.474

271.00,1.604

272.00,1.716

273.00,1.826

274.00,1.907

275.00,2.001

276.00,2.086

277.00,2.166

278.00,2.244

279.00,2.325

280.00,2.396

281.00,2.461

282.00,2.515

283.00,2.568

284.00,2.618

285.00,2.667

286.00,2.703

287.00,2.752

288.00,2.787

289.00,2.837

290.00,2.880

291.00,2.909

292.00,2.937

293.00,2.948

294.00,2.954

295.00,2.948

296.00,2.943

297.00,2.925

298.00,2.931

299.00,2.920

300.00,2.931

301.00,2.931

302.00,2.925

303.00,2.920

304.00,2.898

305.00,2.878

306.00,2.876

307.00,2.800

308.00,2.722

309.00,2.633

310.00,2.530

311.00,2.430

312.00,2.340

313.00,2.247

314.00,2.170

315.00,2.100

316.00,2.035

317.00,1.987

318.00,1.942

319.00,1.898

320.00,1.848

321.00,1.792

322.00,1.724

323.00,1.637

324.00,1.542

325.00,1.436

326.00,1.315

327.00,1.188

328.00,1.054

329.00,0.921

330.00,0.792

331.00,0.675

332.00,0.563

333.00,0.463

334.00,0.375

335.00,0.303

336.00,0.241

337.00,0.193

338.00,0.154

339.00,0.122

340.00,0.096

341.00,0.076

342.00,0.060

343.00,0.048

344.00,0.039

345.00,0.031

346.00,0.024

347.00,0.020

348.00,0.016

349.00,0.012

350.00,0.009

351.00,0.007

352.00,0.005

353.00,0.003

354.00,0.002

355.00,0.000

356.00,0.000

357.00,-0.001

358.00,-0.001

359.00,-0.002

360.00,-0.002

361.00,-0.003

362.00,-0.004

363.00,-0.004

364.00,-0.004

365.00,-0.004

366.00,-0.006

367.00,-0.005

368.00,-0.006

369.00,-0.006

370.00,-0.006

371.00,-0.006

372.00,-0.007

373.00,-0.006

374.00,-0.006

375.00,-0.006

376.00,-0.007

377.00,-0.007

378.00,-0.007

379.00,-0.006

380.00,-0.007

381.00,-0.007

382.00,-0.007

383.00,-0.007

384.00,-0.007

385.00,-0.007

386.00,-0.007

387.00,-0.008

388.00,-0.007

389.00,-0.008

390.00,-0.007

391.00,-0.008

392.00,-0.008

393.00,-0.008

394.00,-0.008

395.00,-0.008

396.00,-0.008

397.00,-0.008

398.00,-0.008

399.00,-0.008

400.00,-0.008

401.00,-0.008

402.00,-0.008

403.00,-0.008

404.00,-0.008

405.00,-0.008

406.00,-0.008

407.00,-0.008

408.00,-0.008

409.00,-0.008

410.00,-0.008

411.00,-0.008

412.00,-0.008

413.00,-0.008

414.00,-0.008

415.00,-0.008

416.00,-0.008

417.00,-0.008

418.00,-0.009

419.00,-0.008

420.00,-0.009

421.00,-0.008

422.00,-0.009

423.00,-0.009

424.00,-0.009

425.00,-0.009

426.00,-0.009

427.00,-0.009

428.00,-0.009

429.00,-0.008

430.00,-0.009

431.00,-0.009

432.00,-0.009

433.00,-0.009

434.00,-0.009

435.00,-0.009

436.00,-0.009

437.00,-0.009

438.00,-0.009

439.00,-0.009

440.00,-0.009

441.00,-0.009

442.00,-0.009

443.00,-0.009

444.00,-0.009

445.00,-0.009

446.00,-0.009

447.00,-0.009

448.00,-0.009

449.00,-0.009

450.00,-0.009

451.00,-0.009

452.00,-0.009

453.00,-0.009

454.00,-0.009

455.00,-0.009

456.00,-0.009

457.00,-0.009

458.00,-0.009

459.00,-0.009

460.00,-0.009

461.00,-0.009

462.00,-0.009

463.00,-0.009

464.00,-0.009

465.00,-0.009

466.00,-0.009

467.00,-0.009

468.00,-0.009

469.00,-0.009

470.00,-0.009

471.00,-0.009

472.00,-0.009

473.00,-0.009

474.00,-0.009

475.00,-0.009

476.00,-0.009

477.00,-0.009

478.00,-0.009

479.00,-0.009

480.00,-0.009

481.00,-0.009

482.00,-0.009

483.00,-0.009

484.00,-0.009

485.00,-0.009

486.00,-0.009

487.00,-0.009

488.00,-0.009

489.00,-0.009

490.00,-0.009

491.00,-0.009

492.00,-0.009

493.00,-0.008

494.00,-0.009

495.00,-0.008

496.00,-0.009

497.00,-0.008

498.00,-0.009

499.00,-0.008

500.00,-0.008

501.00,-0.009

502.00,-0.009

503.00,-0.008

504.00,-0.009

505.00,-0.008

506.00,-0.009

507.00,-0.008

508.00,-0.009

509.00,-0.008

510.00,-0.009

511.00,-0.008

512.00,-0.009

513.00,-0.009

514.00,-0.008

515.00,-0.009

516.00,-0.008

517.00,-0.009

518.00,-0.009

519.00,-0.009

520.00,-0.009

521.00,-0.009

522.00,-0.009

523.00,-0.009

524.00,-0.009

525.00,-0.009

526.00,-0.009

527.00,-0.009

528.00,-0.009

529.00,-0.009

530.00,-0.009

531.00,-0.009

532.00,-0.009

533.00,-0.009

534.00,-0.009

535.00,-0.009

536.00,-0.009

537.00,-0.009

538.00,-0.009

539.00,-0.009

540.00,-0.009

541.00,-0.009

542.00,-0.009

543.00,-0.009

544.00,-0.009

545.00,-0.009

546.00,-0.009

547.00,-0.009

548.00,-0.009

549.00,-0.009

550.00,-0.009

551.00,-0.009

552.00,-0.009

553.00,-0.009

554.00,-0.009

555.00,-0.009

556.00,-0.009

557.00,-0.009

558.00,-0.009

559.00,-0.009

560.00,-0.009

561.00,-0.009

562.00,-0.009

563.00,-0.009

564.00,-0.009

565.00,-0.009

566.00,-0.009

567.00,-0.009

568.00,-0.009

569.00,-0.009

570.00,-0.009

571.00,-0.009

572.00,-0.009

573.00,-0.009

574.00,-0.009

575.00,-0.009

576.00,-0.009

577.00,-0.010

578.00,-0.010

579.00,-0.010

580.00,-0.009

581.00,-0.010

582.00,-0.009

583.00,-0.010

584.00,-0.009

585.00,-0.009

586.00,-0.010

587.00,-0.010

588.00,-0.010

589.00,-0.010

590.00,-0.010

591.00,-0.010

592.00,-0.010

593.00,-0.010

594.00,-0.010

595.00,-0.010

596.00,-0.010

597.00,-0.010

598.00,-0.010

599.00,-0.010

600.00,-0.010

601.00,-0.010

602.00,-0.010

603.00,-0.010

604.00,-0.010

605.00,-0.010

606.00,-0.010

607.00,-0.010

608.00,-0.010

609.00,-0.010

610.00,-0.010

611.00,-0.010

612.00,-0.010

613.00,-0.010

614.00,-0.010

615.00,-0.010

616.00,-0.010

617.00,-0.010

618.00,-0.010

619.00,-0.010

620.00,-0.010

621.00,-0.010

622.00,-0.011

623.00,-0.010

624.00,-0.010

625.00,-0.010

626.00,-0.010

627.00,-0.010

628.00,-0.010

629.00,-0.010

630.00,-0.010

631.00,-0.010

632.00,-0.011

633.00,-0.010

634.00,-0.010

635.00,-0.010

636.00,-0.010

637.00,-0.010

638.00,-0.010

639.00,-0.010

640.00,-0.010

641.00,-0.010

642.00,-0.010

643.00,-0.010

644.00,-0.010

645.00,-0.010

646.00,-0.010

647.00,-0.010

648.00,-0.010

649.00,-0.011

650.00,-0.011

651.00,-0.010

652.00,-0.010

653.00,-0.011

654.00,-0.011

655.00,-0.011

656.00,-0.011

657.00,-0.011

658.00,-0.011

659.00,-0.011

660.00,-0.011

661.00,-0.011

662.00,-0.011

663.00,-0.010

664.00,-0.011

665.00,-0.011

666.00,-0.011

667.00,-0.011

668.00,-0.010

669.00,-0.011

670.00,-0.011

671.00,-0.010

672.00,-0.011

673.00,-0.010

674.00,-0.011

675.00,-0.011

676.00,-0.011

677.00,-0.011

678.00,-0.011

679.00,-0.011

680.00,-0.011

681.00,-0.011

682.00,-0.011

683.00,-0.011

684.00,-0.011

685.00,-0.011

686.00,-0.011

687.00,-0.011

688.00,-0.011

689.00,-0.011

690.00,-0.011

691.00,-0.011

692.00,-0.012

693.00,-0.011

694.00,-0.012

695.00,-0.012

696.00,-0.012

697.00,-0.011

698.00,-0.012

699.00,-0.012

700.00,-0.012
