# Supplementary material for: Quantum Computational Investigation of (E)-1-(4-methoxyphenyl)-5-methyl-N′-(3-phenoxybenzylidene)-1H-1,2,3-triazole-4-carbohydrazide
Source: Molecules. 2022 Mar 28;27(7):2193. doi: 10.3390/molecules27072193 (PMC9000758; doi:10.3390/molecules27072193)
Supplement: Supplementary file 1 [file molecules-27-02193-s001.zip › UV DMF.txt]

"dmf- - RawData"

"Wavelength nm.","Abs."

200.00,0.351

201.00,0.338

202.00,0.339

203.00,0.332

204.00,0.341

205.00,0.337

206.00,0.330

207.00,0.329

208.00,0.327

209.00,0.323

210.00,0.322

211.00,0.325

212.00,0.308

213.00,0.312

214.00,0.303

215.00,0.283

216.00,0.285

217.00,0.276

218.00,0.254

219.00,0.249

220.00,0.243

221.00,0.242

222.00,0.236

223.00,0.220

224.00,0.220

225.00,0.214

226.00,0.207

227.00,0.201

228.00,0.197

229.00,0.193

230.00,0.190

231.00,0.193

232.00,0.184

233.00,0.174

234.00,0.177

235.00,0.174

236.00,0.173

237.00,0.168

238.00,0.170

239.00,0.161

240.00,0.167

241.00,0.166

242.00,0.157

243.00,0.166

244.00,0.165

245.00,0.164

246.00,0.169

247.00,0.159

248.00,0.161

249.00,0.164

250.00,0.164

251.00,0.162

252.00,0.159

253.00,0.161

254.00,0.164

255.00,0.173

256.00,0.172

257.00,0.170

258.00,0.173

259.00,0.180

260.00,0.188

261.00,0.200

262.00,0.227

263.00,0.274

264.00,0.380

265.00,0.548

266.00,0.765

267.00,0.944

268.00,1.092

269.00,1.137

270.00,1.163

271.00,1.153

272.00,1.136

273.00,1.139

274.00,1.132

275.00,1.144

276.00,1.155

277.00,1.173

278.00,1.197

279.00,1.218

280.00,1.244

281.00,1.265

282.00,1.289

283.00,1.310

284.00,1.333

285.00,1.357

286.00,1.380

287.00,1.404

288.00,1.426

289.00,1.446

290.00,1.467

291.00,1.483

292.00,1.498

293.00,1.510

294.00,1.521

295.00,1.530

296.00,1.536

297.00,1.544

298.00,1.550

299.00,1.552

300.00,1.551

301.00,1.545

302.00,1.538

303.00,1.526

304.00,1.511

305.00,1.494

306.00,1.441

307.00,1.422

308.00,1.399

309.00,1.379

310.00,1.353

311.00,1.322

312.00,1.283

313.00,1.241

314.00,1.196

315.00,1.147

316.00,1.102

317.00,1.059

318.00,1.025

319.00,0.997

320.00,0.974

321.00,0.953

322.00,0.931

323.00,0.908

324.00,0.876

325.00,0.834

326.00,0.776

327.00,0.706

328.00,0.620

329.00,0.527

330.00,0.440

331.00,0.355

332.00,0.284

333.00,0.221

334.00,0.172

335.00,0.132

336.00,0.102

337.00,0.079

338.00,0.063

339.00,0.051

340.00,0.041

341.00,0.033

342.00,0.026

343.00,0.021

344.00,0.017

345.00,0.014

346.00,0.010

347.00,0.008

348.00,0.006

349.00,0.003

350.00,0.002

351.00,0.000

352.00,-0.001

353.00,-0.002

354.00,-0.003

355.00,-0.004

356.00,-0.004

357.00,-0.005

358.00,-0.005

359.00,-0.006

360.00,-0.006

361.00,-0.009

362.00,-0.009

363.00,-0.010

364.00,-0.010

365.00,-0.010

366.00,-0.010

367.00,-0.011

368.00,-0.010

369.00,-0.012

370.00,-0.011

371.00,-0.012

372.00,-0.011

373.00,-0.012

374.00,-0.012

375.00,-0.012

376.00,-0.012

377.00,-0.012

378.00,-0.013

379.00,-0.012

380.00,-0.013

381.00,-0.013

382.00,-0.013

383.00,-0.013

384.00,-0.013

385.00,-0.013

386.00,-0.013

387.00,-0.014

388.00,-0.014

389.00,-0.014

390.00,-0.014

391.00,-0.014

392.00,-0.014

393.00,-0.014

394.00,-0.014

395.00,-0.014

396.00,-0.014

397.00,-0.014

398.00,-0.014

399.00,-0.014

400.00,-0.014

401.00,-0.014

402.00,-0.014

403.00,-0.014

404.00,-0.014

405.00,-0.014

406.00,-0.014

407.00,-0.014

408.00,-0.014

409.00,-0.014

410.00,-0.014

411.00,-0.014

412.00,-0.014

413.00,-0.014

414.00,-0.014

415.00,-0.014

416.00,-0.014

417.00,-0.014

418.00,-0.014

419.00,-0.014

420.00,-0.014

421.00,-0.014

422.00,-0.014

423.00,-0.014

424.00,-0.014

425.00,-0.013

426.00,-0.014

427.00,-0.013

428.00,-0.014

429.00,-0.013

430.00,-0.014

431.00,-0.013

432.00,-0.014

433.00,-0.013

434.00,-0.013

435.00,-0.013

436.00,-0.013

437.00,-0.013

438.00,-0.013

439.00,-0.013

440.00,-0.013

441.00,-0.013

442.00,-0.013

443.00,-0.013

444.00,-0.013

445.00,-0.013

446.00,-0.013

447.00,-0.013

448.00,-0.013

449.00,-0.013

450.00,-0.013

451.00,-0.013

452.00,-0.013

453.00,-0.013

454.00,-0.013

455.00,-0.013

456.00,-0.013

457.00,-0.013

458.00,-0.013

459.00,-0.013

460.00,-0.013

461.00,-0.013

462.00,-0.013

463.00,-0.013

464.00,-0.013

465.00,-0.013

466.00,-0.013

467.00,-0.013

468.00,-0.013

469.00,-0.013

470.00,-0.013

471.00,-0.013

472.00,-0.013

473.00,-0.013

474.00,-0.012

475.00,-0.013

476.00,-0.013

477.00,-0.012

478.00,-0.013

479.00,-0.013

480.00,-0.013

481.00,-0.013

482.00,-0.013

483.00,-0.013

484.00,-0.012

485.00,-0.013

486.00,-0.013

487.00,-0.012

488.00,-0.013

489.00,-0.012

490.00,-0.013

491.00,-0.013

492.00,-0.012

493.00,-0.013

494.00,-0.012

495.00,-0.013

496.00,-0.013

497.00,-0.012

498.00,-0.012

499.00,-0.012

500.00,-0.012

501.00,-0.012

502.00,-0.012

503.00,-0.012

504.00,-0.012

505.00,-0.012

506.00,-0.012

507.00,-0.012

508.00,-0.012

509.00,-0.013

510.00,-0.012

511.00,-0.013

512.00,-0.012

513.00,-0.012

514.00,-0.013

515.00,-0.012

516.00,-0.013

517.00,-0.012

518.00,-0.012

519.00,-0.013

520.00,-0.012

521.00,-0.013

522.00,-0.012

523.00,-0.012

524.00,-0.013

525.00,-0.012

526.00,-0.012

527.00,-0.012

528.00,-0.012

529.00,-0.013

530.00,-0.013

531.00,-0.013

532.00,-0.013

533.00,-0.012

534.00,-0.013

535.00,-0.013

536.00,-0.012

537.00,-0.012

538.00,-0.012

539.00,-0.012

540.00,-0.012

541.00,-0.012

542.00,-0.012

543.00,-0.012

544.00,-0.012

545.00,-0.012

546.00,-0.012

547.00,-0.012

548.00,-0.012

549.00,-0.012

550.00,-0.012

551.00,-0.012

552.00,-0.012

553.00,-0.012

554.00,-0.012

555.00,-0.012

556.00,-0.012

557.00,-0.012

558.00,-0.012

559.00,-0.012

560.00,-0.012

561.00,-0.012

562.00,-0.012

563.00,-0.012

564.00,-0.012

565.00,-0.012

566.00,-0.012

567.00,-0.012

568.00,-0.012

569.00,-0.012

570.00,-0.012

571.00,-0.012

572.00,-0.012

573.00,-0.012

574.00,-0.012

575.00,-0.012

576.00,-0.012

577.00,-0.012

578.00,-0.013

579.00,-0.013

580.00,-0.012

581.00,-0.012

582.00,-0.012

583.00,-0.013

584.00,-0.012

585.00,-0.012

586.00,-0.012

587.00,-0.012

588.00,-0.012

589.00,-0.012

590.00,-0.013

591.00,-0.013

592.00,-0.012

593.00,-0.012

594.00,-0.013

595.00,-0.013

596.00,-0.012

597.00,-0.013

598.00,-0.012

599.00,-0.013

600.00,-0.012

601.00,-0.012

602.00,-0.012

603.00,-0.012

604.00,-0.012

605.00,-0.013

606.00,-0.012

607.00,-0.012

608.00,-0.012

609.00,-0.012

610.00,-0.013

611.00,-0.012

612.00,-0.013

613.00,-0.012

614.00,-0.012

615.00,-0.013

616.00,-0.013

617.00,-0.013

618.00,-0.013

619.00,-0.013

620.00,-0.013

621.00,-0.013

622.00,-0.013

623.00,-0.013

624.00,-0.012

625.00,-0.012

626.00,-0.013

627.00,-0.012

628.00,-0.012

629.00,-0.012

630.00,-0.012

631.00,-0.012

632.00,-0.012

633.00,-0.012

634.00,-0.012

635.00,-0.012

636.00,-0.012

637.00,-0.012

638.00,-0.012

639.00,-0.012

640.00,-0.012

641.00,-0.012

642.00,-0.012

643.00,-0.012

644.00,-0.012

645.00,-0.012

646.00,-0.012

647.00,-0.012

648.00,-0.012

649.00,-0.012

650.00,-0.012

651.00,-0.012

652.00,-0.012

653.00,-0.012

654.00,-0.012

655.00,-0.012

656.00,-0.012

657.00,-0.012

658.00,-0.012

659.00,-0.012

660.00,-0.012

661.00,-0.012

662.00,-0.012

663.00,-0.012

664.00,-0.012

665.00,-0.013

666.00,-0.012

667.00,-0.012

668.00,-0.012

669.00,-0.012

670.00,-0.012

671.00,-0.012

672.00,-0.012

673.00,-0.012

674.00,-0.012

675.00,-0.012

676.00,-0.012

677.00,-0.012

678.00,-0.012

679.00,-0.012

680.00,-0.012

681.00,-0.012

682.00,-0.012

683.00,-0.012

684.00,-0.012

685.00,-0.012

686.00,-0.012

687.00,-0.012

688.00,-0.012

689.00,-0.012

690.00,-0.012

691.00,-0.012

692.00,-0.012

693.00,-0.012

694.00,-0.012

695.00,-0.012

696.00,-0.012

697.00,-0.012

698.00,-0.012

699.00,-0.012

700.00,-0.012
