# Supplementary material for: Quantum Computational Investigation of (E)-1-(4-methoxyphenyl)-5-methyl-N′-(3-phenoxybenzylidene)-1H-1,2,3-triazole-4-carbohydrazide
Source: Molecules. 2022 Mar 28;27(7):2193. doi: 10.3390/molecules27072193 (PMC9000758; doi:10.3390/molecules27072193)
Supplement: Supplementary file 1 [file molecules-27-02193-s001.zip › UV Methanol.txt]

"methanol - RawData"

"Wavelength nm.","Abs."

200.00,0.313

201.00,0.330

202.00,0.312

203.00,0.322

204.00,0.309

205.00,0.307

206.00,0.308

207.00,0.311

208.00,0.294

209.00,0.308

210.00,0.296

211.00,0.299

212.00,0.287

213.00,0.288

214.00,0.281

215.00,0.273

216.00,0.279

217.00,0.263

218.00,0.250

219.00,0.249

220.00,0.237

221.00,0.235

222.00,0.224

223.00,0.224

224.00,0.218

225.00,0.211

226.00,0.201

227.00,0.195

228.00,0.189

229.00,0.185

230.00,0.180

231.00,0.173

232.00,0.178

233.00,0.163

234.00,0.167

235.00,0.174

236.00,0.159

237.00,0.154

238.00,0.167

239.00,0.168

240.00,0.154

241.00,0.156

242.00,0.160

243.00,0.159

244.00,0.154

245.00,0.148

246.00,0.156

247.00,0.162

248.00,0.156

249.00,0.159

250.00,0.156

251.00,0.155

252.00,0.154

253.00,0.165

254.00,0.162

255.00,0.165

256.00,0.162

257.00,0.166

258.00,0.173

259.00,0.170

260.00,0.178

261.00,0.183

262.00,0.199

263.00,0.243

264.00,0.307

265.00,0.414

266.00,0.528

267.00,0.628

268.00,0.700

269.00,0.779

270.00,0.823

271.00,0.881

272.00,0.922

273.00,0.972

274.00,1.010

275.00,1.056

276.00,1.100

277.00,1.142

278.00,1.190

279.00,1.230

280.00,1.272

281.00,1.307

282.00,1.342

283.00,1.377

284.00,1.408

285.00,1.445

286.00,1.478

287.00,1.510

288.00,1.541

289.00,1.570

290.00,1.594

291.00,1.613

292.00,1.625

293.00,1.632

294.00,1.634

295.00,1.635

296.00,1.631

297.00,1.631

298.00,1.628

299.00,1.626

300.00,1.623

301.00,1.614

302.00,1.602

303.00,1.583

304.00,1.556

305.00,1.525

306.00,1.492

307.00,1.451

308.00,1.405

309.00,1.358

310.00,1.311

311.00,1.258

312.00,1.210

313.00,1.160

314.00,1.118

315.00,1.076

316.00,1.040

317.00,1.008

318.00,0.981

319.00,0.953

320.00,0.926

321.00,0.893

322.00,0.854

323.00,0.809

324.00,0.754

325.00,0.692

326.00,0.624

327.00,0.549

328.00,0.473

329.00,0.394

330.00,0.327

331.00,0.266

332.00,0.213

333.00,0.167

334.00,0.130

335.00,0.100

336.00,0.076

337.00,0.059

338.00,0.045

339.00,0.034

340.00,0.025

341.00,0.018

342.00,0.013

343.00,0.009

344.00,0.006

345.00,0.004

346.00,0.000

347.00,-0.001

348.00,-0.002

349.00,-0.003

350.00,-0.004

351.00,-0.005

352.00,-0.006

353.00,-0.007

354.00,-0.007

355.00,-0.008

356.00,-0.008

357.00,-0.008

358.00,-0.008

359.00,-0.008

360.00,-0.009

361.00,-0.012

362.00,-0.012

363.00,-0.013

364.00,-0.013

365.00,-0.014

366.00,-0.013

367.00,-0.014

368.00,-0.013

369.00,-0.014

370.00,-0.013

371.00,-0.015

372.00,-0.014

373.00,-0.014

374.00,-0.014

375.00,-0.015

376.00,-0.014

377.00,-0.015

378.00,-0.015

379.00,-0.015

380.00,-0.015

381.00,-0.015

382.00,-0.015

383.00,-0.015

384.00,-0.015

385.00,-0.016

386.00,-0.015

387.00,-0.016

388.00,-0.016

389.00,-0.016

390.00,-0.016

391.00,-0.016

392.00,-0.016

393.00,-0.016

394.00,-0.016

395.00,-0.016

396.00,-0.016

397.00,-0.016

398.00,-0.016

399.00,-0.016

400.00,-0.016

401.00,-0.017

402.00,-0.017

403.00,-0.017

404.00,-0.016

405.00,-0.017

406.00,-0.017

407.00,-0.017

408.00,-0.017

409.00,-0.017

410.00,-0.017

411.00,-0.017

412.00,-0.017

413.00,-0.017

414.00,-0.017

415.00,-0.017

416.00,-0.017

417.00,-0.017

418.00,-0.017

419.00,-0.017

420.00,-0.017

421.00,-0.017

422.00,-0.016

423.00,-0.017

424.00,-0.017

425.00,-0.017

426.00,-0.017

427.00,-0.017

428.00,-0.017

429.00,-0.017

430.00,-0.017

431.00,-0.017

432.00,-0.017

433.00,-0.017

434.00,-0.017

435.00,-0.016

436.00,-0.017

437.00,-0.017

438.00,-0.017

439.00,-0.017

440.00,-0.017

441.00,-0.017

442.00,-0.017

443.00,-0.017

444.00,-0.017

445.00,-0.017

446.00,-0.017

447.00,-0.017

448.00,-0.017

449.00,-0.017

450.00,-0.016

451.00,-0.016

452.00,-0.016

453.00,-0.017

454.00,-0.016

455.00,-0.016

456.00,-0.016

457.00,-0.016

458.00,-0.016

459.00,-0.016

460.00,-0.016

461.00,-0.016

462.00,-0.016

463.00,-0.016

464.00,-0.016

465.00,-0.016

466.00,-0.016

467.00,-0.016

468.00,-0.016

469.00,-0.016

470.00,-0.016

471.00,-0.016

472.00,-0.016

473.00,-0.016

474.00,-0.016

475.00,-0.016

476.00,-0.016

477.00,-0.016

478.00,-0.016

479.00,-0.016

480.00,-0.015

481.00,-0.016

482.00,-0.015

483.00,-0.015

484.00,-0.015

485.00,-0.015

486.00,-0.015

487.00,-0.015

488.00,-0.015

489.00,-0.015

490.00,-0.015

491.00,-0.014

492.00,-0.015

493.00,-0.014

494.00,-0.015

495.00,-0.015

496.00,-0.015

497.00,-0.015

498.00,-0.014

499.00,-0.015

500.00,-0.014

501.00,-0.014

502.00,-0.015

503.00,-0.014

504.00,-0.014

505.00,-0.014

506.00,-0.014

507.00,-0.014

508.00,-0.014

509.00,-0.014

510.00,-0.014

511.00,-0.014

512.00,-0.014

513.00,-0.014

514.00,-0.014

515.00,-0.014

516.00,-0.014

517.00,-0.014

518.00,-0.014

519.00,-0.014

520.00,-0.014

521.00,-0.014

522.00,-0.014

523.00,-0.014

524.00,-0.014

525.00,-0.014

526.00,-0.013

527.00,-0.014

528.00,-0.014

529.00,-0.014

530.00,-0.013

531.00,-0.013

532.00,-0.013

533.00,-0.013

534.00,-0.013

535.00,-0.013

536.00,-0.014

537.00,-0.013

538.00,-0.013

539.00,-0.013

540.00,-0.013

541.00,-0.013

542.00,-0.013

543.00,-0.013

544.00,-0.013

545.00,-0.013

546.00,-0.013

547.00,-0.013

548.00,-0.013

549.00,-0.013

550.00,-0.013

551.00,-0.013

552.00,-0.013

553.00,-0.013

554.00,-0.013

555.00,-0.013

556.00,-0.012

557.00,-0.012

558.00,-0.013

559.00,-0.013

560.00,-0.013

561.00,-0.013

562.00,-0.013

563.00,-0.013

564.00,-0.013

565.00,-0.013

566.00,-0.013

567.00,-0.013

568.00,-0.013

569.00,-0.012

570.00,-0.013

571.00,-0.012

572.00,-0.013

573.00,-0.013

574.00,-0.013

575.00,-0.013

576.00,-0.013

577.00,-0.013

578.00,-0.012

579.00,-0.013

580.00,-0.013

581.00,-0.013

582.00,-0.012

583.00,-0.012

584.00,-0.012

585.00,-0.013

586.00,-0.013

587.00,-0.012

588.00,-0.012

589.00,-0.012

590.00,-0.013

591.00,-0.013

592.00,-0.012

593.00,-0.012

594.00,-0.012

595.00,-0.012

596.00,-0.012

597.00,-0.012

598.00,-0.012

599.00,-0.012

600.00,-0.012

601.00,-0.012

602.00,-0.012

603.00,-0.012

604.00,-0.012

605.00,-0.012

606.00,-0.012

607.00,-0.012

608.00,-0.012

609.00,-0.012

610.00,-0.012

611.00,-0.012

612.00,-0.012

613.00,-0.012

614.00,-0.012

615.00,-0.012

616.00,-0.012

617.00,-0.012

618.00,-0.012

619.00,-0.013

620.00,-0.012

621.00,-0.012

622.00,-0.012

623.00,-0.012

624.00,-0.012

625.00,-0.012

626.00,-0.012

627.00,-0.012

628.00,-0.012

629.00,-0.012

630.00,-0.012

631.00,-0.012

632.00,-0.012

633.00,-0.012

634.00,-0.012

635.00,-0.012

636.00,-0.011

637.00,-0.012

638.00,-0.012

639.00,-0.012

640.00,-0.012

641.00,-0.011

642.00,-0.011

643.00,-0.012

644.00,-0.012

645.00,-0.011

646.00,-0.011

647.00,-0.011

648.00,-0.011

649.00,-0.011

650.00,-0.012

651.00,-0.012

652.00,-0.011

653.00,-0.012

654.00,-0.012

655.00,-0.011

656.00,-0.012

657.00,-0.011

658.00,-0.011

659.00,-0.012

660.00,-0.012

661.00,-0.012

662.00,-0.012

663.00,-0.011

664.00,-0.012

665.00,-0.012

666.00,-0.012

667.00,-0.012

668.00,-0.011

669.00,-0.012

670.00,-0.011

671.00,-0.011

672.00,-0.011

673.00,-0.011

674.00,-0.011

675.00,-0.012

676.00,-0.011

677.00,-0.011

678.00,-0.012

679.00,-0.011

680.00,-0.011

681.00,-0.011

682.00,-0.011

683.00,-0.011

684.00,-0.011

685.00,-0.011

686.00,-0.011

687.00,-0.011

688.00,-0.011

689.00,-0.011

690.00,-0.012

691.00,-0.011

692.00,-0.011

693.00,-0.011

694.00,-0.011

695.00,-0.012

696.00,-0.011

697.00,-0.011

698.00,-0.011

699.00,-0.011

700.00,-0.011
